# Supplementary material for: Human Neocortical Neurosolver (HNN), a new software tool for interpreting the cellular and network origin of human MEG/EEG data
Source: eLife. 2020 Jan 22;9:e51214. doi: 10.7554/eLife.51214 (PMC7018509; doi:10.7554/eLife.51214)
Supplement: Figure 4—source data 1. [file elife-51214-fig4-data1.txt]

0.000000000000000000e+00 -3.638991374804031231e+00
1.664960109653179643e+00 -1.490770930453494625e+00
3.329920219306472973e+00 -2.102279081841675751e-02
4.994880328959652616e+00 -8.747448329201130968e-02
6.659840438612832259e+00 -7.224132134330865096e-01
8.324800548266125588e+00 -8.276109447411064135e-01
9.989760657919305231e+00 -7.250522908237944097e-01
1.165472076757248487e+01 -9.012649433438524316e-01
1.331968087722577820e+01 -1.300254281356335140e+00
1.498464098687895785e+01 -1.789930090179352451e+00
1.664960109653225118e+01 -2.010773128061479120e+00
1.831456120618565819e+01 -1.531481011997831709e+00
1.997952131583883784e+01 -7.723725063341035924e-01
2.164448142549213117e+01 -2.586932958480593348e-01
2.330944153514531081e+01 -9.616119621679057594e-02
2.497440164479860414e+01 -8.909656056426591697e-02
2.663936175445167009e+01 -7.562481296715617592e-03
2.830432186410496342e+01 2.748722155999949734e-01
2.996928197375825675e+01 4.147930864966490327e-01
3.163424208341155008e+01 2.630012705049477040e-01
3.329920219306461604e+01 2.145761346883537368e-01
3.496416230271790937e+01 4.242764938061272528e-01
3.662912241237120270e+01 1.919966771869245081e-01
3.829408252202426866e+01 -7.012075783396353179e-01
3.995904263167756199e+01 -1.830862613266030836e+00
4.162400274133085532e+01 -3.120671452610064733e+00
4.328896285098392127e+01 -4.603175850312812400e+00
4.495392296063721460e+01 -5.801157046647331228e+00
4.661888307029050793e+01 -6.878382859335945732e+00
4.828384317994380126e+01 -8.850071276140926813e+00
4.994880328959686722e+01 -1.213626433109103431e+01
5.161376339925016055e+01 -1.620607819395718252e+01
5.327872350890345388e+01 -2.074953250806678540e+01
5.494368361855651983e+01 -2.552535946884891516e+01
5.660864372820981316e+01 -3.022701076074041993e+01
5.827360383786310649e+01 -3.476020955782919231e+01
5.993856394751617245e+01 -3.930325105358087967e+01
6.160352405716946578e+01 -4.339360670442318479e+01
6.326848416682298648e+01 -4.669785317200787489e+01
6.493344427647605244e+01 -4.930516743113081191e+01
6.659840438612934577e+01 -5.111450989756589536e+01
6.826336449578263910e+01 -5.216083400675031356e+01
6.992832460543593243e+01 -5.288633187301289951e+01
7.159328471508899838e+01 -5.333635945336643402e+01
7.325824482474229171e+01 -5.298339677068114639e+01
7.492320493439558504e+01 -5.174542438983316828e+01
7.658816504404865100e+01 -4.960926941295041104e+01
7.825312515370194433e+01 -4.655917997324790036e+01
7.991808526335523766e+01 -4.296266226928442933e+01
8.158304537300830361e+01 -3.914574269521243366e+01
8.324800548266159694e+01 -3.473908502050880998e+01
8.491296559231489027e+01 -2.942635628487615307e+01
8.657792570196795623e+01 -2.342256585765747801e+01
8.824288581162124956e+01 -1.716314208672301689e+01
8.990784592127454289e+01 -1.103881017933259656e+01
9.157280603092783622e+01 -5.434299447762818147e+00
9.323776614058090217e+01 -2.943249302238800102e-01
9.490272625023419550e+01 4.795272212927497613e+00
9.656768635988748883e+01 9.501419450916690934e+00
9.823264646954055479e+01 1.297804688686063379e+01
9.989760657919384812e+01 1.591593549024551102e+01
1.015625666888471414e+02 1.956571447243702977e+01
1.032275267985002074e+02 2.341261393873903529e+01
1.048924869081535007e+02 2.613991074070296605e+01
1.065574470178067941e+02 2.800604699337132431e+01
1.082224071274600874e+02 2.996501975996627465e+01
1.098873672371133807e+02 3.184816815090077924e+01
1.115523273467666741e+02 3.328792497693773100e+01
1.132172874564199674e+02 3.415489782802067253e+01
1.148822475660730333e+02 3.446352877356147104e+01
1.165472076757263267e+02 3.465400009145654536e+01
1.182121677853796200e+02 3.573300765342729335e+01
1.198771278950326860e+02 3.768562448074514748e+01
1.215420880046859793e+02 3.979347911911960267e+01
1.232070481143392726e+02 4.147647055023405471e+01
1.248720082239923386e+02 4.265948066501442071e+01
1.265369683336456319e+02 4.397217787738056671e+01
1.282019284432989252e+02 4.614900782276525604e+01
1.298668885529522186e+02 4.901937596684659582e+01
1.315318486626052845e+02 5.228559135213284037e+01
1.331968087722585778e+02 5.598715325796312214e+01
1.348617688819118712e+02 5.960444510599000978e+01
1.365267289915649371e+02 6.260348033689767533e+01
1.381916891012182305e+02 6.496811161705029747e+01
1.398566492108715238e+02 6.714324553743082902e+01
1.415216093205245897e+02 6.914181470164362509e+01
1.431865694301778831e+02 7.063591843675861526e+01
1.448515295398311764e+02 7.120989013239004350e+01
1.465164896494842424e+02 7.097806131706269639e+01
1.481814497591375357e+02 7.010973811708531400e+01
1.498464098687908290e+02 6.915274516483736988e+01
1.515113699784441224e+02 6.838881380236614405e+01
1.531763300880971883e+02 6.739177464878916624e+01
1.548412901977507090e+02 6.574700112796452345e+01
1.565062503074040023e+02 6.351171512570080324e+01
1.581712104170570683e+02 6.068793052384704367e+01
1.598361705267103616e+02 5.757230486794103541e+01
1.615011306363636550e+02 5.488742005236522203e+01
1.631660907460167209e+02 5.266509832527957258e+01
1.648310508556700142e+02 5.045005321892877248e+01
1.664960109653233076e+02 4.820521427685512350e+01
1.681609710749766009e+02 4.636493464680243193e+01
1.698259311846296669e+02 4.490582762154303964e+01
