# Supplementary material for: Human Neocortical Neurosolver (HNN), a new software tool for interpreting the cellular and network origin of human MEG/EEG data
Source: eLife. 2020 Jan 22;9:e51214. doi: 10.7554/eLife.51214 (PMC7018509; doi:10.7554/eLife.51214)
Supplement: Figure 6—source data 1. [file elife-51214-fig6-data1.txt]

0.0 -112.2 20.6 -121.3 -381.1 -111.8 172.7 -81.7 -90.1 -303.9 -69.8 139.4 84.0 -138.8 201.6 101.6 -124.6 -16.0 -116.0 238.7 71.0 10.5 -145.2 -106.4 -87.9 158.8 -217.8 -142.6 227.4 -20.7 -34.9 -103.5 95.3 -201.4 -55.9 -170.6 77.3 19.7 100.1 93.6 -32.0 -158.9 -143.4 -83.7 -31.4 -64.2 128.0 -162.1 198.4 -119.2 12.9 84.8 353.0 -123.4 14.8 -79.9 135.9 54.9 60.0 185.1 -154.4 45.9 -78.3 -131.7 136.6 110.7 110.5 43.7 239.9 119.3 -93.3 -31.9 16.9 -84.6 -191.7 66.0 64.4 -44.7 -48.3 55.3 -105.4 63.4 -64.1 -40.2 169.8 -59.8 -34.4 0.4 -72.6 -72.1 39.7 -38.6 171.5 -63.6 -151.8 94.6 174.6 222.0 -114.0 -20.4 -75.2 247.8 134.6 207.0 -281.5 -216.2 57.8 -122.8 -115.9 -71.3 231.0 227.5 -85.5 123.0 55.3 -39.5 79.3 -155.5 95.4 -43.5 102.8 43.1 -111.7 103.7 112.3 134.6 157.8 152.4 98.4 -120.5 94.7 1.6 162.6 -164.0 204.1 -189.3 80.2 156.3 90.8 -18.0 27.4 31.8 70.8 180.9 -209.6 149.1 -84.1 -182.0 73.6 52.2 -14.9 -34.6 -68.7 16.4 248.1 185.5 7.5 98.2 41.4 221.3 161.5 48.3 210.7 -36.3 -69.1 50.3 -81.0 -322.2 75.3 26.4 202.0 82.3 229.7 140.8 212.9 -173.2 -28.1 54.4 -42.6 -195.1 80.7 0.9 25.2 -110.7 -31.4 -225.9 63.6 77.3 26.4 112.6 90.9 23.5 48.9 150.0 147.4 218.7 -151.5 18.0 -57.2 269.5 -51.0 50.6 -178.9 -41.1 1.0 -133.4 -86.6 178.4 69.3 -125.6 -74.4 -95.9 -222.6 366.2 54.3 140.1 -352.0 350.8 141.4 50.2 -41.0 -83.3 -45.0 128.3 -61.6 -63.0 7.0 349.2 -67.8 -278.9 -317.8 182.7 22.7 -194.0 -181.2 194.6 -43.2 115.1 102.7 -39.7 186.6 103.5 -344.3 334.0 -141.6 -89.1 52.8 -45.2 16.8 126.8 111.4 -26.8 148.6 156.9 25.6 0.8 256.9 -410.5 -78.0 -35.8 111.1 -33.9 -171.2 22.0 11.1 55.5 24.3 -224.1 -152.3 157.4 3.5 -122.4 -97.4 -49.6 113.8 -143.5 60.5 -524.8 -148.5 48.5 -3.7 -7.8 -87.6 30.9 -209.7 -33.6 293.1 91.5 -472.0 274.7 -67.9 337.1 -152.6 191.4 60.8 146.9 -178.0 -11.4 20.0 -31.1 -58.5 112.8 82.2 20.6 -62.0 -400.9 -241.5 249.2 1.0 85.1 -17.6 323.9 -144.5 -133.2 16.1 42.5 -113.1 421.2 83.3 69.4 103.7 240.2 59.6 -417.3 -354.2 39.7 496.9 -30.0 355.2 -199.5 235.9 -221.0 595.9 -294.4 521.0 -80.6 426.1 -41.6 -244.4 343.1 108.4 -114.6 -611.1 141.9 5.2 529.8 -282.1 -147.6 612.5 104.0 -48.8 -198.3 101.9 -224.3 97.2 -527.5 160.3 -327.8 -103.9 10.8 -31.0 91.6 273.8 -141.4 69.1 -276.3 1107.3 -281.6 217.0 182.4 19.9 88.9 -32.5 77.6 135.8 166.7 195.9 -369.1 -343.0 4.2 238.6 -33.3 258.2 312.9 54.0 -538.0 -97.9 63.0 -86.5 106.1 -482.9 259.0 58.0 -214.2 -100.2 -30.7 166.9 304.9 -64.6 192.4 -145.8 -21.4 -89.4 27.7 -125.7 -106.3 358.8 422.6 -599.2 92.2 -94.9 -136.4 55.2 -43.2 -78.7 -39.8 -242.1 274.7 192.6 29.0 28.5 132.5 51.4 52.6 98.2 -198.8 -200.3 -22.3 -14.9 124.0 -115.8 -262.9 285.8 106.7 -152.9 59.8 -53.6 286.4 220.0 288.0 226.4 -90.9 189.3 93.4 63.6 310.8 -78.7 -162.5 -48.6 -77.5 341.4 -97.0 191.9 661.8 100.6 -593.2 42.8 -597.7 212.6 83.3 495.2 102.0 47.5 78.7 3.3 -254.9 282.5 -323.7 12.2 -65.8 208.1 9.2 14.5 -411.1 -80.5 175.7 233.4 87.8 125.4 -72.3 17.0 -131.8 504.7 166.1 -229.6 394.6 -112.0 302.7 52.8 -269.4 -296.4 234.6 61.3 179.3 -57.1 -273.6 139.8 268.7 42.5 -282.4 -91.4 4.7 115.4 -106.3 22.0 235.9 -180.0 123.7 -93.1 -15.3 -17.6 -118.4 -131.6 192.8 -128.7 -112.2 -125.1 0.4 83.2 12.0 45.4 -55.7 -19.9 3.6 166.5 -70.7 -108.4 -18.3 36.0 8.1 -130.1 7.8 215.4 -102.1 289.3 -20.4 22.1 35.9 319.1 -119.1 -19.5 65.9 45.0 -79.9 22.6 -239.8 79.9 6.9 4.5 55.6 -45.2 -119.6 -97.7 225.2 -158.6 77.0 -13.5 -4.2 -95.9 -193.0 85.5 94.9 169.0 -48.9 -39.9 -38.6 -102.1 26.0 193.8 29.5 46.2 -241.1 298.1 -290.4 36.1 -55.2 -190.2 -27.0 -48.0 -137.4 -134.9 120.6 347.8 131.9 -23.0 42.6 -203.0 -44.0 67.9 20.7 79.3 110.7 -156.7 317.3 -86.0 -69.0 -82.8 135.2 49.9 -244.6 32.4 167.5 -144.9 2.8 -65.2 -108.9 189.9 -368.1 92.7 -35.3 -27.2 -130.7 216.2 -124.2 -364.4 -133.8 104.1 -118.7 262.3 7.9 165.5 133.9 -17.1 83.8 373.7 288.6 -34.6 260.2 212.9 -423.2 -152.3 -6.5 -18.7 -338.7 88.0 -166.5 -414.6 -132.0 -111.0 48.8 541.7 94.4 -56.9 138.8 180.0 -80.2 -7.0 143.1 -133.4 402.2 -7.9 14.0 256.5 53.3 187.3 -150.1 62.2 28.7 -134.2 -159.2 64.6 -80.3 -45.1 178.0 261.1 -141.0 194.7 133.9 -53.0 -210.8 -250.7 -37.4 240.8 -52.6 -223.9 205.0 262.8 -186.1 -387.0 181.9 125.4 -164.3 146.4 -101.6 -231.8 376.6 -19.9 -203.9 -73.9 -90.7 6.4 195.3 -47.8 -229.6 112.4 202.0 79.3 -112.0 -94.0 -210.8 -23.5 253.1 -165.4 -63.4 -322.9 -277.0 -13.1 228.8 12.8 -320.9 -65.8 58.2 569.6 63.7 -115.0 -188.1 557.0 79.5 -476.4 -263.3 57.5 178.6 -244.2 156.2 -46.3 -62.4 -127.5 164.8 471.0 -237.6 -64.5 17.3 -357.9 -194.2 -162.0 -247.3 -69.8 134.7 -470.2 82.1 -130.0 71.3 17.0 38.8 -5.1 -229.4 243.1 -115.0 -28.1 584.4 250.7 -607.1 -213.1 68.7 -88.5 -83.8 -98.7 -68.6 -935.3 -364.3 -5.2 -189.7 432.7 78.2 371.0 195.6 -177.9 -316.4 -158.5 -194.2 172.1 -359.2 -17.3 -204.0 -57.4 36.0 32.2 -129.7 -98.8 -356.5 -28.2 482.7 -4.6 143.2 -132.4 81.2 -86.0 36.4 -307.1 -104.4 -209.1 -158.8 -30.9 -347.9 320.8 210.9 88.9 -127.3 -129.4 315.1 100.8 -265.0 90.0 271.3 26.9 -269.1 84.7 -94.4 -16.1 303.7 -225.5 -262.1 -260.4 280.9 182.4 0.3 145.5 210.2 -563.0 158.7 -155.8 81.5 251.9 -148.3 72.8 -562.8 -274.8 -26.4 306.3 -287.7 -17.5 408.6 -219.7 -151.0 -99.7 -17.0 224.5 -155.4 -60.0 168.3 134.4 -152.4 251.9 26.2 -179.1 265.6 -285.8 119.6 -44.8 -306.5 188.4 -40.6 -198.9 -85.0 337.1 -10.9 31.5 533.0 -10.2 51.5 -123.7 -218.0 26.6 244.4 106.1 147.5 -234.5 163.6 364.0 223.1 67.9 -318.7 -352.4 -313.8 426.8 324.4 388.4 -511.9 -145.8 -125.9 32.1 -299.7 248.2 -579.9 119.3 -135.2 -79.1 122.5 -56.2 37.7 -14.5 500.1 -202.8 -3.8 215.4 55.6 59.5 -62.9 43.4 15.0 118.9 -89.6 91.8 -149.4 -155.8 -72.4 -56.3 -48.3 -70.9 -182.1 97.1 56.8 29.0 7.2 85.0 -159.8 19.7 -295.0 224.6 108.6 -229.8 -158.3 -6.5 -4.1 179.3 -17.2 -198.0 113.6 -208.5 200.8 185.5 -264.7 -68.3 0.2 315.9 292.7 -14.0 254.1 -166.2 -206.0 124.5 -382.3 288.8 -11.7 0.4 -102.8 -96.4 -291.9 12.4 -39.6 62.3 170.1 -105.2 -267.7 -344.3 112.5 69.3 -73.9 27.6 541.0 138.1 82.8 19.6 -134.5 -99.2 74.1 259.5 158.6 -269.9 -14.7 -355.8 -105.7 -164.4 150.9 1.3 -3.5 -136.6 150.4 77.5 99.2 -457.0 -338.8 77.2 114.6 -362.8 -126.1 -53.0 43.7 -393.8 -102.4 296.3 -315.8 -63.7 214.1 230.5 -133.5 14.8 -156.0 -181.3 -259.6 24.9
1.7 -140.1 15.3 -25.9 -323.3 -46.4 137.9 -53.8 -211.9 -418.1 -116.5 121.3 123.4 -40.8 244.8 65.1 -86.6 23.3 -121.4 168.2 54.0 -5.0 -107.1 -31.9 -113.6 73.5 -198.1 -66.9 168.8 -32.7 -10.1 -78.6 54.0 -245.9 -142.3 -105.5 -10.4 -52.7 124.2 96.3 14.6 -191.1 -165.4 -54.4 -11.2 -90.5 117.2 -200.1 144.5 -126.9 77.1 70.8 251.4 -48.6 48.1 -49.9 120.9 133.2 93.0 146.3 -128.8 35.6 -140.1 -171.2 160.6 198.6 177.3 71.2 122.7 115.0 -69.7 94.2 -6.7 -89.0 -160.5 134.4 25.9 -100.3 -72.5 77.9 -130.6 58.9 -44.2 -119.9 130.6 -30.0 -27.3 -20.7 -68.6 -128.3 -5.5 -54.4 173.1 53.6 -168.5 28.7 128.0 229.5 -92.8 -55.0 -67.9 326.0 144.0 137.3 -270.5 -206.9 -41.3 -178.0 -67.6 28.8 277.8 239.0 -178.0 81.8 52.2 -8.9 129.6 -55.0 82.8 -122.0 109.6 59.9 -125.6 77.3 161.6 123.2 169.7 189.9 40.7 -65.6 -1.6 156.6 75.6 -157.7 230.5 -292.9 107.3 139.3 87.4 25.9 58.8 -209.5 12.3 136.4 -21.2 155.2 -162.2 -95.5 42.2 111.9 91.9 -142.7 -51.9 65.2 118.6 211.9 52.7 218.7 -1.9 225.7 140.9 13.5 194.9 12.3 21.9 35.2 -24.1 -231.6 199.4 141.4 -8.5 37.1 38.3 143.1 112.0 -243.6 -56.5 45.1 -36.4 -174.3 86.4 38.9 -62.1 -82.9 -13.6 -84.1 87.0 103.5 5.6 101.9 123.0 -60.6 1.1 47.2 146.9 182.8 -202.1 -19.0 -43.0 320.5 55.6 112.2 -7.8 -121.5 50.3 -44.6 21.4 80.5 172.3 -104.4 -223.6 15.7 -157.8 123.7 19.0 102.3 -331.4 277.7 139.7 -15.6 44.0 -225.8 -75.4 100.3 22.8 -81.7 26.7 387.6 -50.0 -142.0 -252.7 257.4 -6.1 -31.0 -95.9 215.0 18.2 51.9 108.1 -82.4 164.0 224.3 -364.8 153.8 -165.4 -163.6 5.1 32.2 53.6 93.8 72.5 14.9 80.0 75.1 93.2 70.5 398.6 -339.2 -37.1 12.6 222.5 -61.2 -133.8 -103.7 -17.2 -78.0 41.6 -132.3 -88.9 79.0 44.4 -156.7 -204.1 13.3 -92.9 -92.6 29.5 -539.0 -136.8 -30.8 39.5 88.6 -25.6 -122.1 -233.3 -6.3 226.9 -1.6 -316.5 226.1 93.7 405.5 -256.1 260.7 15.8 199.8 -210.1 -16.6 98.5 -11.3 53.1 -6.9 108.8 -167.6 67.2 -529.0 -165.8 411.2 184.2 -12.0 -93.1 302.2 -56.2 -125.2 244.0 73.1 -249.6 400.3 68.4 128.3 137.1 288.6 -99.2 -597.4 -394.5 124.2 509.3 -154.9 244.7 -119.5 262.0 -259.9 568.4 -44.4 388.6 38.2 292.8 -68.2 -156.2 416.3 628.5 -28.9 -189.9 167.7 -45.2 386.4 -338.4 -25.2 504.2 58.1 -39.9 -213.6 -11.0 -56.8 174.6 -603.5 297.9 -283.0 -141.9 28.4 -140.7 202.3 194.1 -177.4 178.3 -305.0 976.8 -389.9 184.0 84.2 156.1 265.6 -114.9 68.0 106.0 201.6 283.5 -177.6 -315.7 90.1 366.9 62.7 303.2 246.3 134.9 -642.5 -270.5 37.2 -161.5 108.1 -471.3 283.3 -90.9 -134.2 -120.8 -50.8 216.8 270.3 -168.8 229.4 -28.1 20.7 -127.0 2.8 -85.1 -57.9 92.4 121.8 -443.6 -16.3 -83.3 -122.8 94.5 -99.5 -208.4 -7.6 -185.1 400.9 102.9 -126.0 -1.4 76.6 143.0 150.1 12.5 -75.6 -293.1 130.1 -51.3 16.5 -108.3 -355.7 213.2 -13.9 -143.1 170.0 -24.5 132.7 216.9 275.2 194.8 -47.1 205.4 4.8 90.2 337.4 -158.7 -129.0 110.3 -52.0 401.1 -224.0 309.1 586.2 -22.4 -454.6 151.7 -436.7 299.3 -86.7 471.5 102.9 -28.6 220.7 -3.7 -116.1 282.7 -250.4 -105.2 -49.3 219.2 -42.4 14.2 -403.5 -102.0 99.1 184.3 93.4 -17.1 69.3 104.4 -212.6 528.0 142.6 -223.6 490.8 -137.8 410.5 1.0 -135.0 -343.3 206.3 8.1 106.4 -204.7 -253.4 35.1 256.8 142.8 -376.9 -78.1 80.0 127.5 -70.2 4.5 226.6 -179.2 165.8 -133.9 -15.6 -28.5 -152.9 -121.7 186.8 -117.6 -130.4 -108.8 6.1 103.8 89.8 89.2 -47.7 -23.1 21.5 202.0 -63.2 -94.9 -44.6 54.2 27.8 -151.0 36.1 200.4 -131.4 309.1 -24.6 -5.3 7.3 306.6 -117.8 -64.0 85.4 17.2 -46.7 -15.6 -224.6 70.6 -12.7 31.6 14.0 -30.3 -132.4 -75.9 225.4 -150.0 123.2 1.9 -40.4 -62.0 -218.0 63.9 49.5 242.8 -15.5 -66.6 -104.1 -143.9 5.8 228.0 66.0 36.1 -193.6 297.9 -275.9 -9.2 -24.8 -221.9 -58.0 -6.5 -113.7 -136.3 79.5 343.8 140.3 -40.3 10.0 -217.1 78.8 6.7 5.9 19.4 77.9 -153.6 262.9 -55.2 -98.8 -123.3 114.1 -7.3 -183.9 73.3 145.0 -130.0 -86.2 31.9 -206.5 221.5 -322.5 -79.8 -41.9 -44.0 -139.1 144.3 -81.0 -299.5 -148.8 249.3 -168.6 365.4 25.5 308.8 159.6 24.1 88.6 296.3 156.1 70.4 313.8 193.0 -497.1 -158.4 29.2 33.9 -274.5 -46.0 -146.6 -411.6 -26.8 -77.8 102.6 482.0 38.4 -20.1 102.6 109.8 -136.4 32.6 71.0 36.1 319.8 -17.3 -138.5 298.3 90.2 229.8 -138.3 73.0 5.9 -40.8 -81.4 27.8 -35.4 -97.3 102.9 118.2 -177.7 183.0 147.5 63.6 -196.6 -211.9 62.8 156.2 -9.4 -147.4 141.0 206.0 -183.9 -393.8 162.3 69.5 -88.8 66.0 21.8 -261.8 343.9 26.4 -221.7 -67.7 -47.3 34.9 176.1 -96.0 -275.2 44.7 216.2 121.3 -104.6 -20.4 -128.2 -77.4 236.5 -179.6 -7.3 -356.8 -309.4 -52.6 186.3 27.8 -325.1 -85.6 120.6 625.5 33.5 -128.5 -59.2 581.3 65.2 -497.1 -230.6 68.0 125.3 -171.4 114.2 -29.7 -69.4 -166.4 86.6 460.4 -226.0 -6.6 6.0 -307.7 -244.6 -179.4 -255.1 -26.6 9.7 -426.6 87.1 -110.9 29.0 -6.0 46.7 -18.0 -270.7 296.8 -147.9 -17.9 527.3 288.2 -491.7 -195.7 63.2 -35.0 -61.4 32.9 -109.9 -879.3 -329.9 25.2 -130.7 305.6 3.9 373.3 240.1 -157.7 -203.3 -188.1 -143.7 132.1 -359.8 -71.1 -148.5 -46.6 69.0 17.6 -102.4 -107.2 -328.4 58.3 444.0 -73.4 160.2 -42.4 43.5 -180.2 40.1 -313.9 -79.0 -231.8 -118.6 -157.4 -242.8 279.3 193.1 150.8 -196.9 -166.9 211.9 105.0 -122.3 57.5 258.1 -70.1 -163.7 127.8 -22.2 -27.5 207.4 -149.4 -250.1 -107.8 51.7 387.5 84.7 98.4 118.4 -528.3 19.5 -239.8 -21.7 415.8 -123.1 -11.6 -522.6 -405.9 -215.5 209.3 -248.3 118.7 272.5 -210.9 -154.6 -147.2 -85.4 95.9 -207.7 106.2 276.0 87.6 -231.1 217.2 -75.6 -160.2 136.0 -307.0 83.3 -48.2 -237.8 243.0 -130.2 -327.7 -8.6 301.7 12.1 27.5 452.4 100.5 52.1 -261.2 -149.7 31.7 130.6 122.5 134.3 -295.9 248.9 277.4 90.0 116.8 -227.4 -301.7 -241.8 398.1 461.0 400.5 -355.6 -31.7 -78.9 70.9 -362.2 103.3 -577.9 203.4 -112.1 -94.1 0.2 24.9 13.4 -43.9 454.5 -205.5 -2.9 421.6 145.8 45.9 -146.4 56.4 17.5 192.3 -207.4 44.5 -316.5 -215.1 16.3 6.7 -85.0 -61.9 -181.7 212.2 58.1 12.8 38.8 30.7 -166.3 -11.5 -308.7 220.1 213.5 -305.4 -150.9 -74.3 -10.1 179.1 3.2 -172.8 142.0 -195.5 167.3 147.8 -285.1 -138.3 -6.2 246.4 327.0 -20.9 273.9 -130.7 -228.4 129.4 -443.2 341.5 -15.5 88.0 -152.6 -62.6 -315.5 -62.7 4.9 -12.2 186.6 8.2 -343.1 -338.2 -0.0 -35.3 -49.3 94.7 409.8 145.7 35.3 61.5 -18.8 -85.1 -0.4 267.4 138.2 -264.5 17.2 -361.6 -133.2 -171.4 82.8 36.5 89.1 -38.2 212.4 60.6 81.0 -451.7 -428.6 193.2 159.0 -244.9 -211.4 -127.4 27.8 -390.6 -31.8 223.4 -338.8 -13.5 139.9 306.3 -37.2 -4.9 -117.2 -199.9 -226.7 35.9
3.3 -112.8 -55.0 20.1 -276.6 23.8 177.2 -59.6 -145.4 -413.4 -166.0 66.1 176.6 -205.8 245.9 57.5 -103.7 50.9 -150.4 186.7 28.7 -86.6 -0.1 -52.4 -90.6 37.9 -122.2 8.0 112.0 35.9 31.1 -22.5 56.0 -293.0 -125.2 -107.7 -56.5 -39.5 66.6 112.7 -13.6 -158.6 -130.6 -16.4 27.2 -76.6 182.4 -268.9 115.4 -123.0 -3.7 -22.2 268.7 -32.3 101.0 -159.5 199.5 155.7 96.4 88.8 -99.4 -41.2 -178.4 -97.9 273.5 221.7 207.1 57.0 146.8 169.0 -33.1 96.2 37.9 -116.7 -220.8 124.8 5.8 -54.6 -25.9 66.1 -49.6 18.8 -39.9 -16.4 75.4 -41.4 45.8 -96.6 10.8 -104.5 65.2 -35.2 153.9 96.7 -147.4 43.8 109.9 130.0 -191.6 -8.3 -81.1 335.4 62.3 62.6 -304.0 -273.4 37.9 -76.1 -8.9 70.3 281.3 110.0 -121.5 28.0 103.6 141.5 37.3 -14.2 108.3 -78.5 192.2 31.6 -120.6 121.5 133.9 -52.5 177.8 133.1 -86.4 37.3 86.1 123.5 91.0 -159.8 165.6 -252.8 59.5 105.5 142.9 -34.0 -86.5 -190.3 -35.8 107.5 -5.6 48.2 -172.0 -145.7 -58.1 46.6 177.8 -157.1 -195.8 53.3 37.7 175.8 190.2 202.7 -35.6 276.4 175.8 84.5 271.6 -26.5 -12.0 83.2 36.0 -90.4 118.3 84.1 17.0 66.9 115.2 143.3 200.4 -173.1 -17.1 39.4 -45.4 -216.0 -5.2 139.4 -25.7 -159.2 88.9 -54.0 123.8 96.3 61.6 118.4 184.2 -108.8 -37.4 -41.6 104.6 229.9 -112.4 21.1 -53.8 326.3 186.3 275.4 -28.5 -129.0 -145.2 -175.4 50.6 219.7 102.2 71.4 -156.5 125.6 -112.2 24.0 -71.9 79.1 -319.4 399.0 231.0 17.3 25.7 -250.2 -40.4 159.5 -55.5 21.3 -5.4 380.0 35.0 -244.4 -212.8 269.4 -85.6 -71.2 -25.2 239.4 -24.2 -61.7 101.1 -186.5 108.5 218.3 -372.6 126.1 -140.8 -77.0 57.0 102.7 -62.5 133.8 -91.2 -13.3 67.2 125.8 126.0 -88.2 329.2 -261.3 -64.5 145.2 168.8 -103.2 -107.8 -127.3 -112.0 36.1 11.5 -70.5 -196.4 6.7 51.9 -150.2 -217.4 -11.8 18.7 10.0 64.2 -362.8 -157.7 -73.6 -45.5 190.1 -51.3 -52.7 -255.6 -129.6 123.4 181.0 -156.6 217.6 35.0 291.9 -145.1 233.9 143.3 250.1 -93.8 72.9 117.1 55.8 -39.5 38.0 124.5 -235.6 392.5 -320.0 -14.7 384.4 155.4 7.2 11.1 278.7 -170.5 -243.8 314.3 -90.5 -271.7 425.7 36.4 121.3 185.6 241.2 -229.1 -612.1 -92.9 238.2 464.5 -255.0 110.8 -78.5 274.1 -255.4 198.9 18.0 399.4 -83.8 388.7 26.3 51.8 311.2 405.6 19.7 -269.6 59.2 -271.1 219.9 -174.6 -54.8 387.0 -45.7 -123.0 -228.2 34.6 141.9 277.4 -574.4 309.8 -366.9 -182.1 -94.0 -185.5 261.6 247.6 -242.6 134.5 -309.1 909.6 -361.6 82.0 20.3 238.5 328.4 -228.6 94.0 170.5 128.2 410.1 -284.3 -307.9 -120.1 574.0 -3.6 349.2 210.5 135.7 -480.9 -160.7 17.9 -144.3 43.3 -570.2 317.7 -114.2 -56.8 -99.8 -65.6 110.9 247.9 -328.0 46.6 -127.3 94.4 -24.2 67.1 -197.7 -21.6 4.4 12.2 -350.6 81.3 43.7 -174.3 -7.0 73.1 -393.6 -41.3 -203.6 441.8 -124.4 74.5 155.1 87.2 229.8 33.0 -167.4 -0.2 -247.7 267.1 -132.4 -13.9 -74.0 -205.9 172.3 -1.1 -143.3 144.0 -28.9 156.0 302.1 299.5 7.3 28.5 252.9 -48.8 131.7 273.8 -172.2 -92.0 191.5 -109.8 347.5 -270.1 234.4 605.1 12.7 -319.8 142.7 -425.0 266.3 -104.4 529.6 183.4 17.4 321.1 101.3 -43.4 270.2 -188.1 -1.7 -53.0 83.4 -24.4 83.3 -418.8 -128.6 45.6 308.1 41.0 58.0 36.6 263.7 -302.2 466.6 67.4 -132.3 410.7 -213.0 275.2 177.3 -122.7 -199.6 174.5 47.0 -87.3 -217.4 -97.4 -146.8 207.8 118.0 -364.3 42.6 146.5 157.8 -114.4 59.7 157.4 -190.0 157.9 -91.2 -31.8 -41.3 -189.3 -131.8 182.3 -151.5 -70.0 -162.1 22.1 122.5 123.3 98.9 -54.7 -39.3 36.4 163.3 -37.7 -54.9 -87.9 58.2 98.4 -105.2 11.7 196.2 -136.0 314.6 -27.9 -36.7 8.1 264.9 -121.2 -72.7 56.6 92.9 -28.0 0.2 -167.8 51.4 10.2 -14.8 17.3 -99.5 -170.4 -76.9 233.7 -179.4 98.8 -1.6 -34.1 -48.7 -197.7 86.9 144.7 283.8 -60.9 -45.9 -140.3 -126.7 -51.9 162.1 6.3 3.9 -200.3 230.7 -244.0 -56.9 -73.2 -255.6 -21.8 -2.9 -96.2 -117.5 94.9 287.5 136.4 4.8 -74.1 -167.6 82.2 43.4 -21.6 33.4 79.1 -243.4 282.7 -60.7 -113.2 -175.7 73.9 0.5 -163.0 114.7 176.6 -127.8 -67.4 7.8 -254.5 142.7 -308.7 75.9 -121.5 -129.6 6.8 74.7 -120.9 -247.5 -129.5 224.9 -27.8 368.6 64.7 347.3 174.3 136.4 101.4 300.4 173.9 142.6 135.7 233.5 -530.6 -178.0 144.2 53.4 -297.3 -112.2 -168.6 -337.4 -80.1 -58.3 132.4 398.9 -97.5 -55.7 88.3 128.8 -51.9 142.8 -167.3 21.1 277.5 10.2 -78.5 264.1 -2.1 116.5 -141.0 22.7 -100.2 -58.8 -71.7 -47.3 -84.1 -32.3 179.6 180.4 -131.9 218.4 196.7 52.9 -282.0 -303.2 -48.5 222.9 -33.9 -274.7 117.4 198.9 -126.2 -397.5 138.8 82.2 -48.2 46.9 21.4 -251.7 320.4 51.8 -193.0 117.6 -25.6 -25.6 87.7 -158.3 -235.7 52.0 185.4 71.7 -79.4 103.3 -199.0 -70.5 216.8 -140.7 63.8 -409.9 -244.4 -75.1 200.3 48.3 -268.0 -110.3 160.4 593.9 33.4 -277.1 42.4 535.5 39.9 -544.1 -232.9 69.9 78.6 -95.5 140.2 -15.5 -61.4 -248.1 36.0 366.9 -134.9 -11.3 56.4 -307.1 -248.8 -153.2 -229.0 97.3 -76.3 -388.4 149.3 -80.1 -45.6 -41.6 21.1 -17.2 -263.0 275.7 -122.0 -16.2 437.2 252.7 -382.7 -151.0 64.6 -7.1 -22.2 110.7 -111.3 -867.7 -253.6 97.3 -56.4 220.0 7.8 343.8 256.7 -158.2 -175.4 -135.8 -118.0 69.1 -264.5 -147.9 -156.8 -23.0 78.9 -55.8 -128.3 -109.1 -274.4 64.4 361.3 -47.4 179.9 13.6 34.8 -188.2 54.4 -328.9 -22.7 -219.4 -25.8 -262.5 -148.7 195.2 171.0 157.2 -208.0 -112.9 97.1 138.1 14.5 102.4 320.5 -62.4 -68.9 269.5 -39.5 149.1 211.5 -196.5 -328.7 -105.9 100.4 400.9 -51.9 87.6 247.9 -516.8 -83.9 -354.1 -35.1 269.9 -206.8 -113.2 -687.0 -418.7 -223.8 263.7 -73.2 208.4 161.5 -274.4 -255.3 -162.4 -231.1 -46.3 -190.4 88.8 293.1 27.5 -157.9 -30.8 -128.4 -59.0 -18.6 -336.0 106.2 -31.3 -270.8 308.2 -145.6 -192.4 67.3 200.3 108.2 127.4 496.8 227.2 -59.3 -294.5 -138.1 -24.1 21.7 226.8 132.5 -319.0 105.2 342.6 84.3 58.5 -72.3 -265.0 -212.4 513.9 616.2 349.4 -272.2 17.5 -119.8 -89.2 -360.4 62.4 -587.5 214.5 -0.6 -6.4 -9.7 -26.9 -52.5 -160.8 546.0 -205.7 37.8 331.8 145.3 15.5 16.7 114.8 20.4 214.1 -242.4 43.2 -371.8 -73.8 179.5 101.7 -95.0 -63.7 -206.9 224.4 115.5 -97.4 -28.2 -21.4 -136.7 -15.5 -270.9 80.0 136.8 -290.4 -48.2 -56.3 29.0 171.0 26.4 -130.0 215.6 -229.7 110.0 48.7 -402.0 -105.3 -33.0 240.2 272.0 -25.6 309.7 -69.9 -228.3 137.5 -460.3 360.3 28.1 85.5 -123.9 -58.7 -278.5 -43.0 17.7 -80.0 116.1 46.7 -296.5 -366.0 -103.9 -56.2 -56.0 249.7 338.3 46.3 -84.9 102.7 32.8 -146.8 -42.6 229.5 121.6 -183.0 83.1 -344.5 -203.6 -183.1 -56.5 52.0 108.4 48.5 263.6 136.8 152.7 -453.3 -431.5 217.3 198.8 -113.5 -207.1 -212.8 -76.6 -342.0 -30.6 244.3 -347.8 -60.5 59.7 327.6 51.3 -48.2 -48.7 -201.6 -117.6 73.6
5.0 -63.4 -102.9 60.8 -313.2 23.1 172.5 -80.6 -46.1 -459.8 -72.1 113.7 97.1 -204.7 243.4 54.6 -171.2 3.3 -157.9 128.7 17.1 -62.1 -35.6 42.9 -19.0 119.6 -122.0 -32.1 98.6 -25.7 -11.2 16.8 45.5 -253.9 -112.7 -87.6 -95.3 14.4 -7.1 134.3 3.0 -107.3 -53.3 6.2 -36.3 -53.4 222.6 -182.5 124.0 -120.3 -16.7 -9.1 267.9 -63.7 102.6 -167.9 196.3 74.3 38.8 93.0 -123.4 -35.2 -150.7 -142.7 283.0 198.3 181.8 9.8 133.0 127.7 -23.1 21.3 19.1 -87.4 -212.1 143.4 15.0 -47.4 74.3 4.4 -39.0 -13.5 7.3 -2.4 155.8 -53.4 104.7 -84.9 -6.1 -67.5 -14.2 -3.5 117.7 -47.7 -165.3 -27.0 135.3 67.0 -184.6 -44.4 -19.0 167.0 142.2 110.2 -261.7 -268.0 180.9 -62.8 -80.7 59.4 256.8 158.6 -126.6 147.6 66.2 92.3 31.1 -38.6 136.9 -86.3 223.9 -24.6 57.6 7.3 -28.8 -55.2 131.0 67.9 -67.4 18.5 100.1 70.0 80.3 -229.2 278.3 -244.7 83.6 66.0 65.6 28.3 -109.8 -185.3 -16.4 148.5 -33.5 130.8 -255.6 -84.5 -50.6 8.2 94.8 -144.0 -191.9 26.8 -21.3 223.9 168.7 332.8 -12.6 259.1 133.6 226.0 248.0 28.5 -52.5 45.1 -119.9 -160.0 69.0 -60.4 30.5 69.6 239.5 225.6 181.4 -117.3 -51.8 65.9 -25.1 -199.6 -11.5 94.7 57.2 -149.7 40.6 -26.2 132.2 117.9 70.8 154.1 126.2 -3.0 57.2 66.1 -28.8 304.7 4.0 -12.3 -125.0 298.3 178.8 314.8 54.7 -82.6 -184.9 -245.8 -25.4 303.0 16.9 -82.2 -76.2 126.2 -177.3 31.6 -104.5 78.8 -374.8 350.1 284.2 -114.7 14.2 -166.0 59.2 105.2 -225.9 87.9 -98.4 277.9 76.3 -282.0 -228.0 246.1 3.3 -208.7 -45.3 168.9 -44.7 -53.1 89.6 -118.2 161.0 76.8 -261.9 264.3 -134.7 50.1 64.9 74.7 79.8 164.2 -6.9 -121.5 -31.7 123.8 178.3 -99.4 436.5 -213.7 -124.5 38.9 159.2 -166.5 -137.7 26.3 -32.0 95.8 -38.6 -73.4 -259.5 64.4 49.4 -169.3 -255.3 -92.3 -3.7 99.1 -35.2 -338.6 -55.4 6.3 -125.9 118.4 11.9 -12.3 -165.9 -48.0 84.8 31.4 -239.5 249.6 -61.6 259.1 -172.6 281.0 137.5 247.3 -130.1 121.1 -20.3 -25.1 -17.9 55.1 121.2 -127.5 370.7 -93.7 107.9 279.6 205.2 -103.0 -91.1 155.6 -141.1 -147.1 289.3 -130.1 -460.3 581.9 -65.1 136.1 214.2 135.2 -363.5 -472.7 5.7 93.8 285.6 -312.9 -3.6 -39.7 544.8 -157.0 23.4 130.3 288.1 -97.7 478.4 10.9 69.2 193.5 -533.8 -83.0 -569.6 206.8 -213.6 320.2 7.1 -143.3 426.7 -52.2 -12.7 -192.7 -24.4 112.3 400.9 -605.3 289.2 -437.6 -51.6 -105.1 -117.2 223.9 247.4 -213.6 140.0 -358.7 1027.1 -307.9 -67.3 30.3 259.1 242.3 -171.1 7.0 173.8 88.2 332.0 -360.2 -320.8 -70.3 533.6 -171.2 198.7 211.9 197.0 -219.6 -96.6 -13.0 -198.4 25.6 -719.7 333.5 -194.5 -7.5 -201.1 -191.1 -112.4 63.6 -510.4 -110.1 -91.5 69.7 -149.2 72.3 -178.8 -66.5 228.2 64.4 -356.6 199.7 150.2 -247.4 105.8 51.3 -349.3 -79.7 -49.5 311.4 -60.2 28.7 6.9 52.6 137.8 -3.0 -60.3 -77.0 -211.1 205.2 19.4 -13.4 -275.5 -237.1 137.1 -9.7 -284.4 105.6 -68.8 233.2 316.4 354.4 33.6 122.8 326.0 56.7 87.3 158.0 -270.4 -59.4 194.9 -162.1 273.1 -199.9 105.4 582.9 143.1 -178.8 184.6 -555.0 291.7 69.6 380.6 124.0 -66.2 310.6 151.5 -172.0 214.1 -215.0 -117.5 31.8 -0.9 42.8 15.0 -450.5 56.8 26.5 291.1 153.4 126.4 -74.3 299.0 -146.3 489.4 163.7 -36.8 354.7 -173.3 138.0 288.3 -29.3 -293.6 64.2 -19.6 72.9 -182.8 -91.5 -83.0 147.8 165.5 -443.8 142.8 149.9 152.2 -100.4 86.0 187.0 -244.9 86.8 -94.2 -49.7 -48.7 -125.2 -123.9 110.5 -112.7 -87.0 -177.9 36.1 145.4 30.3 29.6 -27.0 -32.4 39.2 135.0 3.0 -66.2 -86.9 63.9 53.7 -124.3 42.3 176.6 -148.3 348.0 -27.6 30.4 -38.9 264.7 -117.9 -19.3 60.3 31.0 -39.0 -5.2 -118.3 67.0 32.3 -10.1 61.7 -100.3 -155.4 -64.3 248.1 -171.5 67.3 -28.6 -69.9 -21.6 -160.9 125.1 84.9 285.7 -54.3 -32.3 -95.3 -118.5 -54.8 136.0 -9.7 -12.3 -129.8 138.6 -210.8 -24.7 -13.1 -268.2 5.2 -44.5 -99.2 -103.2 102.4 279.4 170.3 59.5 5.0 -137.7 56.7 67.4 66.7 25.9 65.4 -236.5 337.3 -80.5 -49.1 -147.3 143.4 25.7 -271.3 183.1 95.8 -83.9 -15.9 -45.0 -259.4 86.0 -424.4 160.2 -227.5 -135.3 -30.9 218.4 -96.9 -100.5 -123.2 185.4 4.9 387.9 48.2 346.5 159.4 125.5 142.1 286.6 241.3 43.4 136.6 279.2 -451.7 -3.9 77.7 -32.4 -276.0 -79.3 -262.4 -300.5 -72.7 -41.7 121.6 307.2 -141.6 40.1 121.9 49.9 12.6 97.1 -74.1 -36.2 304.5 -13.0 51.0 -40.3 58.3 190.0 -90.2 119.7 -198.6 -93.3 -117.3 64.1 -152.7 -48.7 164.1 186.8 -88.2 201.5 127.6 76.2 -289.4 -217.7 -96.6 145.9 -120.5 -232.5 192.0 148.2 -10.2 -368.0 71.3 135.7 -69.7 33.0 20.7 -282.9 314.1 38.2 -184.0 114.9 27.1 3.0 207.0 -119.5 -361.0 -15.9 266.3 62.4 -73.0 125.2 -194.9 -50.7 247.8 -108.0 93.6 -506.2 -151.9 -39.9 144.9 86.4 -175.3 -118.2 122.8 564.8 36.7 -423.6 -21.1 439.6 -2.4 -628.4 -291.4 21.9 -60.2 -70.0 101.4 -53.1 -89.2 -267.1 -4.0 327.3 -101.8 -32.8 115.2 -272.8 -280.7 -152.6 -283.0 146.7 -91.6 -345.1 145.5 -51.3 -57.9 -121.5 13.7 -4.3 -234.8 235.9 -132.9 -32.4 369.3 253.4 -327.9 -148.2 86.9 -24.8 -30.1 83.0 -58.2 -826.3 -135.8 180.3 51.5 182.5 15.8 369.2 270.9 -194.7 -215.5 -140.5 -146.7 18.7 -154.7 -100.9 -158.6 96.1 83.5 -135.2 -153.4 -66.9 -210.1 -29.3 391.6 33.1 194.3 4.2 -10.2 -214.1 52.0 -357.8 78.0 -227.0 5.7 -257.6 -99.8 198.7 226.7 152.9 -156.5 -54.3 -59.5 147.7 87.1 207.4 275.2 -37.9 -71.4 227.3 -27.6 241.4 125.1 -205.1 -406.8 -177.6 57.3 305.9 -44.1 146.7 372.8 -560.7 -108.4 -283.9 99.0 30.9 -215.5 -84.9 -639.7 -443.5 -187.2 350.7 79.5 16.8 172.3 -333.2 -263.9 -222.5 -122.2 -7.5 -193.6 159.2 294.7 78.0 -50.8 53.9 -56.5 86.6 -46.7 -359.3 61.4 -64.5 -325.0 141.9 -116.3 -274.3 64.2 199.6 213.3 47.7 502.9 142.5 -60.2 -218.5 -172.2 -2.6 98.7 206.0 -8.7 -371.8 31.8 477.0 145.6 29.7 -35.0 -240.0 -262.0 342.2 525.9 234.5 -165.7 -2.4 -253.9 -239.2 -405.3 207.1 -544.1 228.3 14.3 -44.5 4.1 -60.0 -131.1 -133.6 617.3 -175.1 44.6 188.7 42.5 -56.4 187.5 124.2 129.4 209.4 -241.1 118.0 -296.4 65.9 209.9 116.9 -42.7 -33.2 -229.3 76.1 8.2 -182.2 -120.3 -57.6 -57.4 5.3 -297.8 24.8 70.0 -197.3 45.9 29.8 20.6 147.1 54.4 -47.9 281.1 -273.7 48.6 -67.8 -453.8 -24.6 -2.8 386.2 216.3 -10.8 224.2 -35.4 -159.1 86.6 -355.6 316.7 -49.3 66.9 -49.5 -95.2 -186.3 11.9 -14.9 6.7 105.1 -31.1 -269.6 -367.9 -142.7 -82.3 -110.4 306.4 222.6 9.3 -188.8 70.0 -85.7 -60.1 37.8 249.6 108.4 -149.6 129.6 -319.6 -266.3 -190.7 9.6 103.1 92.1 -3.6 210.4 176.1 157.1 -474.8 -381.1 159.1 149.1 -51.9 -211.2 -186.6 -166.2 -304.0 4.5 297.4 -309.0 -93.0 102.5 193.8 54.6 -55.7 -109.2 -196.1 -100.1 -10.6
6.7 -35.9 -29.9 120.0 -312.2 42.3 85.4 -24.3 -74.3 -477.0 -45.1 48.2 127.7 -135.6 282.5 77.2 -309.1 -2.1 -143.1 104.9 37.5 -74.6 -50.9 103.2 -57.0 119.1 -100.5 -107.8 87.7 3.9 13.1 55.1 62.9 -169.4 -8.4 -44.7 -100.5 -26.7 3.9 166.4 61.0 -89.9 26.3 -6.9 -54.1 -68.3 119.5 -160.4 165.9 -131.7 31.8 15.4 254.5 -117.3 95.9 -118.9 219.8 3.2 46.8 77.9 -99.4 19.4 -134.8 -144.6 219.8 223.8 200.9 27.7 56.6 59.7 -10.8 26.6 70.8 -58.3 -197.0 129.6 -30.1 -30.2 34.1 -9.1 -105.7 -62.5 90.9 15.9 192.6 -40.1 102.9 -78.9 -150.8 -109.5 -24.5 12.2 110.8 -113.2 -174.0 -55.9 76.4 -3.9 -51.5 -165.4 -15.4 39.3 189.2 63.6 -254.4 -186.2 21.8 -131.3 -118.0 48.9 279.6 240.6 -155.7 92.7 160.4 70.4 111.8 26.3 190.5 -142.5 256.3 -2.6 40.0 81.3 -111.7 10.1 194.3 121.3 4.2 48.5 85.6 42.0 67.8 -165.8 322.7 -354.5 0.1 53.2 10.4 26.1 -86.0 -187.5 -30.2 217.6 -1.6 70.7 -170.6 -16.8 1.4 40.2 97.8 -197.6 -254.0 117.1 77.5 165.2 101.9 371.2 -36.5 138.5 129.3 194.5 186.1 -11.4 33.9 -89.4 -224.4 -190.4 -23.2 73.9 -60.7 134.7 206.6 224.3 108.4 -206.0 -157.4 108.2 58.7 -195.3 28.7 137.5 29.9 -99.6 -41.3 -42.3 132.6 86.2 74.4 15.9 61.3 -32.5 -25.7 142.3 -47.5 251.7 -62.5 -85.4 -61.2 321.1 114.5 224.8 25.0 -194.6 -105.1 -252.2 -54.4 235.0 22.7 -221.8 -189.7 25.7 -121.3 185.4 -41.7 52.4 -246.2 259.2 243.1 -123.9 46.0 -153.1 126.7 60.2 -245.9 64.0 22.8 286.8 25.0 -248.3 -200.3 165.9 68.5 -287.0 -60.0 96.3 -61.1 -71.6 69.2 -136.3 112.3 97.7 -362.6 81.1 -225.1 -63.5 86.8 33.7 83.9 143.3 -135.5 -157.3 -41.7 131.7 180.1 -82.9 406.1 -219.5 -50.5 -75.6 88.5 -266.0 -157.8 75.3 -121.6 3.5 -103.7 -39.8 -251.8 59.6 -13.6 -150.5 -165.6 -100.2 35.2 -109.7 28.4 -304.7 -262.8 -131.9 -32.6 132.7 29.7 -25.6 -183.1 -60.2 145.9 -49.7 -175.5 135.9 61.8 279.5 -225.0 299.6 124.1 329.7 -110.5 116.9 -111.0 -139.8 71.4 149.4 214.2 -108.3 95.6 -91.6 68.7 173.3 351.0 -339.9 44.4 -10.5 -55.8 86.4 332.6 -170.6 -443.9 360.4 -147.4 235.0 268.2 255.2 -354.8 -384.1 13.8 61.4 161.0 -290.3 -12.1 1.3 465.4 -165.6 113.4 83.2 169.5 28.6 416.6 -93.6 -71.1 25.5 623.5 -49.5 -399.9 484.0 -105.0 435.3 -38.7 -145.1 260.4 -88.7 -23.7 -256.7 -76.6 303.5 315.7 -608.7 307.6 -263.9 48.4 -155.7 -120.0 214.2 279.7 -126.8 270.5 -311.4 933.9 -355.0 -79.9 92.8 348.6 395.1 -217.3 69.7 68.1 123.6 303.9 -221.7 -278.0 -85.9 487.4 -165.9 129.1 -65.8 248.3 -110.5 -118.4 24.2 -241.3 45.0 -754.9 438.7 -204.8 44.4 -358.0 -32.1 -37.3 -16.6 -326.5 -58.5 7.5 44.7 -278.1 82.5 -69.3 -29.3 307.3 -41.4 -481.3 -6.8 48.9 -268.1 88.3 38.0 -350.7 -82.9 -88.5 319.0 70.1 -161.0 -198.5 -39.3 227.8 -23.8 8.9 43.0 -199.0 153.4 -119.4 17.1 -183.7 -236.5 38.2 -132.0 -303.5 17.6 -159.4 111.0 50.5 364.6 40.2 52.6 253.6 -58.6 131.6 123.0 -142.3 54.4 292.7 -98.7 242.9 -270.2 23.3 570.0 210.3 -169.3 73.0 -597.9 336.7 -104.4 314.1 185.8 -119.7 305.3 260.5 -120.5 186.4 -340.5 -65.2 -42.3 53.3 -225.4 65.2 -396.3 281.9 -48.5 1.0 246.0 42.7 -30.3 240.5 -97.0 355.9 287.8 128.6 359.8 -168.2 50.0 148.6 3.1 -273.2 92.8 -68.5 159.7 -125.4 -88.8 -55.7 -10.4 123.9 -276.3 54.4 128.0 100.5 -73.7 51.3 224.2 -306.5 75.2 -74.3 -74.1 -39.7 -71.2 -107.9 92.1 -69.9 -84.4 -234.6 55.0 86.3 14.4 48.2 -18.4 11.7 67.8 123.2 -50.4 -112.9 -24.8 -13.4 -18.5 -87.5 48.0 195.6 -220.8 353.3 -16.5 7.0 -52.4 261.3 -77.4 -93.1 49.0 -54.4 -36.3 -5.3 -126.2 82.5 69.1 23.9 73.7 -132.4 -153.9 -86.0 283.4 -152.9 57.0 -25.4 -76.3 -51.7 -229.8 94.7 1.0 221.1 -19.3 -65.7 -106.9 -68.8 65.7 217.6 38.9 -0.3 -119.2 122.8 -207.5 -16.0 -1.0 -255.2 10.6 -28.0 -187.8 -4.0 49.8 251.1 206.4 21.8 19.2 -157.6 73.1 53.4 103.4 -16.9 -4.7 -234.5 321.8 -60.4 -39.0 -98.9 133.8 7.2 -271.3 122.3 53.3 -155.5 -147.1 -79.4 -263.0 129.9 -510.3 100.5 -209.6 -69.1 -44.9 186.2 -104.5 -9.3 16.3 304.2 -69.3 330.5 88.0 408.9 187.1 104.4 131.6 273.6 119.6 83.9 240.5 170.6 -468.8 -14.9 134.7 -27.2 -276.4 -161.1 -166.0 -288.1 36.1 -46.7 166.0 250.8 -81.5 16.5 102.1 7.5 -29.9 27.2 -41.8 -36.6 304.2 129.6 -21.3 44.2 156.2 3.3 -41.7 204.3 -161.4 -134.4 -109.3 134.2 -249.6 -53.2 83.9 245.0 -98.4 295.9 80.0 -0.6 -236.8 -219.9 34.2 69.6 -162.5 -137.6 204.4 130.2 -48.4 -333.3 143.3 139.0 -168.8 -29.7 -1.1 -468.0 346.6 24.5 -175.1 56.3 47.3 61.8 229.0 -76.5 -439.6 23.7 319.7 78.7 -27.0 70.9 -164.0 -30.4 295.0 -118.1 69.8 -562.0 -165.9 -58.3 -7.5 92.7 -133.1 -147.1 100.5 583.9 -11.5 -464.2 -33.3 377.0 -48.1 -697.9 -358.2 -13.8 -183.5 -62.6 43.3 -145.3 -100.6 -235.1 -9.5 309.9 -100.2 -27.6 147.0 -156.3 -307.0 -164.1 -379.0 143.4 -149.4 -301.4 -10.1 -32.9 -25.8 -232.8 40.9 -35.4 -243.1 293.4 -116.4 5.4 362.9 329.7 -252.3 -153.0 68.6 -32.1 -59.8 13.8 -22.0 -744.9 -91.7 217.4 64.0 185.0 -9.4 509.4 288.1 -252.5 -204.5 -135.2 -194.8 -10.1 -171.5 -47.7 -172.9 162.1 74.2 -193.1 -70.0 -40.7 -228.0 -73.6 382.1 5.5 198.9 25.3 -74.1 -262.2 31.9 -350.4 152.3 -241.6 -17.9 -257.1 -41.7 227.5 297.9 224.3 -83.7 -94.4 -180.7 120.7 168.8 150.5 233.5 -220.1 3.5 286.5 -80.1 268.1 94.9 -251.5 -453.4 -52.0 -74.8 349.6 84.5 193.4 241.7 -401.7 -151.2 -270.6 -21.7 101.9 -259.5 -150.6 -563.2 -451.4 -252.5 141.0 -32.9 -77.4 56.0 -201.2 -183.1 -265.9 -170.2 126.5 -219.4 159.8 313.8 26.7 -61.7 86.8 -21.8 89.5 -49.4 -342.8 114.0 -170.7 -179.4 196.0 -134.8 -270.3 71.2 148.0 125.2 -83.0 642.3 126.1 38.6 -211.3 -19.4 -43.6 90.0 166.4 -19.4 -325.9 19.4 418.9 86.5 -100.8 -125.7 -269.8 -288.2 258.7 586.4 199.4 -64.3 2.0 -299.7 -282.1 -352.7 309.3 -476.0 205.7 -41.8 -84.3 -27.8 -4.4 -99.2 -62.1 642.9 -94.9 -3.5 273.4 -80.1 -58.6 223.8 112.7 200.3 134.3 -204.8 98.3 -335.6 25.0 119.6 43.1 -31.1 36.8 -187.0 -37.5 -47.5 -185.2 -39.4 -78.0 11.8 -49.1 -411.2 71.8 197.2 -136.6 3.7 81.8 -17.6 140.0 84.0 3.8 272.4 -266.1 -65.6 -72.5 -330.4 19.2 83.2 488.5 174.9 -1.8 74.6 -14.3 -127.4 40.4 -186.1 295.3 -157.1 139.4 7.8 -158.7 -195.9 -19.2 -47.2 109.1 73.4 -14.7 -232.1 -374.8 -82.7 -143.9 -129.4 258.9 95.9 -2.2 -95.9 82.0 -20.1 123.6 156.1 215.6 89.2 -177.4 84.1 -338.1 -157.7 -156.3 25.9 147.6 145.8 -14.6 170.5 188.1 68.7 -372.1 -367.5 85.5 150.7 21.0 -288.8 -181.0 -123.8 -255.6 18.1 359.2 -175.1 -68.7 71.1 136.0 92.7 -82.7 -137.9 -88.1 -98.5 -58.4
8.3 -38.5 22.0 69.9 -307.5 145.7 83.6 23.7 -171.3 -477.4 -26.2 -86.7 177.1 -118.3 249.2 138.5 -140.3 129.1 -160.0 176.3 69.1 -73.9 91.9 105.1 -145.5 39.1 -45.4 -188.2 0.2 13.7 55.4 29.4 203.5 -108.9 -3.2 -123.4 -128.0 -66.3 34.6 176.8 -7.5 -123.8 16.4 40.5 -60.1 -40.8 84.9 -174.8 141.1 -80.1 45.8 1.5 281.6 -114.0 205.1 -132.6 190.9 8.7 83.3 67.4 2.1 25.6 -218.1 -95.2 241.1 222.5 135.1 29.1 99.7 -2.0 -26.5 34.7 106.3 -35.7 -144.0 57.3 -143.7 -8.2 80.6 12.6 -134.1 -20.1 99.6 -38.1 166.9 -106.4 95.6 -28.7 -184.6 -69.0 1.2 -12.1 133.4 -13.3 -219.5 -44.2 151.3 -68.3 -72.2 -75.2 -19.3 56.6 131.3 5.9 -196.6 -119.5 111.1 -258.0 -160.5 53.5 305.5 117.7 -154.2 41.1 224.5 -4.6 58.7 22.2 148.2 -17.8 289.2 12.6 -81.5 84.4 -32.1 -5.1 209.5 119.2 -34.2 31.6 57.5 48.4 95.4 -174.5 324.5 -365.3 -88.0 -43.6 50.3 71.1 -182.8 -111.3 10.0 185.4 48.2 -28.2 -9.8 -119.7 45.2 19.2 173.9 -237.5 -299.3 150.1 216.7 123.4 118.4 349.5 -101.9 88.9 102.1 76.7 310.3 -21.4 -65.5 -76.0 -182.9 -42.8 -49.0 74.8 -36.9 98.7 164.2 270.8 125.6 -128.4 -113.4 123.2 70.2 -205.5 82.6 193.9 36.1 -57.1 125.6 -72.0 75.8 23.3 76.7 4.9 82.6 -10.9 -0.5 75.1 -50.3 146.9 -19.9 0.7 -63.2 397.7 99.0 201.5 -31.7 -142.9 -29.1 -147.7 10.2 182.9 -84.0 -142.2 -207.1 142.4 -96.5 92.2 -97.6 75.6 -315.6 204.7 289.9 -30.3 51.4 -190.3 45.4 73.1 -255.9 85.2 -73.1 328.3 -3.1 -385.2 -315.6 108.2 65.3 -271.6 -66.2 109.7 -6.9 -58.0 139.0 -32.2 118.4 70.5 -417.4 40.6 -185.4 -114.9 -41.7 30.1 -31.8 175.6 -177.5 -121.8 -0.6 63.9 176.6 -23.1 347.8 -179.5 -114.5 14.3 51.9 -197.1 -124.5 -45.9 -157.5 81.0 93.8 3.6 -129.5 0.1 59.4 -140.1 -173.2 -27.8 7.9 -53.1 94.9 -288.9 -318.3 -218.5 -119.6 8.4 -34.0 -119.4 -291.3 -275.5 208.6 123.6 -132.3 -2.8 13.9 237.2 -274.0 262.4 178.7 394.3 -131.0 77.4 -46.6 -133.8 24.6 171.7 186.4 -122.3 -86.4 91.4 58.5 -64.3 362.2 -413.5 111.8 -44.5 79.0 25.8 171.9 -322.8 -477.2 237.5 -26.1 261.3 229.0 295.0 -308.7 -486.4 97.0 247.7 52.4 -337.4 -96.6 31.1 312.4 -145.7 274.3 129.7 168.8 -52.8 234.6 -52.9 1.2 64.3 221.1 148.9 -368.2 444.2 -45.9 370.3 3.7 -198.0 30.1 -144.5 -167.2 -218.8 -159.7 241.9 321.7 -460.6 227.5 -201.3 82.6 -162.0 -169.2 320.6 286.3 -152.8 264.1 -283.1 814.2 -529.9 -113.3 35.8 365.9 382.7 -397.7 42.9 30.3 14.1 353.9 -172.8 -108.3 -95.4 499.3 -300.5 99.3 -60.8 254.3 36.5 -29.1 71.6 -335.9 -20.0 -818.9 368.1 -172.3 53.1 -421.0 116.1 51.0 108.6 -216.1 -29.3 108.1 -44.0 -363.0 186.0 -105.1 -71.3 112.1 -203.5 -329.9 -118.1 -66.9 -338.9 45.9 80.9 -358.9 -204.3 -152.6 200.0 58.7 24.5 -18.1 80.9 253.0 -150.7 -13.8 169.1 -174.2 29.4 -46.7 14.0 -77.6 -125.1 -116.3 -102.1 -227.9 -30.0 -47.6 233.6 88.7 214.0 33.0 47.1 283.9 -78.0 7.7 -28.3 -51.5 42.5 274.9 -305.4 237.4 -304.1 -188.4 425.2 256.6 -244.7 141.9 -319.7 349.5 -238.2 389.4 175.7 -66.3 308.0 296.7 -161.0 220.3 -289.1 42.4 19.9 -92.7 -87.1 92.9 -454.8 192.1 -20.2 -25.8 -20.4 96.2 171.5 159.0 -42.0 390.7 157.9 93.8 208.4 -135.4 -53.2 -32.9 194.1 -51.6 177.5 -17.5 -3.1 55.3 -275.2 -95.5 -224.1 68.3 -347.3 34.7 77.9 73.3 -47.3 69.8 180.4 -224.5 73.8 -74.1 -142.4 -53.4 -72.5 -111.8 112.5 -127.0 -79.5 -143.8 71.1 92.8 -2.8 98.6 -23.0 -30.5 63.3 152.3 -22.2 -131.5 -51.6 -53.9 -4.5 -58.5 25.7 192.0 -166.7 331.7 46.5 -31.1 -95.1 285.5 -14.8 -98.3 54.3 -33.1 22.2 22.1 -106.0 66.8 70.9 68.9 31.0 -99.1 -187.9 -106.1 293.5 -192.2 98.7 11.8 -39.7 -88.1 -167.9 56.0 70.4 234.3 16.3 -42.2 -87.7 -67.8 94.9 264.1 -28.2 1.0 -179.9 114.9 -224.8 -11.7 -58.3 -310.8 10.7 -43.5 -204.7 27.0 106.6 237.1 252.6 -22.6 -64.5 -138.2 94.1 19.6 92.7 -59.0 -0.7 -243.8 269.1 -53.9 -29.8 -80.8 72.9 0.1 -214.4 59.3 111.3 -172.1 -136.9 -93.7 -346.5 132.3 -339.4 133.4 -149.3 6.5 -40.6 200.4 -75.5 -115.5 -9.6 223.2 -41.0 362.4 173.3 451.0 143.7 96.7 24.1 275.4 115.5 157.1 90.6 247.5 -426.7 -190.1 138.0 -38.6 -223.4 -122.1 -112.5 -190.7 100.6 62.8 248.0 228.7 -67.6 -31.6 27.0 24.0 17.6 68.9 6.6 -7.0 358.2 87.1 56.5 182.9 187.4 -29.4 -89.9 210.4 -117.9 -147.0 -64.5 237.4 -207.3 -49.5 80.1 251.8 -69.1 278.3 126.1 -30.2 -205.2 -324.0 -57.2 143.0 -134.8 -200.0 142.5 97.8 -56.3 -306.0 159.8 107.3 -94.4 -51.5 2.4 -403.4 306.6 64.6 -222.4 86.6 -0.3 -0.8 58.5 -191.2 -449.0 134.5 330.6 18.3 -63.0 81.4 -152.2 -68.1 320.1 -117.1 -24.3 -542.4 -194.3 -106.3 -117.6 64.8 -154.7 -171.0 77.2 578.3 -90.3 -469.7 51.4 372.0 -89.8 -706.3 -313.5 3.8 -183.1 -28.6 7.9 -185.4 -95.2 -271.4 -17.4 211.0 -78.2 -69.0 143.1 -25.6 -311.2 -167.5 -374.3 227.1 -251.8 -232.9 -163.6 -35.8 -23.0 -253.7 71.2 -137.8 -298.0 321.0 -48.7 63.0 334.2 343.0 -138.7 -113.2 20.2 -29.2 -70.3 26.4 25.0 -691.0 -37.4 230.2 75.1 173.9 -36.1 538.5 287.2 -250.7 -161.2 -120.4 -218.4 -36.0 -216.5 -55.5 -124.0 118.8 70.4 -208.9 21.3 -48.1 -300.4 -76.3 268.2 -89.8 182.8 168.6 -114.0 -309.4 73.5 -309.6 198.2 -256.3 27.0 -287.1 29.4 158.5 340.8 311.2 -67.0 -118.1 -271.7 108.4 371.3 199.9 269.5 -262.2 2.1 322.9 47.4 298.7 172.7 -218.9 -341.9 116.6 36.1 419.9 77.0 227.7 235.4 -218.9 -31.4 -197.5 -29.1 15.4 -169.1 -140.2 -544.5 -379.6 -265.6 92.8 -63.4 -50.3 52.3 -119.6 -221.2 -251.9 -176.3 84.4 -188.2 79.0 364.1 -21.7 52.3 -55.0 -22.9 205.3 -53.8 -307.7 118.0 -99.5 -50.4 330.8 -157.5 -245.5 96.5 120.3 96.4 55.1 503.8 13.8 -109.6 -103.5 -56.6 -159.6 -128.8 318.0 45.9 -414.6 -86.0 496.3 -7.7 -170.5 -182.3 -303.3 -339.7 299.3 713.6 11.2 86.7 4.1 -310.5 -240.0 -279.4 199.0 -328.9 154.0 -57.3 -7.4 -82.9 65.4 -36.9 -98.0 660.8 -132.8 -100.8 259.4 -173.2 -115.2 314.9 67.7 222.9 111.8 -167.4 40.5 -476.7 -42.4 179.8 -5.5 -21.8 79.0 -208.0 -106.2 59.2 -149.5 101.1 14.2 60.4 -196.4 -515.2 71.4 322.3 -121.5 -62.4 123.1 -56.7 144.7 47.7 21.1 260.8 -167.4 -76.9 -37.8 -234.6 -8.0 69.5 493.6 156.7 5.9 39.5 54.7 -244.7 30.5 -112.3 329.1 -144.4 93.6 -25.4 -159.2 -183.3 -87.0 37.7 97.0 13.8 -42.1 -180.4 -341.5 -68.2 -102.4 -130.4 231.0 112.4 16.4 10.0 132.4 79.4 130.4 74.4 67.2 177.0 -194.0 24.1 -415.1 -70.1 -197.8 -79.9 86.2 210.2 -43.0 195.3 181.6 -1.3 -314.9 -351.3 10.0 181.7 75.9 -253.9 -261.0 -37.9 -287.4 11.0 357.6 -120.2 -110.3 8.5 52.0 128.8 -127.2 -98.3 66.6 -45.5 -51.8
10.0 -116.3 -7.8 32.2 -249.2 165.8 32.5 12.7 -181.5 -420.2 -27.6 93.8 75.4 -24.6 234.5 147.8 -44.1 68.5 -181.6 128.7 90.8 -57.5 91.8 12.5 14.9 -1.7 -20.8 -186.3 -2.8 65.4 26.7 -24.2 244.1 -96.9 -73.2 -185.9 -187.8 -12.2 12.2 204.7 -85.9 -110.8 58.4 57.3 -93.4 -20.9 35.1 -184.4 120.0 -66.3 38.9 18.1 278.9 -47.3 202.2 -71.6 85.7 27.3 36.9 86.9 -49.3 108.2 -228.2 -82.9 282.1 276.6 124.9 42.8 150.5 10.3 -97.8 36.2 135.3 47.2 -175.1 21.6 -136.8 3.9 126.7 -56.1 -172.1 22.1 88.0 -61.9 68.2 -94.2 123.4 1.7 -170.8 -127.5 28.6 -5.6 91.7 -14.4 -274.7 -64.2 199.2 -84.4 -186.4 -23.5 19.5 95.9 162.7 9.0 -78.9 -35.1 136.1 -184.1 -154.0 124.6 264.7 73.2 -185.1 29.0 155.0 20.0 -30.5 -106.3 153.1 -82.4 222.7 -12.3 9.0 63.1 -73.2 -102.9 267.9 167.9 -24.0 -61.4 118.4 142.8 58.9 -172.1 248.7 -279.4 -79.3 -11.3 90.8 -9.8 -117.5 -114.0 138.0 148.0 -48.5 45.9 -170.4 -132.0 60.9 5.0 109.1 -140.5 -231.5 5.0 240.4 180.2 186.4 433.9 -4.5 255.3 53.4 83.7 282.0 -58.8 -140.1 56.4 -148.8 -80.8 -33.7 50.9 -76.8 143.6 125.1 237.1 60.7 -88.4 -68.6 81.9 -9.9 -165.4 14.0 114.7 49.0 -121.7 176.6 -196.5 183.9 -88.3 76.8 34.0 97.3 14.4 32.5 71.8 -108.3 172.5 -50.1 44.5 -96.1 318.5 47.1 290.0 32.5 -102.6 138.7 -124.1 50.1 106.8 -37.0 -65.8 -344.6 196.5 -17.8 -49.0 -103.0 94.4 -280.6 169.9 308.5 -97.6 43.8 -210.2 174.5 25.8 -164.7 47.4 -176.1 147.8 9.6 -422.8 -168.6 -34.1 -12.9 -202.4 -132.1 243.1 -76.2 -23.6 148.0 11.7 244.8 -5.6 -237.1 150.5 -13.0 -92.5 -62.6 44.1 -141.3 200.3 -70.8 -102.4 65.5 62.4 279.3 36.3 323.0 -95.9 -216.4 -28.9 162.7 -340.8 -61.6 -231.7 -69.6 34.7 124.9 31.4 -203.0 73.4 49.7 -199.2 -154.2 30.7 -41.0 134.0 -84.1 -357.8 -256.2 23.3 -125.9 61.9 -14.6 -70.4 -214.8 -226.2 139.5 211.7 -120.3 178.1 39.4 137.7 -91.0 259.7 114.9 431.4 -66.5 130.0 56.9 -139.6 132.1 139.9 154.4 -188.3 -237.0 47.9 221.7 -170.7 410.6 -281.9 -27.2 -152.6 160.8 -55.9 -15.6 -338.2 -589.6 305.8 49.0 174.3 151.2 197.7 -304.6 -414.7 253.0 143.4 19.7 -423.6 -252.5 -95.9 555.1 -2.8 -51.7 197.3 152.1 30.1 231.3 -54.3 -14.0 200.7 -331.0 116.4 -417.5 136.6 -96.7 4.1 -86.9 -303.7 19.0 -183.2 -117.9 -168.3 -235.7 82.5 360.2 -557.6 86.5 -132.0 89.0 -157.1 -92.7 362.8 238.9 -164.3 194.3 -317.1 988.9 -509.9 -168.5 9.1 341.3 443.8 -359.1 -189.3 -39.4 -42.8 368.1 -25.4 -66.0 -85.9 452.4 -298.8 71.0 -66.6 125.7 83.9 -42.0 31.1 -237.0 -33.7 -730.3 267.6 -403.5 -26.7 -228.4 118.4 54.8 173.9 -476.7 -209.9 -89.2 12.2 -376.9 113.9 -33.8 8.4 55.5 -79.8 -355.7 -61.3 -44.5 -267.2 74.9 22.0 -283.5 -89.7 -105.8 176.7 -56.3 -58.9 -97.7 18.4 206.1 58.6 4.1 146.1 -193.4 141.7 102.8 12.5 26.0 -254.4 -2.4 -77.5 -311.5 -154.0 69.7 376.0 297.0 276.3 48.9 -31.1 330.0 -2.9 68.6 10.4 -160.5 74.7 276.7 -386.2 276.3 -110.2 -242.1 193.4 168.0 -35.2 219.3 -189.6 457.0 -247.1 322.3 94.0 21.1 239.6 464.5 -282.3 217.5 -307.9 -12.8 -2.5 -269.6 136.7 47.6 -381.2 115.6 -116.9 69.7 -74.5 101.8 250.6 109.0 23.3 358.3 69.9 -6.4 199.6 -224.4 -36.2 88.9 148.8 -94.6 167.7 -62.4 -183.6 -49.3 -319.4 -192.0 -296.5 57.1 -349.0 89.1 55.8 114.7 -61.5 103.9 214.2 -221.7 116.0 -108.2 -142.6 -46.8 -170.1 -80.1 90.8 -139.4 -105.1 -54.8 117.1 121.1 39.6 135.7 -41.5 -43.8 65.4 142.2 44.5 -101.7 -140.1 -16.9 39.4 -73.0 73.2 137.3 -163.8 352.3 66.5 -16.2 -144.1 232.8 43.2 -63.8 105.6 -1.1 57.6 38.2 -98.3 17.3 15.0 34.5 42.2 -98.9 -220.9 -110.1 313.3 -198.5 61.8 -1.5 19.5 -47.5 -104.1 119.6 13.2 313.5 18.7 -76.6 -58.1 -65.8 20.8 293.9 -78.8 -31.2 -184.3 124.4 -160.9 -15.1 12.5 -334.3 -43.4 -44.5 -177.2 20.4 122.3 283.6 226.8 -42.3 -134.8 -123.3 135.7 -9.3 97.7 -27.9 0.9 -263.6 264.4 -80.4 73.4 -50.8 42.3 17.8 -199.4 133.0 102.7 -104.7 -95.2 -10.8 -360.5 79.2 -354.1 193.4 -190.2 -40.9 -29.4 279.2 37.1 74.9 34.4 107.4 -38.6 422.4 162.0 584.1 175.6 97.5 46.1 274.1 187.7 92.0 126.4 335.3 -299.3 -132.9 71.3 -60.1 -173.3 -46.7 -168.0 -194.3 -40.1 56.4 198.1 270.5 -117.0 -92.8 14.2 61.3 68.7 115.4 69.1 6.9 410.6 -54.1 124.5 2.6 159.4 77.5 -97.0 262.1 -16.2 -15.2 6.8 152.1 -140.6 -4.9 141.5 237.1 -56.9 238.7 77.8 87.8 -387.0 -246.0 -116.0 115.6 -88.2 -216.6 112.7 111.0 -24.8 -290.3 86.2 109.9 -99.0 -28.0 -27.5 -248.9 223.7 91.4 -229.0 41.7 -109.7 -16.9 140.5 -217.1 -598.3 92.7 286.4 -76.7 -147.4 133.7 -87.4 -15.4 299.5 -77.8 -115.2 -502.2 -140.9 -122.5 -123.3 25.2 -118.6 -167.6 65.2 574.5 -65.6 -472.2 81.8 385.6 -107.9 -668.6 -234.3 33.2 -147.9 40.0 -18.2 -181.2 -126.5 -343.2 -49.4 155.9 -70.0 -106.2 124.2 44.5 -300.8 -179.1 -300.8 330.2 -329.9 -221.8 -179.3 -7.6 -59.1 -216.1 22.2 -167.3 -347.6 261.2 2.8 32.2 243.6 298.8 -86.5 -22.9 -28.3 -34.7 -75.6 11.5 99.4 -638.4 -7.6 246.2 225.0 152.5 -14.4 468.3 213.7 -178.2 -151.0 -165.3 -216.9 -85.0 -221.0 -101.5 33.1 118.4 92.9 -242.8 67.6 -43.1 -227.0 -116.4 171.2 -82.1 182.3 288.3 -112.0 -335.2 141.2 -286.9 231.7 -304.4 80.6 -263.9 107.1 72.6 342.7 433.5 -79.0 -96.0 -365.4 120.3 523.8 315.8 235.8 -348.4 -45.6 289.5 289.4 277.5 55.5 -346.8 -344.1 150.2 100.1 596.1 -87.4 229.6 250.8 -304.0 -80.4 -286.8 -38.1 14.6 -178.8 -176.1 -456.6 -235.3 -301.0 167.0 41.3 -108.4 75.3 -42.8 -243.0 -235.5 72.9 25.5 -198.5 89.9 350.2 121.5 138.2 23.0 -58.2 300.0 -70.4 -364.2 52.8 -7.2 -130.9 200.4 -204.5 -228.1 23.9 98.9 194.4 137.6 483.0 75.9 -158.1 -62.9 -113.3 -93.2 -159.5 459.5 21.4 -473.4 -278.2 495.5 -35.4 -70.0 -169.5 -232.3 -428.8 176.6 712.7 -116.9 291.2 -7.3 -217.8 -177.9 -261.6 273.5 -242.9 347.0 28.7 33.1 -15.0 89.3 -87.0 -213.3 605.4 -269.7 -126.0 225.8 -163.9 -275.4 442.6 24.7 243.1 243.2 -129.8 139.8 -514.7 13.8 279.8 -26.0 13.7 -2.2 -279.8 -172.9 136.4 -75.1 205.3 47.2 38.4 -146.6 -470.7 3.2 182.2 -36.2 -41.2 132.0 -49.2 81.4 -8.1 23.4 372.7 -95.1 -99.9 -61.9 -152.2 10.5 21.8 477.9 127.0 -40.7 145.0 78.0 -351.5 63.1 -105.0 307.1 -77.0 55.0 -72.1 -102.1 -175.8 -162.8 156.1 116.1 4.6 -25.2 -196.6 -285.9 -137.3 -71.3 -196.7 307.3 132.9 14.9 2.6 134.2 40.1 -25.4 -83.0 30.7 301.0 -170.3 60.8 -393.2 -160.3 -163.3 -47.8 21.5 109.5 -66.6 195.0 164.3 -74.0 -403.9 -235.8 4.9 190.9 160.1 -157.8 -307.6 -142.1 -267.3 109.9 335.2 -109.2 -187.6 5.8 -116.8 50.7 -134.5 -40.6 92.6 6.6 -131.6
11.7 -123.0 10.0 41.3 -218.3 150.3 11.2 25.3 -93.3 -334.5 -67.8 86.6 68.4 26.2 185.2 90.1 -158.4 30.5 -82.7 58.7 145.7 28.7 20.6 -52.2 119.0 -33.5 76.2 -130.0 -2.9 145.5 20.7 -23.0 161.2 -129.1 -117.6 -150.0 -270.8 137.3 92.8 273.7 -106.5 -54.7 48.6 45.9 -156.7 -42.3 6.3 -162.6 182.8 -17.1 -9.6 12.8 223.4 -14.2 150.4 -78.5 26.4 -1.4 13.4 84.3 -89.7 170.9 -182.0 -24.6 311.0 237.6 106.9 12.5 161.4 54.7 -84.9 41.8 237.8 97.2 -128.1 27.9 -33.1 -92.1 81.0 -85.5 -154.6 -5.5 134.7 -93.6 86.4 -85.4 216.5 -5.9 -209.9 -224.1 -19.4 6.0 48.0 -105.3 -274.9 -80.2 157.7 -57.8 -190.3 -43.3 -42.6 75.6 150.5 -21.0 -79.5 -47.2 45.0 -124.2 -94.0 99.9 278.3 110.3 -256.8 22.6 57.8 74.4 -3.3 -22.8 210.6 -299.6 195.0 -48.3 -59.0 199.8 -129.0 -62.3 253.3 149.1 49.3 59.1 196.8 117.4 -61.0 -160.8 183.2 -225.6 -35.7 48.1 160.9 -14.5 -129.9 -135.3 50.6 183.8 -4.6 63.5 -122.9 6.6 -34.9 35.6 34.1 -86.4 -125.4 11.0 222.0 271.3 181.3 410.8 111.5 252.4 81.3 7.2 189.6 -102.9 -151.8 -31.1 -133.9 -188.4 -40.3 83.5 47.6 201.1 174.6 236.5 96.5 -118.4 -132.7 -20.7 -0.0 -240.2 -50.1 79.6 24.8 -83.2 57.5 -226.3 115.2 -64.4 97.9 26.4 123.8 41.0 16.0 22.1 -198.8 86.8 -111.1 13.9 -35.4 368.9 -8.3 201.6 118.1 -137.7 80.2 -239.5 -59.4 149.0 2.1 -26.0 -316.2 33.7 88.1 -9.4 -177.3 55.5 -282.3 163.5 212.9 -56.3 76.7 -196.9 151.3 62.0 -118.5 111.1 -40.9 -27.1 -7.5 -388.8 -155.1 28.8 17.2 -247.4 -215.6 227.8 -131.4 -24.7 138.5 -57.8 94.6 54.4 -268.2 92.4 -78.6 -164.2 61.6 64.0 -103.4 81.3 -71.1 -99.7 -66.1 56.4 209.6 -85.0 352.7 -102.7 -343.4 -35.2 166.5 -411.6 -42.9 -97.1 -45.8 125.4 -1.7 -32.5 -340.0 60.5 -25.0 -107.9 -79.8 -27.3 88.8 -52.3 13.8 -382.3 -212.3 61.5 32.9 -10.2 -16.7 -108.0 -182.7 -74.1 200.5 152.6 -178.1 154.3 158.1 160.5 -142.4 293.5 120.9 427.0 23.4 93.8 36.8 -140.3 16.5 147.0 107.5 -273.7 12.7 -26.7 329.7 -245.9 462.7 -41.3 17.2 -304.5 258.0 92.5 -20.8 -252.8 -541.7 456.0 -55.2 136.4 112.8 218.4 -198.6 -366.5 291.2 -46.0 -85.7 -412.8 -252.9 -45.6 534.7 -31.0 -10.6 102.3 16.0 65.8 172.9 -243.5 -157.3 179.7 626.8 154.7 -428.1 39.3 -183.2 -118.2 -128.8 -267.3 175.7 -197.0 -66.3 -270.6 -253.5 402.4 363.2 -603.0 3.8 -170.6 219.2 -105.4 -36.2 182.1 284.7 -19.6 157.9 -298.9 946.6 -429.7 -166.7 -60.8 264.0 509.0 -401.2 -161.7 24.5 34.7 405.5 75.3 -63.2 -66.8 442.1 -291.8 -15.1 -257.7 32.6 160.4 6.8 -33.2 -144.1 -74.6 -643.6 396.9 -381.3 23.4 -272.9 137.1 76.8 80.8 -379.9 -249.9 -155.6 82.6 -365.2 83.4 64.7 13.3 58.2 38.7 -438.4 -115.9 -95.3 -277.5 93.4 -13.1 -363.8 -125.3 -113.5 143.0 -48.3 -81.4 -283.9 49.1 238.1 -31.8 -140.5 252.6 -282.3 69.3 -37.5 198.5 7.3 -222.1 -175.8 27.0 -225.9 -298.0 -35.5 237.4 264.3 314.3 228.1 -190.7 293.3 -60.7 109.8 26.0 -81.0 1.5 359.8 -376.6 290.6 -117.2 -331.4 334.6 145.7 32.7 117.5 -233.4 419.4 -147.2 117.9 53.5 -5.1 284.1 369.4 -164.3 67.4 -379.5 -31.0 -65.3 -186.3 -115.9 55.2 -182.5 173.6 -242.2 -108.3 -46.8 54.3 116.3 122.1 -32.3 105.4 102.3 222.5 156.1 -251.0 -160.4 151.4 126.9 -265.0 175.8 -187.5 -146.2 -26.1 -113.5 -165.9 -229.8 78.4 -97.7 -16.7 136.6 77.5 -47.1 38.2 200.0 -241.8 126.6 -77.8 -52.3 -53.5 -183.7 -104.7 48.3 -149.1 -65.1 -73.7 107.0 100.8 40.1 225.6 -20.1 -27.3 129.5 110.3 37.5 -95.3 -78.1 -23.7 -21.9 21.1 67.3 101.8 -167.1 340.5 39.9 2.2 -130.9 233.8 6.2 -17.6 75.5 0.5 69.6 52.4 -48.7 27.7 105.0 16.6 10.3 -129.6 -277.8 -181.0 340.4 -235.8 57.3 -116.5 30.6 -67.9 -117.1 79.3 -59.5 305.3 10.5 -62.1 -82.7 -67.3 -13.4 326.2 -42.3 -15.0 -152.0 76.1 -124.7 -40.4 61.0 -302.8 -16.8 8.1 -198.5 84.5 111.0 278.7 214.0 -4.9 -93.0 -49.2 183.5 -7.3 155.3 -42.5 -71.1 -241.5 314.1 -87.1 72.2 -19.6 38.8 21.7 -147.3 133.4 87.6 -3.2 -84.4 100.4 -351.3 24.6 -269.6 152.7 -229.8 -163.9 -73.7 223.1 -6.0 93.1 40.0 172.1 18.8 385.6 209.8 673.5 182.6 118.3 56.2 226.5 174.1 148.8 247.5 216.7 -360.3 -76.5 92.5 -116.3 -236.1 -114.1 -186.0 -181.6 21.1 -59.6 191.4 178.5 -35.9 -87.1 26.8 -8.2 104.4 153.6 60.1 25.7 377.4 76.4 56.5 -22.8 178.1 115.6 -24.0 401.7 -39.6 -45.3 -5.0 179.2 -228.7 15.2 83.9 140.0 -97.3 336.3 171.7 178.9 -375.2 -302.4 -39.8 54.9 -49.0 -112.3 109.5 78.2 -143.5 -247.7 2.6 92.1 -68.7 -2.0 -51.5 -254.3 161.0 73.7 -92.8 -2.6 -181.1 -55.6 194.7 -162.8 -677.9 51.7 253.1 -123.3 -288.4 166.9 -107.6 29.5 244.9 -65.5 -113.8 -535.0 -100.5 -61.7 -126.6 -2.7 -3.8 -184.5 -8.9 540.1 19.0 -436.3 70.9 380.3 -107.6 -671.6 -181.1 46.8 -154.3 62.3 -9.4 -95.7 -104.1 -289.4 -37.3 208.3 -54.5 -74.0 97.7 62.6 -257.9 -146.4 -241.4 318.4 -377.0 -219.3 -172.1 1.4 -104.4 -215.4 -78.9 -128.5 -387.4 239.6 -52.9 -17.7 75.4 300.3 -59.2 41.7 -68.8 -111.2 -112.4 -36.9 159.7 -550.3 -1.7 348.4 363.1 175.6 -14.6 448.0 151.4 -136.5 -137.2 -181.6 -214.0 -56.7 -229.0 -44.2 98.3 216.2 110.4 -273.6 127.3 -43.6 -137.6 -186.5 127.0 -56.0 202.5 305.2 -133.3 -334.0 105.0 -259.5 357.3 -362.0 110.1 -243.5 184.0 23.8 340.1 581.0 -70.3 -73.0 -399.1 96.1 518.2 317.9 260.4 -278.8 -81.6 560.0 302.1 312.5 -1.8 -394.1 -251.4 124.6 152.4 635.1 -56.8 208.3 113.4 -387.1 -143.5 -335.9 -131.0 -25.7 -233.4 -294.2 -361.7 -331.6 -293.3 79.8 83.0 -66.4 4.0 23.7 -191.2 -274.4 90.8 -10.6 -235.2 196.9 306.9 123.1 67.5 -57.7 -113.8 296.8 -218.5 -420.3 114.2 -126.5 -251.5 58.8 -217.5 -195.3 22.8 129.0 253.1 76.2 415.6 280.0 -73.9 -133.1 -49.8 -54.5 24.7 499.9 -8.5 -362.3 -223.2 528.3 -24.0 -195.2 -131.5 -219.2 -489.4 171.5 728.5 -56.3 376.6 2.4 -248.2 -171.4 -239.9 315.2 -267.1 433.9 71.6 47.5 -144.0 -47.0 -160.5 -248.7 669.2 -144.3 -58.5 153.6 -185.7 -278.0 460.6 -58.4 167.9 271.9 -77.4 269.5 -396.6 47.1 217.7 -86.9 -1.9 -110.1 -225.8 -243.5 83.4 -7.4 190.1 16.7 99.7 -24.3 -441.4 -73.2 131.0 117.1 -53.0 104.4 -42.8 94.0 -104.4 146.0 462.7 -89.3 -193.0 -79.2 -55.0 44.9 63.0 491.5 109.5 -143.4 199.5 30.2 -272.8 85.5 -98.7 202.3 -0.6 67.6 -54.8 -118.0 -209.8 -179.5 227.9 123.5 -7.8 34.6 -216.4 -267.6 -196.6 -100.8 -217.8 341.8 34.6 -2.3 -54.4 41.8 -13.9 -68.9 -63.6 -3.1 275.9 -51.1 72.7 -338.1 -265.7 -69.0 -5.6 60.4 86.1 8.2 177.3 126.5 -140.1 -370.3 -94.0 26.0 174.2 232.0 -185.3 -282.9 -229.2 -101.2 216.8 328.4 4.7 -234.5 50.1 -82.4 39.8 -101.1 -21.7 99.9 -38.8 -247.2
13.3 -56.4 37.6 48.9 -190.7 161.8 48.8 29.8 -122.7 -369.0 -56.3 56.4 78.4 -27.1 96.7 161.2 -126.8 25.0 -92.8 22.3 156.0 48.1 54.8 -214.1 56.6 -10.7 170.9 -114.4 -4.6 136.7 100.7 25.7 67.3 -98.8 -46.5 -145.2 -335.9 124.3 135.3 233.8 -141.1 -30.4 -14.5 -15.1 -137.7 -63.1 9.0 -138.3 283.3 -30.3 -47.8 23.9 239.4 -59.6 147.2 -93.5 -1.3 10.6 5.6 51.6 -19.9 168.2 -129.6 -32.3 342.3 194.4 94.7 14.9 137.6 -14.2 64.6 42.4 58.8 88.5 -134.8 -45.7 14.0 -95.7 48.5 -108.1 -36.7 -9.9 126.5 -99.2 123.4 -144.4 83.8 -12.1 -179.7 -243.1 12.4 -125.8 5.0 -153.2 -323.6 -132.9 110.1 -78.0 -63.5 -52.7 -46.0 63.1 117.7 47.1 -149.7 -87.8 50.9 -260.6 -111.7 62.1 143.5 137.8 -245.7 61.2 16.7 93.0 62.9 38.7 188.0 -373.4 176.8 -47.5 -64.7 122.6 -66.3 76.2 248.0 73.6 -14.9 38.6 141.6 172.5 -112.5 -232.7 151.6 -239.6 -51.1 20.7 128.9 -41.6 -149.9 -152.1 -77.4 52.6 82.6 -115.8 -94.8 -128.3 -4.4 -7.7 -34.0 -163.7 -86.8 32.8 201.5 211.4 188.3 285.8 49.2 155.9 6.2 -50.1 223.4 -60.4 -154.5 -36.0 -113.1 -135.2 -99.3 85.7 178.7 175.1 270.3 374.6 172.4 -307.0 -106.1 -22.9 32.5 -188.3 -110.4 -15.1 -31.7 -41.3 82.2 -161.7 89.5 5.3 83.1 49.1 88.8 24.0 -28.6 29.2 -180.4 74.8 82.5 -6.9 84.6 501.9 42.0 118.4 102.1 -275.0 0.3 -328.6 -13.8 146.5 -14.8 -36.0 -151.8 -19.5 -24.6 23.5 -88.7 99.6 -238.1 256.1 363.0 -103.3 141.8 -268.6 79.5 111.9 -188.1 111.0 -118.5 -101.4 1.7 -292.5 -166.2 49.0 -13.8 -272.9 -66.2 192.4 -113.7 -138.5 103.5 -129.3 14.6 94.5 -277.3 76.7 -215.6 -80.7 55.3 63.1 -82.5 48.4 -27.9 -117.7 -148.8 -28.4 203.7 -92.3 302.3 -81.2 -331.3 22.9 126.6 -428.8 15.8 21.7 42.9 89.3 -3.4 6.8 -113.5 -79.2 52.6 -30.8 -60.9 -74.8 104.9 -139.4 159.9 -289.6 -210.1 102.5 6.7 -153.8 -40.0 -150.7 -190.3 -162.8 193.9 44.2 -188.1 135.3 180.1 177.7 -192.9 210.2 166.9 427.1 16.6 115.1 103.1 -93.2 -11.5 250.3 95.5 -77.7 -134.9 124.0 449.5 -295.5 350.0 -253.9 -24.4 -414.1 180.2 154.7 -63.9 -145.6 -527.6 409.5 -40.2 164.6 -45.0 154.9 -129.7 -442.6 320.6 4.8 -106.3 -398.1 -315.6 123.2 304.0 -13.7 217.0 93.9 -120.6 -64.9 -88.4 -245.6 7.5 207.2 121.4 75.0 -449.5 134.5 -50.0 60.2 -121.2 -320.1 6.7 -197.9 3.6 -206.9 -391.6 515.0 363.4 -391.2 116.3 35.1 254.9 -18.4 -19.2 364.6 190.6 56.1 107.8 -385.6 755.0 -536.8 -355.7 -112.4 248.6 303.9 -552.6 -37.0 164.5 161.1 383.9 162.1 -104.5 -96.0 353.4 -281.4 -76.4 -249.0 220.1 350.0 65.6 -7.8 -142.0 -20.2 -606.2 385.0 -324.5 138.9 -327.9 266.5 11.5 -21.4 -336.7 -119.6 -76.4 8.9 -334.3 102.7 -64.4 -0.6 -86.8 -61.7 -282.4 -195.3 -135.7 -266.8 173.1 -208.7 -355.4 -128.6 -61.0 5.7 -19.2 170.1 -291.6 114.2 221.3 -109.3 -157.7 240.9 -297.0 -1.0 -89.5 189.6 -90.1 -94.8 -43.7 16.9 -30.3 -272.0 83.8 242.7 184.0 170.7 21.7 -75.9 287.5 -22.1 87.6 -122.7 16.7 -24.5 402.4 -412.3 278.8 -142.8 -317.4 215.6 -25.3 -22.7 214.0 -68.2 251.5 -113.9 -4.8 60.8 73.8 287.5 171.0 30.3 -69.4 -406.4 23.2 52.0 -203.2 -364.8 -100.0 -15.5 153.5 -37.8 -119.9 -96.8 -56.9 13.3 97.2 -150.2 -4.3 34.1 170.5 233.6 -191.1 -122.3 71.0 71.2 -150.0 14.2 -111.7 -72.6 1.1 -2.7 -133.9 -227.3 101.7 -5.4 40.2 163.2 34.9 -38.5 52.6 192.4 -180.6 67.7 -35.3 -75.9 -26.1 -233.8 -75.0 39.1 -117.4 -89.8 -80.3 108.6 132.2 20.7 274.2 53.1 -19.4 100.7 89.6 11.3 -92.0 -95.2 9.5 -15.3 23.2 66.4 89.7 -139.3 287.7 77.5 -13.6 -147.2 266.6 -22.0 -43.4 32.8 28.7 43.7 120.7 -5.6 83.3 200.5 8.6 2.8 -101.3 -275.4 -132.9 287.6 -258.5 19.7 -119.4 13.5 -177.4 -90.1 46.4 -29.2 309.7 104.2 -25.1 -71.4 -75.2 45.4 327.9 -75.1 -1.4 -168.0 29.9 -36.4 -3.1 90.0 -285.5 61.1 11.0 -200.0 119.5 112.4 267.2 225.8 -48.9 -145.2 -71.8 133.6 -6.9 140.7 -89.2 -57.0 -205.1 325.1 -55.9 43.5 -6.0 134.7 -15.5 -130.6 107.4 169.6 -12.2 -59.1 52.5 -415.2 77.5 -280.9 125.2 -184.6 -112.3 -57.9 172.0 -92.4 -35.7 -116.6 182.9 82.0 358.6 173.0 672.3 184.5 38.4 0.8 144.8 106.0 234.0 246.4 122.2 -351.3 -88.2 -34.3 -88.8 -264.5 -154.6 -115.7 -121.1 21.4 -77.3 300.6 201.7 5.2 -6.5 -25.1 -103.4 64.0 176.4 -10.0 -37.3 310.5 102.0 70.8 91.0 173.4 10.7 -11.8 261.8 -125.4 -52.1 -6.3 128.3 -297.4 14.7 69.5 54.1 -121.9 330.2 135.4 191.2 -326.8 -398.7 -68.2 137.4 -63.6 -133.5 28.7 -19.6 -160.4 -206.3 -48.2 45.3 -15.5 -98.2 -95.5 -309.4 128.9 98.6 -164.8 -17.0 -148.1 -51.7 195.5 -228.8 -656.0 95.0 238.2 -99.1 -184.2 199.1 -115.2 -0.8 243.2 -9.0 -51.0 -606.7 -136.9 -48.8 -187.9 10.5 40.1 -213.7 -39.2 462.1 21.3 -440.2 116.9 346.7 -136.8 -679.1 -173.0 19.2 -188.1 34.7 -12.6 -50.5 -100.4 -203.2 -69.3 178.3 -41.5 -60.7 108.6 77.5 -245.9 -128.9 -230.7 284.4 -384.1 -205.8 -235.2 46.2 -194.8 -268.4 -161.4 -149.0 -431.0 251.7 -106.6 -45.2 -11.9 324.3 -20.0 101.9 -104.5 -187.6 -167.4 -44.2 169.4 -461.3 34.9 391.9 354.6 187.5 -55.9 420.5 140.2 -136.3 -87.9 -101.8 -163.9 4.3 -185.3 81.3 54.4 273.9 100.1 -292.8 161.3 -30.2 -202.4 -228.6 76.9 -71.3 220.8 327.0 -163.4 -337.8 46.2 -273.2 493.5 -323.6 180.1 -232.9 237.4 -69.0 263.9 706.3 -32.8 -97.3 -419.8 42.8 526.4 321.8 327.1 -291.4 -120.5 595.2 311.8 405.8 102.7 -311.7 -111.7 42.4 189.8 593.9 14.7 279.9 86.1 -280.9 -203.6 -212.7 -61.2 -137.0 -113.2 -321.3 -231.3 -392.7 -206.4 -134.0 250.1 -118.2 -92.5 -17.4 -78.8 -268.7 -68.9 -67.8 -245.7 162.2 291.5 124.0 38.2 -134.1 -96.4 241.3 -248.1 -369.5 198.3 -152.8 -241.4 217.6 -146.8 -210.9 77.9 224.1 269.4 33.8 363.9 279.2 -123.0 57.0 -107.6 -76.9 1.9 447.1 -48.3 -395.1 -187.0 726.6 -4.5 -157.0 -129.0 -195.0 -438.3 154.5 680.0 -138.5 446.3 -43.8 -368.5 -176.2 -138.6 304.3 -241.4 365.8 38.0 7.9 -227.3 -123.8 -169.5 -218.2 657.0 -110.3 37.3 -3.8 -177.1 -276.7 455.5 -120.6 107.7 293.5 -72.0 297.3 -315.2 27.1 94.8 -76.1 13.8 -105.9 -175.2 -309.5 -84.7 -93.4 184.1 -2.8 163.4 -76.3 -523.8 -105.3 210.2 120.3 -39.2 105.3 -32.2 114.2 -214.6 218.1 447.1 -85.2 -240.5 -52.8 -37.6 22.5 188.0 495.9 99.8 -161.7 103.1 77.6 -183.3 101.4 -49.7 107.2 31.2 -27.7 -18.0 -211.2 -217.4 -126.0 163.6 57.5 -11.8 60.5 -217.2 -236.9 -239.7 -53.8 -164.6 218.3 16.7 40.3 -3.3 -44.9 29.1 33.3 43.8 -155.5 169.5 36.9 -8.1 -305.4 -282.3 -79.2 -32.2 154.4 166.8 109.9 174.1 142.9 -205.1 -213.9 15.3 25.4 150.5 227.6 -243.0 -369.1 -133.3 -62.0 215.8 287.6 32.4 -198.1 52.7 18.9 73.8 -76.6 6.5 115.4 -13.8 -266.7
15.0 -6.0 -46.5 52.6 -98.5 206.9 97.5 -7.0 -171.9 -420.9 -100.8 32.1 111.3 -29.7 58.8 199.9 -89.7 69.4 -50.4 -51.6 82.1 -19.6 92.2 -260.4 64.4 33.5 203.1 -111.7 38.5 40.9 80.9 27.6 184.5 -78.4 111.5 -201.4 -255.7 103.4 38.4 158.3 -140.2 6.2 -10.6 22.4 -140.7 -36.4 -79.5 -210.5 299.2 -15.3 -52.2 62.2 220.2 -100.1 160.9 -32.8 11.3 -75.8 -33.0 68.1 -34.2 110.5 -80.4 -60.9 311.7 244.9 117.1 43.7 -5.9 -162.0 20.8 -42.9 70.4 89.1 -52.5 1.9 39.8 -58.7 135.2 -66.1 -10.0 -29.1 95.8 -112.6 13.7 -25.9 83.7 81.9 -95.0 -286.6 94.8 -110.6 -40.7 -120.7 -385.4 -176.5 96.6 -144.4 -101.7 -25.7 -1.6 81.0 45.6 78.3 -191.3 -37.0 97.3 -147.0 -99.2 67.5 136.3 137.8 -136.0 120.2 116.0 88.4 -53.6 -64.0 85.9 -274.2 102.2 -14.0 -7.6 103.4 56.2 -40.9 122.6 186.0 76.6 -99.2 116.2 143.7 -125.5 -156.0 153.5 -309.5 -7.2 5.6 54.6 -27.8 -180.4 -164.9 -54.8 77.2 14.8 -164.7 -164.5 -200.9 148.0 36.3 -138.9 -119.5 -3.3 28.6 256.3 228.7 221.8 226.4 27.0 53.0 -26.1 -66.8 316.7 -42.5 -88.2 109.5 -180.9 -98.2 -147.3 81.2 104.1 108.5 277.0 349.8 154.7 -283.0 -97.8 -23.7 112.0 -100.5 -142.9 -131.9 36.6 -60.5 94.7 -172.7 93.2 11.0 99.9 -10.1 15.1 77.6 51.5 0.8 -142.4 179.7 75.0 -69.7 63.9 347.8 13.0 94.4 200.8 -242.0 -2.3 -286.2 1.8 56.4 31.9 20.1 -157.5 46.3 -81.3 -87.0 4.9 17.4 -23.7 236.7 319.7 -45.2 94.7 -286.7 136.0 109.2 -220.8 -2.6 -3.8 -167.4 -14.2 -222.8 -198.3 -46.7 9.8 -249.8 -44.3 245.9 -33.5 -202.3 224.7 -135.0 129.1 57.3 -158.1 97.2 -211.1 22.1 92.3 97.9 -90.9 172.8 -81.0 -104.0 -38.9 -32.7 210.7 -179.1 295.4 94.5 -322.5 18.2 93.9 -375.6 29.1 -67.8 -7.0 -137.4 -95.2 -0.4 -102.8 141.2 115.2 -117.9 34.8 -57.9 7.7 -98.2 100.4 -189.6 -201.6 146.7 2.3 -46.6 -44.3 -122.5 -66.3 -115.7 141.3 -15.6 -127.7 183.3 206.6 173.4 -85.1 121.3 130.1 369.8 107.4 108.4 -47.3 -192.0 24.5 186.8 117.8 -130.7 -533.6 137.1 392.5 -356.8 391.9 -302.5 -154.2 -549.9 50.0 102.3 30.5 -183.6 -573.4 237.6 -89.2 88.2 -127.5 122.0 -182.1 -402.1 300.4 19.0 -21.7 -400.3 -299.8 76.0 326.6 116.3 171.6 148.7 -97.3 -193.5 -44.5 -191.7 171.4 31.3 88.6 -21.4 -267.2 36.2 -242.5 201.9 -117.9 -316.3 -119.3 -243.3 -17.6 -113.9 -273.9 441.5 253.5 -279.7 56.3 21.6 216.5 -51.6 62.0 382.8 135.3 184.9 47.5 -402.6 744.3 -463.9 -306.8 -9.5 113.9 270.2 -521.5 -115.1 113.6 26.0 313.1 152.6 -11.2 -145.6 384.0 -319.8 -135.5 -259.1 80.5 411.7 138.8 -5.5 -134.2 -39.5 -578.3 315.2 -509.9 53.6 -175.5 371.6 51.7 -76.0 -418.1 -158.8 -140.9 -13.3 -311.6 133.0 -229.6 -17.7 5.4 -187.9 -199.2 -109.0 -94.0 -157.6 159.7 -183.7 -267.6 -75.7 -63.1 36.7 41.1 162.4 -265.0 184.3 102.5 36.8 114.1 184.6 -280.4 0.4 198.8 102.5 -166.7 -68.0 -64.3 -99.4 -63.8 -347.2 34.5 185.5 59.6 201.1 -79.1 -113.1 310.3 -10.9 153.5 -297.9 85.3 35.1 353.5 -280.6 179.1 -110.3 -118.0 -13.0 -88.7 82.0 130.6 152.7 204.2 -228.2 171.8 104.7 79.4 69.6 272.1 -27.6 8.6 -313.2 -82.8 72.4 -285.5 -340.7 -67.9 151.8 147.5 -354.1 1.2 -123.1 -23.6 169.3 102.0 -133.4 -147.3 -78.8 71.5 272.3 -300.3 -24.4 5.9 -26.4 -35.3 61.2 -247.8 -177.3 135.9 -139.3 -129.1 -328.5 171.4 -267.1 50.2 116.6 32.4 -84.8 91.0 222.3 -170.7 69.5 -40.9 -56.1 -3.9 -309.8 -76.9 34.0 -183.3 -149.7 -54.6 121.3 63.9 -40.5 249.2 -23.7 -19.1 31.7 55.8 -15.3 -92.8 -108.0 14.1 -16.3 23.6 45.8 132.4 -86.6 311.8 82.8 -31.8 -102.2 254.5 -8.4 -18.4 27.5 58.9 72.5 151.5 -52.1 8.9 89.7 -7.6 -0.6 -91.3 -184.4 -105.8 259.4 -234.0 -31.8 -120.6 66.1 -164.8 -85.2 39.9 -8.2 310.0 132.4 -41.0 -27.9 -23.0 23.2 289.1 -144.8 -25.2 -176.8 -23.3 -5.1 35.0 85.1 -225.0 -15.3 -5.0 -178.7 139.2 116.5 266.2 280.8 -127.4 -171.2 -93.7 113.9 -4.3 89.4 -79.5 -28.5 -235.3 323.7 -19.6 78.9 4.4 100.9 42.7 -108.9 92.5 144.1 -117.4 -117.1 37.4 -366.4 145.1 -475.0 248.5 -203.4 -235.1 -50.7 72.9 -126.4 -53.4 -99.9 97.0 68.6 389.2 175.9 648.4 247.5 129.5 3.7 170.8 131.9 236.0 155.5 92.9 -346.5 -26.2 0.3 39.5 -230.0 -80.7 -9.2 -54.8 -0.7 35.9 385.8 236.4 30.2 -136.6 -62.2 -50.4 11.8 123.6 -23.3 -36.4 340.4 -3.6 47.7 -31.0 154.2 -58.6 -12.0 50.9 -12.5 4.7 16.3 172.5 -293.4 -46.5 19.7 69.4 -43.2 298.0 -21.8 209.7 -311.1 -401.2 -90.8 128.1 -134.7 -230.9 31.7 -69.1 -200.4 -242.2 -5.2 -18.3 -45.5 -42.3 -107.8 -267.3 114.7 177.9 -286.7 41.1 -89.0 -26.3 81.2 -223.2 -549.6 165.7 189.3 -141.4 -31.9 213.2 -78.8 -10.1 287.7 111.5 -86.4 -622.2 -156.5 -112.7 -279.9 -23.6 71.4 -248.4 -13.5 402.6 -8.3 -451.1 144.6 316.0 -159.5 -696.1 -174.0 -71.0 -206.4 -23.0 -25.6 -107.0 -133.7 -134.5 -82.6 108.0 -35.3 -125.1 224.1 142.8 -276.7 -190.3 -267.2 262.4 -372.9 -163.0 -318.2 156.3 -286.0 -263.4 -155.3 -168.2 -468.4 276.5 -121.2 3.9 -26.6 316.1 15.4 121.2 -83.1 -193.2 -163.0 -51.3 170.5 -367.0 85.9 425.9 358.0 119.4 -53.4 388.8 90.3 -85.6 -2.8 -102.0 -154.7 64.3 -116.6 90.2 25.9 216.6 105.9 -328.6 180.8 7.7 -320.1 -245.7 36.3 -55.1 144.7 395.2 -148.8 -415.2 27.9 -298.5 490.1 -294.6 156.8 -243.8 315.1 -187.5 162.9 760.0 28.3 -145.4 -499.6 49.3 551.2 372.5 345.9 -417.8 -82.1 534.6 363.5 424.7 118.6 -219.2 -107.9 125.5 132.9 697.6 44.4 237.4 164.7 -305.6 -221.9 -89.3 92.6 -220.8 -45.2 -255.5 -90.0 -241.8 -164.4 -132.4 286.4 -169.2 -36.0 68.1 -16.3 -378.7 8.6 -120.0 -71.7 85.7 238.0 249.7 97.1 -206.6 -71.3 289.1 -104.8 -264.7 251.1 -228.1 -202.0 172.1 -23.5 -87.4 45.6 158.1 338.4 83.2 401.3 151.4 -251.6 194.1 9.3 -199.8 -96.6 294.7 13.5 -312.5 -166.8 799.5 -136.4 -63.9 -177.6 -212.6 -444.3 53.2 550.9 -370.2 615.8 -156.6 -415.0 -305.7 -97.8 514.1 -168.5 427.8 -64.0 78.2 -130.4 -45.9 -46.7 -299.4 707.8 4.4 4.2 -27.5 -253.4 -371.1 547.5 23.8 165.1 248.0 -117.4 221.8 -283.2 -29.5 79.2 3.1 113.1 -28.9 -159.4 -261.5 -92.9 -109.6 265.1 18.1 131.4 -178.5 -549.1 6.5 156.4 19.1 -67.1 172.8 -12.5 82.9 -318.4 194.1 401.5 -18.0 -219.1 -59.7 -72.8 24.5 129.0 457.2 88.8 -85.7 37.8 106.9 -218.5 96.0 -39.3 71.6 -23.6 -64.3 -44.7 -294.5 -174.2 -203.7 12.6 15.7 69.2 27.0 -243.4 -210.3 -205.9 20.5 -95.1 156.9 86.2 82.1 54.2 14.6 83.7 90.9 33.7 -160.8 78.6 93.4 -70.9 -303.1 -267.9 -128.8 -15.5 130.4 172.9 122.8 186.7 143.3 -170.5 -217.6 146.8 -41.3 133.0 227.9 -276.8 -434.9 14.2 -84.4 214.1 308.6 -81.8 -208.8 104.5 50.8 61.8 -21.7 62.9 163.2 120.7 -216.7
16.6 -19.1 -134.1 140.9 -100.9 200.0 119.7 -21.4 -252.9 -402.0 -23.2 -27.1 134.5 6.1 49.9 146.4 -73.3 91.8 10.4 -36.5 87.7 -9.5 107.8 -209.0 64.0 -12.8 182.8 -149.4 -4.2 6.3 6.5 25.8 270.6 -57.2 87.6 -190.6 -239.2 155.6 15.5 138.6 -186.3 -28.8 51.2 96.2 -244.0 -29.8 -99.0 -176.8 197.9 64.0 -56.9 73.8 188.7 -61.8 160.1 -62.7 29.4 -82.4 -102.8 96.5 -59.9 71.2 -27.2 -17.6 331.8 191.8 117.9 62.1 50.9 -135.6 28.4 6.3 31.2 44.2 -28.4 0.0 116.5 -143.9 137.1 -35.0 -28.7 -3.5 108.6 -152.3 4.2 -68.6 164.2 36.2 -155.2 -212.3 19.5 -89.9 -105.6 -165.0 -295.5 -139.5 28.5 -114.8 -181.0 -121.6 40.7 148.1 130.1 -57.9 -135.5 -57.3 66.0 -147.1 -232.9 58.7 235.3 348.4 -87.1 71.6 60.8 -51.2 -48.8 57.3 163.3 -199.0 10.4 -36.5 -67.9 225.1 1.7 -108.8 127.0 178.0 170.0 -41.7 118.8 131.6 -108.1 -88.0 140.5 -323.7 12.1 32.0 70.6 -69.1 -126.4 -111.1 8.5 117.8 -21.0 -237.1 -202.3 24.9 76.0 22.1 -76.1 -35.9 -27.9 13.5 180.6 181.1 191.5 149.0 2.4 73.9 -48.4 -95.3 309.9 -109.7 -111.0 54.5 -178.9 -154.3 -28.9 39.9 83.7 107.1 208.3 201.4 241.8 -194.0 -160.1 -7.3 106.6 -20.6 -21.2 -23.8 1.6 -41.4 62.9 -152.1 -41.6 9.4 53.4 -111.5 -47.5 78.7 126.7 110.1 -225.5 208.2 -81.0 -52.2 -78.5 330.4 -35.4 85.4 157.6 -193.4 10.1 -367.3 -171.2 52.4 13.8 69.8 -135.0 142.5 -72.7 -183.8 47.9 0.0 -66.6 184.1 161.5 106.3 177.3 -366.4 71.6 66.3 -302.4 15.3 93.5 -242.4 -22.0 -209.1 -81.9 -11.8 116.6 -152.9 -89.3 377.1 -105.8 -196.7 220.1 -140.3 145.3 25.1 -24.2 -25.0 -113.5 -129.6 40.4 79.3 8.1 65.8 26.5 -127.1 30.6 25.6 137.5 -180.4 225.9 11.0 -289.7 -135.5 5.9 -364.3 22.7 -40.9 -142.6 -112.2 -55.2 -75.4 -199.0 94.2 72.9 -13.3 -50.9 -35.6 35.2 11.4 114.3 -187.8 -229.3 -8.1 35.0 -86.2 -105.5 -147.6 -32.3 -4.1 156.0 -54.3 -104.0 253.0 257.9 60.8 -61.5 35.7 193.1 380.7 46.8 -20.5 -38.7 -122.6 194.7 100.8 279.7 -269.0 -225.0 103.2 202.3 -408.8 301.8 -149.0 -9.6 -639.9 152.2 8.8 -1.2 -137.2 -573.0 260.0 -106.6 108.6 -180.3 115.8 -51.2 -266.9 377.5 -15.8 -88.7 -223.0 -230.8 53.3 312.2 92.4 55.4 37.5 -225.1 -217.2 116.8 -199.5 126.1 -88.3 -125.6 -82.4 -170.6 -145.9 -371.6 177.2 -30.8 -338.8 -18.3 -311.3 -168.3 -190.1 -229.3 549.6 257.9 -272.6 -124.1 49.2 432.5 67.1 75.4 228.1 239.7 280.7 126.6 -352.6 824.6 -462.5 -329.4 -88.6 -11.4 359.1 -467.9 -147.0 47.0 -47.2 243.0 58.3 32.0 -83.1 281.4 -349.1 -324.2 -374.3 -57.4 370.1 41.6 24.9 -13.6 -200.6 -603.3 267.7 -631.7 -11.6 -285.9 431.9 -26.5 -207.0 -353.9 -185.2 -44.3 67.1 -244.9 162.3 -222.1 -42.3 109.9 -139.8 -176.4 -106.3 -99.7 -157.7 105.1 -132.7 -279.7 -13.4 -160.4 -4.1 -140.1 234.3 -196.5 9.6 27.4 -129.4 28.1 186.9 -414.3 -175.3 212.2 153.5 -343.8 -142.1 -149.8 -128.7 -46.1 -454.1 -202.3 178.1 25.6 213.1 139.0 -147.1 258.4 92.8 107.4 -314.7 129.5 -113.0 229.9 -269.0 294.5 -67.6 -167.0 168.6 5.6 107.2 62.3 213.5 67.8 -292.4 302.0 -8.1 105.4 59.6 491.2 12.3 -272.4 -297.7 -130.9 58.3 -234.2 -169.3 -50.2 99.1 121.7 -451.3 7.9 -127.3 -20.7 36.0 163.5 84.9 -158.8 20.7 275.3 88.2 -289.6 13.1 -68.9 42.6 -71.2 85.6 -268.2 -336.1 161.6 -248.9 -90.9 -421.0 229.6 -264.9 -70.8 96.1 25.3 -98.3 83.3 246.8 -212.2 49.4 -54.0 -46.9 31.7 -268.7 -95.3 26.6 -260.9 -102.1 -70.1 150.4 98.4 -35.3 294.6 -29.5 -42.9 53.0 27.5 30.2 -103.5 -63.3 -15.1 -67.9 37.6 49.0 159.6 -32.3 349.4 112.1 -33.7 -153.7 247.1 56.0 -17.0 3.8 84.8 53.4 141.6 -75.8 -19.8 113.7 -7.1 -61.2 -79.8 -211.3 -99.0 266.9 -180.0 -32.6 -114.9 43.8 -168.0 -86.9 56.9 -11.0 328.9 153.1 -74.4 -33.4 -25.5 -8.3 297.6 -158.9 -3.7 -103.3 -40.3 26.4 66.7 88.0 -251.9 -33.5 33.3 -147.6 161.0 123.9 266.4 280.5 -118.7 -140.4 -84.9 148.3 29.0 114.5 -12.3 -72.4 -265.3 331.3 -7.1 62.5 -28.9 89.8 1.8 -112.1 107.1 71.4 -92.7 -83.1 86.8 -419.3 103.6 -387.0 255.0 -155.6 -176.9 -20.7 67.2 -194.0 -60.7 -168.5 142.8 114.8 344.2 243.3 701.7 245.2 135.4 23.0 123.0 147.1 235.7 68.4 91.6 -337.2 41.5 -42.7 51.1 -200.3 -89.3 -51.0 -31.7 123.4 55.9 382.2 164.2 1.0 -221.5 -28.7 -105.3 36.5 125.5 30.9 83.7 335.0 5.5 -2.0 15.5 101.8 -41.9 -2.2 210.2 27.4 -52.4 62.3 268.9 -398.9 -107.2 89.5 97.7 -60.3 228.4 -52.5 232.0 -284.0 -449.8 -15.9 62.4 -162.6 -189.7 69.1 59.1 -211.1 -266.4 65.6 -116.6 -58.5 -43.9 -64.9 -329.4 159.4 174.7 -255.8 35.7 -86.7 19.2 -7.0 -180.2 -539.1 112.7 254.5 -164.7 90.4 205.7 -123.5 1.8 297.1 178.0 -124.5 -611.4 -171.3 -154.0 -297.9 -143.9 120.8 -294.7 -5.4 352.2 -55.0 -351.1 149.2 330.6 -233.3 -671.1 -134.7 -102.7 -222.0 -28.4 -104.4 -123.7 -135.4 -72.7 -92.3 90.4 -3.3 -103.5 239.9 175.8 -282.0 -231.1 -237.7 244.5 -404.2 -137.0 -389.2 172.2 -314.9 -239.0 -143.5 -159.7 -457.8 317.5 -158.6 66.0 -105.9 256.4 17.8 141.5 -40.3 -149.4 -134.0 -128.5 244.7 -300.0 108.9 541.1 367.5 38.2 -33.4 273.9 69.0 -35.2 25.0 -185.7 -184.9 82.3 -123.2 42.4 65.5 245.2 112.6 -364.5 196.7 67.8 -323.3 -215.1 -29.7 -96.8 91.2 435.7 -188.5 -476.2 31.4 -275.3 390.4 -282.7 89.8 -229.7 427.5 -155.4 117.3 779.4 82.5 -201.2 -591.8 15.6 622.8 380.1 350.3 -450.9 -104.6 592.5 394.6 444.6 72.9 -206.3 -142.6 139.6 73.2 616.5 17.4 191.1 213.6 -173.1 -127.4 -112.5 -109.9 -244.7 -1.6 -224.3 64.5 -216.4 -143.9 -214.3 95.5 -159.0 -49.5 94.9 -124.9 -455.1 42.9 -163.5 -126.0 147.9 318.9 253.6 45.9 -137.0 25.4 328.1 -98.2 -297.7 163.0 -219.6 -156.9 133.4 -120.0 35.3 -30.2 31.6 413.1 -35.1 364.6 146.7 -230.3 196.8 45.6 -272.4 -14.0 228.0 51.1 -146.7 -60.0 783.8 -133.3 -162.1 -273.3 -334.9 -501.2 24.9 455.6 -543.2 586.6 -222.6 -504.4 -255.5 -50.6 524.5 -172.3 365.6 -38.6 90.5 -38.5 -166.4 -114.7 -320.4 784.2 91.4 -15.3 94.1 -139.1 -456.1 660.1 50.4 193.2 199.0 -101.3 101.7 -105.5 1.1 79.9 20.1 159.8 36.7 -147.3 -207.9 -16.6 -27.4 241.3 32.0 179.3 -190.5 -495.2 -5.5 65.3 -16.0 -129.7 194.7 -95.6 16.4 -361.5 192.8 398.1 34.7 -162.4 -108.4 -78.7 151.9 43.6 414.8 90.8 -83.2 148.6 64.9 -267.3 116.0 8.6 132.4 -90.4 -19.3 -132.3 -333.9 -93.3 -297.3 -32.0 -39.9 103.8 10.0 -219.7 -233.5 -154.5 -53.7 -4.0 257.3 32.0 33.9 69.0 58.6 132.2 61.7 28.7 -87.7 80.5 209.1 -76.3 -287.4 -271.4 -70.9 -16.1 18.4 67.1 96.6 126.3 41.4 -121.7 -332.8 320.1 -123.9 182.3 235.0 -235.0 -338.6 -6.2 -9.6 234.2 283.0 -119.6 -271.2 233.1 138.3 47.4 10.4 148.3 172.6 165.5 -197.5
18.3 -60.7 -89.9 172.1 -45.9 176.7 118.3 -38.6 -217.6 -406.6 -95.2 28.1 59.9 82.7 134.6 139.9 -93.1 -37.0 -28.4 -100.7 -31.8 -24.6 73.4 -122.6 39.3 -55.3 286.2 -161.0 -55.1 178.3 -8.2 -12.8 154.8 -136.0 57.3 -157.1 -213.9 101.0 133.5 121.8 -196.6 -62.3 79.9 69.3 -215.9 -18.6 -117.3 -142.1 234.7 38.8 -103.2 90.0 141.6 -58.9 205.4 -59.2 42.1 -49.9 -166.3 78.1 -0.6 3.5 -17.3 -37.2 319.8 202.3 78.6 72.0 144.6 -53.8 50.2 -58.9 105.3 26.0 -52.4 -94.6 118.7 -79.4 49.7 -37.4 -72.4 -88.3 111.6 -165.7 -81.7 -161.7 175.3 42.3 -189.6 -186.3 17.4 -151.1 -175.7 -181.5 -296.7 -118.9 -36.4 -0.6 -146.3 -118.8 61.2 186.4 152.8 -110.4 -86.4 -122.2 -59.8 -193.9 -304.2 53.5 49.0 306.5 -147.2 43.1 -41.9 -137.0 -7.7 13.0 179.7 -197.7 101.5 3.2 -67.8 260.4 7.2 -166.4 130.6 140.4 138.4 -25.8 135.8 111.3 -186.7 -120.0 138.8 -137.9 49.2 142.3 103.2 -76.1 -117.7 -113.4 -69.7 16.5 102.6 -155.2 -209.2 -66.7 55.5 -64.7 81.6 -88.8 -55.6 -72.9 100.8 112.0 168.8 182.6 -24.8 40.5 -32.1 -129.8 162.1 -75.9 -157.7 -26.0 -79.7 -249.9 68.4 62.2 133.2 161.9 165.7 140.7 205.4 -222.8 -128.9 -2.3 47.7 -123.7 -15.8 109.8 7.3 49.8 106.6 -118.3 -44.8 19.7 37.1 -195.1 -48.6 2.6 -18.6 84.6 -217.7 242.8 -23.8 23.4 9.2 354.0 -56.1 119.4 76.1 -287.2 -5.6 -214.3 -15.8 81.4 -35.8 27.6 -118.3 161.7 -40.5 -117.2 69.0 125.4 -181.8 97.3 213.6 21.3 361.4 -291.3 62.1 100.5 -255.0 117.0 37.2 -179.1 6.1 -196.1 -2.0 -86.4 110.0 -26.6 -74.7 343.9 -158.3 -96.4 145.5 -156.0 207.6 72.6 -165.1 -72.7 -5.1 -243.6 35.8 57.9 27.8 93.4 40.2 -201.8 -124.6 71.4 123.1 -170.7 249.9 20.9 -217.7 -70.3 -3.8 -336.3 41.7 22.9 -86.9 -102.7 42.3 -103.9 -115.0 -13.8 131.3 37.5 -82.8 3.4 75.6 122.1 204.6 -173.0 -317.4 80.4 -8.2 -106.0 -21.9 -128.0 -10.9 -82.7 246.9 -23.9 -106.9 142.0 156.0 13.5 -115.6 93.3 180.8 296.6 31.2 -55.6 37.0 -52.8 145.2 253.8 378.6 -242.0 -148.2 45.0 188.9 -319.7 278.2 -265.8 -101.7 -455.3 220.0 -62.7 -53.1 -81.9 -453.7 224.0 -45.1 61.3 -311.7 42.5 198.3 -365.2 328.6 -40.2 -130.9 -203.4 -291.6 68.9 184.8 22.7 141.5 -40.8 -419.7 -160.7 -69.7 -258.3 106.3 99.5 -374.4 -60.7 -145.5 -278.4 -120.4 292.6 -72.9 -360.6 -4.3 -218.8 -119.7 -160.9 -285.3 482.8 266.3 -312.6 -131.6 315.8 442.8 113.1 196.4 225.3 109.3 195.4 -63.1 -402.3 709.8 -474.3 -378.7 -143.6 25.7 343.0 -382.3 -41.7 122.0 82.2 307.1 119.5 -27.4 27.8 215.9 -321.6 -232.5 -259.5 19.6 399.8 1.3 152.3 -124.7 -157.5 -460.7 284.8 -532.5 86.7 -333.6 462.7 -92.2 -189.7 -310.8 -92.7 120.5 39.7 -183.6 165.1 -116.8 -96.5 97.3 -91.0 -37.2 -123.1 -54.3 -187.4 202.4 -135.7 -266.0 -28.1 -254.5 16.8 -56.1 245.4 -148.9 -23.0 -11.9 -179.3 5.2 170.8 -403.6 -158.8 274.8 168.2 -575.1 75.2 -121.4 -168.9 -35.5 -428.0 -284.5 236.8 223.8 300.2 112.6 -103.3 237.0 128.3 175.5 -400.6 -123.7 -162.9 198.7 -415.5 250.9 -69.9 -67.4 121.6 -221.2 111.6 95.1 308.8 -48.1 -281.4 146.7 16.1 180.2 208.6 382.6 -30.7 -278.1 -344.8 -219.9 -16.9 -133.5 -307.2 118.4 53.1 -101.4 -307.1 85.0 -101.7 -122.1 -7.8 47.4 125.7 -74.0 22.1 397.0 98.4 -214.1 -58.0 59.4 63.9 -122.5 39.4 -168.8 -311.5 98.7 -229.4 -129.5 -407.8 145.8 -119.9 -177.1 77.8 -26.3 -60.2 66.7 189.2 -155.4 -13.1 -16.3 -61.5 43.6 -207.1 -65.9 -6.3 -227.0 -109.3 26.4 128.9 134.1 4.3 313.5 10.7 -58.2 63.8 4.9 96.0 -64.1 -83.1 -19.7 -67.9 -1.4 73.3 145.2 35.3 302.7 147.7 -2.6 -205.7 234.1 50.7 11.6 -27.0 49.5 46.1 138.3 -51.7 21.2 156.9 1.5 -65.2 -76.0 -193.3 -176.4 203.0 -226.6 -35.6 -76.5 50.0 -223.4 -107.5 46.1 18.2 317.3 185.2 -29.5 -31.1 -55.7 41.1 357.5 -72.1 30.2 -129.8 -36.0 58.7 -5.7 113.5 -248.4 -9.9 20.7 -120.4 150.5 117.2 287.8 197.1 -47.4 -194.4 -47.9 169.1 9.0 118.6 -20.9 -57.5 -265.9 339.5 6.2 61.2 20.8 102.2 -100.5 -84.6 137.0 175.4 38.0 -103.4 176.5 -500.8 135.7 -316.2 285.4 -202.9 -22.0 -20.4 183.4 -229.1 -28.5 -30.6 100.7 35.1 242.8 250.1 640.6 252.6 55.6 31.2 102.8 47.3 214.4 85.1 164.1 -403.4 -10.9 -26.8 -28.7 -176.3 -56.0 -76.6 -87.7 79.5 108.7 300.5 171.3 -7.7 -151.4 -33.1 -96.3 23.7 113.9 18.6 132.8 277.9 112.8 17.1 71.7 53.0 -34.5 -4.3 287.4 -5.2 -17.3 101.1 232.4 -388.3 4.6 81.6 87.0 3.9 125.2 -22.4 257.0 -282.0 -461.9 -9.4 69.0 -98.2 -182.0 9.3 105.7 -137.8 -167.9 103.7 -156.4 -28.3 -112.9 0.5 -316.1 173.6 196.1 -160.7 8.2 -116.5 -81.5 -34.1 -76.3 -539.9 67.2 249.9 -158.5 98.7 184.4 -41.1 -73.8 265.3 168.7 -95.4 -609.7 -205.6 -90.4 -271.0 -211.9 160.5 -324.3 42.2 298.3 -42.6 -184.3 132.2 343.1 -266.9 -559.5 -92.9 -6.4 -239.8 32.9 -141.4 -21.3 -99.5 -17.1 -148.9 82.3 -2.8 -63.5 184.9 129.0 -245.8 -180.0 -184.8 174.9 -392.4 -92.2 -470.6 93.6 -302.4 -224.1 -172.4 -143.0 -436.6 339.6 -175.9 128.8 -176.9 222.4 96.3 193.6 -17.4 -108.7 -163.9 -186.5 338.0 -219.4 61.7 583.0 349.5 44.5 -9.7 155.1 53.0 3.1 22.3 -199.2 -200.1 39.5 -152.2 50.7 46.1 284.4 150.1 -329.4 205.6 107.6 -307.0 -221.0 -113.3 -220.8 110.6 473.4 -296.9 -442.5 20.8 -233.4 332.7 -249.0 99.4 -214.3 472.0 -63.3 18.2 794.9 66.5 -204.5 -615.9 -28.7 666.5 319.5 277.7 -499.9 -46.3 664.9 502.5 355.2 -27.4 -179.5 -179.6 303.2 14.7 520.8 31.3 278.6 280.5 -95.8 -201.4 -165.1 -32.8 -187.6 84.4 -256.5 64.5 -317.0 -118.5 -276.1 130.4 -166.6 -116.2 107.0 -191.5 -466.6 -28.1 -283.6 -242.1 68.1 204.3 151.1 74.6 -50.9 99.4 283.0 -357.9 -326.3 140.1 -276.8 -122.6 193.5 -249.6 68.4 -132.4 90.9 401.5 22.3 266.5 264.3 -132.8 215.4 -47.3 -356.5 34.0 112.8 5.0 -245.4 -59.8 790.4 -222.3 -171.9 -259.9 -408.5 -418.0 60.1 507.6 -597.3 657.8 -185.0 -529.4 -179.7 -128.2 434.4 -192.3 311.5 80.0 216.3 1.1 -257.5 -88.7 -206.8 691.4 147.4 105.0 150.1 -85.0 -500.6 591.1 -78.6 156.9 154.7 -26.0 62.5 94.1 87.9 61.2 -65.6 152.2 -49.6 -158.4 -197.8 -41.0 25.4 132.3 101.9 259.6 -121.2 -464.1 -154.6 74.3 25.3 -112.1 141.2 -141.3 -65.3 -294.0 207.7 321.7 -8.3 -210.4 -105.8 -9.7 208.6 143.9 301.1 74.4 -173.2 268.8 32.0 -265.9 92.4 132.0 186.9 -130.4 -60.0 -92.9 -348.8 -65.1 -253.4 -24.7 -73.4 97.6 48.0 -150.6 -259.9 -154.7 -58.3 50.1 285.3 8.2 31.5 64.0 -6.2 119.6 25.0 96.7 -96.2 142.3 250.1 -112.4 -283.2 -295.7 -22.0 -127.5 50.5 -73.4 89.2 77.5 -22.4 -197.0 -262.6 330.3 -124.7 194.5 288.4 -171.3 -325.0 -95.8 81.7 204.3 229.8 -67.7 -287.9 228.4 212.3 47.1 30.8 121.8 78.8 124.4 -163.8
20.0 -69.9 -31.4 -8.7 9.5 188.0 187.3 -62.0 -153.0 -279.9 -179.8 46.4 81.6 137.6 149.0 86.7 -28.2 -42.0 -43.8 -75.3 -75.6 -127.1 114.3 -163.6 86.9 -30.9 340.6 -86.8 -43.0 285.2 63.1 -18.9 49.7 -79.3 59.1 -214.9 -213.2 124.7 141.4 42.1 -156.7 17.7 31.9 56.1 -151.7 -8.4 -87.1 -164.8 269.9 2.6 -22.2 90.1 64.1 -136.8 163.8 -50.9 52.1 -84.2 -80.0 169.4 -42.6 -14.0 53.9 44.8 247.4 214.7 152.6 75.8 108.6 8.0 -19.7 -106.1 199.2 -44.1 25.8 -54.7 4.3 -80.3 28.9 -45.1 -91.4 -91.1 73.4 -126.9 -146.2 -121.1 215.9 82.0 -161.2 -161.7 24.2 -104.1 -148.6 -154.6 -407.4 -98.6 1.0 33.8 -184.2 -32.2 5.1 7.9 24.4 -67.6 -176.7 -136.9 -19.6 24.2 -206.9 37.7 -26.9 332.8 -225.2 133.0 23.3 -10.9 -65.5 -69.3 148.1 -152.2 41.7 67.1 -12.3 195.8 73.2 -88.7 95.9 201.8 66.3 -108.6 108.3 80.1 -187.9 -213.7 76.7 -143.5 79.7 84.5 161.1 -138.2 -69.6 2.7 -106.6 12.5 66.8 -5.2 -227.6 -132.7 113.0 -26.1 -20.8 -8.2 -43.4 24.1 257.7 182.0 262.4 152.4 -81.0 -63.7 -42.0 -64.6 43.2 -119.0 -173.3 20.8 -12.2 -211.3 3.0 -71.6 57.1 76.5 158.4 206.5 214.6 -127.2 -117.6 -45.1 32.7 -168.9 -57.0 58.7 197.0 33.7 71.6 -182.1 45.1 62.9 30.6 -173.5 35.2 -6.0 -124.7 -33.6 -172.4 259.4 81.8 -42.7 92.7 240.7 -36.1 150.4 31.5 -377.4 10.1 -172.4 170.1 120.6 -42.5 -12.5 77.5 181.1 -100.6 -72.7 92.4 58.8 -290.5 244.0 245.4 70.3 347.1 -254.1 -77.3 3.2 -84.2 176.4 43.6 -292.0 107.7 -279.9 -62.2 -171.5 31.6 10.2 -149.3 255.5 -76.0 -118.0 88.6 -59.2 142.1 24.6 -262.5 60.3 -30.5 -355.8 172.9 -26.8 47.3 148.2 6.4 -109.2 -86.0 31.4 175.5 -107.8 127.1 -8.1 -151.2 36.9 12.4 -257.7 -25.4 -143.7 17.1 17.0 -30.5 -98.7 -52.5 70.0 75.8 -77.3 -104.0 -22.0 5.7 92.5 113.4 -200.0 -192.5 151.4 53.4 -23.9 40.5 -137.5 16.0 -162.9 282.3 -26.7 29.4 167.7 187.8 22.9 -118.2 271.0 52.1 354.8 54.0 9.3 -56.9 -207.7 77.8 186.7 327.2 -242.9 -513.0 -18.8 147.9 -390.8 354.6 -237.4 -29.8 -252.4 228.8 19.5 -137.6 -191.9 -333.5 151.1 7.8 -14.2 -334.2 9.9 235.8 -226.5 229.5 -22.6 16.1 -276.2 -329.3 34.7 55.1 79.8 -33.7 -53.9 -352.5 -137.2 6.7 -380.8 65.3 -47.7 66.1 -69.7 -140.1 -204.2 -174.6 158.5 -211.2 -432.6 150.3 -180.5 56.4 -152.1 -225.3 430.8 214.9 -264.3 -87.6 109.0 336.2 141.7 339.2 265.6 -30.2 29.6 -338.6 -447.5 575.0 -269.0 -236.7 -79.4 52.8 252.9 -336.4 71.0 221.2 102.8 282.7 146.5 -3.5 54.9 189.2 -316.4 -235.8 -240.4 54.1 511.2 126.4 134.3 -166.9 -248.4 -377.0 284.9 -378.7 -1.1 -349.8 397.7 -4.5 -183.3 -380.5 -82.5 204.5 134.2 -11.5 41.2 -81.3 -170.4 -130.1 -195.6 55.1 -119.1 12.8 -137.6 208.0 -16.5 -244.3 -127.4 -249.7 -141.3 56.4 182.6 -74.3 85.0 83.3 -131.2 164.3 267.4 -511.9 40.2 448.3 122.7 -379.1 84.9 -163.7 -253.3 153.1 -461.0 -120.3 152.0 244.4 226.0 121.5 -209.4 374.1 124.5 165.2 -478.7 -93.8 -118.3 278.2 -399.4 250.7 122.2 -42.0 -110.3 -135.0 119.9 -24.6 355.9 -3.2 -312.4 60.3 113.6 39.0 157.9 410.9 30.0 -106.4 -385.7 -219.0 13.5 -134.2 -313.3 222.5 254.3 -53.7 -351.2 23.1 -166.9 -113.1 136.0 41.4 25.7 -154.3 -6.9 297.8 25.7 -117.4 -80.5 209.9 235.8 -117.9 82.6 43.6 -196.3 43.5 -73.9 -47.5 -275.7 300.5 -180.2 -83.2 133.3 -9.3 -60.9 129.3 174.5 -129.8 -1.4 -64.8 32.3 64.9 -288.9 -46.9 -15.5 -193.0 -95.9 38.6 91.3 141.7 -7.6 295.3 13.0 -31.1 82.0 38.2 27.3 -53.9 -121.8 -50.7 -50.6 34.2 39.3 122.2 32.1 282.3 145.9 -35.7 -230.8 246.1 33.1 74.9 -49.1 -16.9 32.4 109.9 30.4 12.2 116.3 17.1 -41.3 -92.2 -157.7 -197.2 188.4 -266.6 -48.8 -54.1 41.8 -206.6 -41.7 111.5 56.1 323.7 239.7 -110.8 -111.1 -112.4 7.9 395.4 -73.8 34.6 -129.3 -11.0 92.5 -35.8 61.6 -202.2 -54.7 52.1 -139.8 139.4 44.6 234.8 201.8 -65.6 -193.1 -71.9 207.6 -3.9 86.5 -76.9 -54.8 -269.4 375.9 38.1 17.3 9.9 135.4 -129.4 16.3 174.7 175.6 -46.5 -153.3 195.5 -552.1 125.6 -339.5 336.9 -296.4 -56.0 -94.0 255.3 -181.5 -83.6 -118.6 141.2 105.9 385.0 298.6 634.4 212.1 90.8 79.6 99.7 81.5 225.8 92.3 168.2 -420.8 4.2 -5.0 -105.8 -135.5 -89.5 -9.2 -48.9 9.0 234.8 198.9 93.6 13.8 -177.5 -139.6 -22.2 49.7 132.9 87.6 -8.2 194.1 22.0 205.8 26.4 -62.5 -80.6 7.7 283.6 -63.4 -76.0 -17.5 300.4 -205.5 -73.5 -31.9 89.6 40.1 153.5 81.6 227.3 -216.1 -444.4 -84.1 22.8 -114.0 -162.8 1.8 63.5 -163.3 -160.9 36.3 -126.2 32.9 -110.5 -102.1 -260.2 137.8 185.3 -166.4 -1.8 -187.6 -155.1 -73.9 -55.4 -637.7 156.8 196.5 -125.5 40.8 50.9 -41.2 -102.9 219.4 247.9 -74.6 -620.9 -218.1 -36.7 -317.0 -178.9 212.5 -322.1 114.7 252.5 -2.0 -120.5 154.6 331.4 -284.5 -510.6 -95.9 27.4 -204.7 94.0 -96.5 91.9 -92.5 44.6 -233.4 25.2 -29.6 -102.3 198.8 108.1 -193.6 -196.1 -196.5 130.9 -327.0 -37.3 -518.9 66.5 -376.7 -176.6 -152.4 -112.9 -444.6 292.7 -174.7 170.7 -208.0 194.9 165.6 203.7 -0.2 -72.3 -174.4 -182.5 292.1 -156.6 51.8 513.5 315.7 120.1 -36.9 111.3 34.8 27.3 48.9 -187.5 -160.1 70.3 -135.0 93.2 -22.4 245.3 234.3 -240.0 216.4 69.9 -305.9 -235.1 -102.4 -274.7 109.5 484.0 -319.6 -425.2 -19.2 -260.2 325.6 -182.7 117.3 -155.0 468.8 -62.1 -46.8 697.3 19.4 -211.8 -558.3 -9.9 664.7 284.3 220.6 -386.3 124.5 643.2 453.9 266.7 -33.1 -216.4 -123.4 398.8 -12.1 556.3 42.7 175.3 218.9 -202.3 -108.9 -107.5 -54.8 -237.0 99.3 -202.7 257.3 -270.0 -19.6 -277.7 188.7 -184.7 -19.9 154.8 -134.8 -511.6 -27.4 -233.2 -232.9 86.0 129.9 171.9 129.4 -141.5 -1.9 413.7 -352.9 -341.9 180.9 -225.0 -174.2 173.3 -263.3 81.0 -88.1 174.6 321.8 149.8 160.4 215.2 -103.0 335.5 -69.7 -398.1 39.0 84.4 -72.6 -329.4 -13.0 845.6 -166.2 -94.9 -235.6 -252.4 -378.9 210.0 565.9 -498.4 850.7 -181.2 -425.4 -246.7 -133.0 401.6 -212.3 373.3 20.3 310.1 6.9 -171.5 -147.8 -299.2 694.7 -28.7 80.1 60.8 -43.3 -330.0 648.1 -152.3 215.1 162.5 59.9 69.9 162.8 151.7 -6.3 -90.1 174.9 -180.6 -118.1 -150.8 -70.7 9.2 62.9 61.4 229.9 -152.5 -493.7 -235.3 42.1 -53.0 -80.6 109.3 -148.1 -82.9 -234.5 147.3 247.4 14.0 -261.5 -70.8 18.4 152.6 213.5 235.3 150.9 -152.7 155.2 31.4 -251.0 72.7 158.1 132.5 -56.0 -24.3 -6.2 -305.2 -124.2 -136.1 -9.0 -72.3 40.9 99.6 -126.7 -188.8 -149.9 -29.7 93.7 273.3 105.1 65.5 49.0 -47.6 127.9 47.6 119.0 -170.8 174.2 218.3 -176.6 -280.5 -310.5 -166.5 -135.3 158.6 -16.7 73.9 46.0 80.9 -226.9 -171.6 254.3 -158.9 59.9 331.5 -178.1 -386.5 -227.1 100.7 131.9 217.9 -80.1 -246.6 104.6 123.9 44.6 2.8 131.8 88.3 99.8 -153.9
21.6 -70.7 -83.4 -32.7 -26.8 192.5 278.9 -63.6 -185.9 -176.2 -120.6 140.6 169.8 197.5 55.1 111.7 47.9 0.8 7.1 -71.6 144.3 -186.2 177.0 -236.2 159.2 -24.3 302.2 -33.4 -67.1 230.0 78.1 54.1 53.2 -25.3 119.8 -243.1 -280.1 144.7 67.7 67.5 -134.9 24.2 59.7 98.8 -111.9 33.6 -47.4 -200.4 244.0 -9.9 -25.1 58.4 37.7 -145.9 52.8 30.0 -12.9 -100.4 27.8 141.0 -52.2 36.5 53.1 94.9 206.7 135.9 167.9 94.7 58.0 -71.7 -3.9 -82.7 70.3 -98.4 72.9 13.3 -64.0 -8.5 112.9 -81.9 -6.2 -55.2 75.6 -121.4 -58.8 9.5 261.5 103.2 -196.9 -77.1 34.5 -138.6 -111.9 -251.3 -347.6 -194.9 -56.6 14.3 -186.6 -103.8 -96.7 6.9 41.0 -71.9 -129.8 -126.9 106.0 -8.9 -203.5 -4.7 91.4 348.5 -196.2 134.0 47.6 -150.5 -65.2 -8.3 129.9 -24.3 -65.4 46.8 32.0 160.3 17.9 -74.2 96.6 157.2 126.9 -144.8 40.9 64.3 -28.7 -227.5 45.6 -225.8 63.3 94.2 160.7 -107.2 23.7 -16.2 -98.8 91.0 4.8 -33.8 -244.9 104.3 143.0 97.2 -87.3 -9.7 -151.3 28.3 223.5 223.9 242.5 110.3 -14.8 32.2 -118.6 -60.1 127.4 -81.8 -96.5 42.2 -110.6 -261.3 -26.5 -18.6 -44.4 82.3 65.6 180.6 212.6 6.8 -194.3 76.8 -16.5 -86.4 -9.4 22.8 119.6 -33.9 117.5 -167.3 18.9 126.6 29.2 -95.7 45.3 -18.3 -74.0 -29.8 -237.4 179.2 0.9 39.4 41.2 301.4 -31.2 155.7 115.6 -416.9 52.9 -178.2 134.8 198.5 -137.7 -62.5 18.9 128.0 -224.2 -20.5 140.5 69.2 -270.7 188.1 162.5 100.2 175.1 -251.5 -11.6 -87.9 -42.6 158.4 123.8 -345.8 127.3 -245.7 -95.2 -311.5 -13.4 46.0 -61.2 301.3 -46.3 -166.9 116.8 -158.7 97.1 -35.5 -99.8 141.5 24.0 -377.2 148.3 -128.5 85.8 94.8 103.5 -80.1 95.3 -59.4 196.0 -24.3 21.7 -20.4 -98.8 -29.0 -6.9 -370.6 11.7 -99.4 111.7 -59.1 7.0 -52.8 -126.2 76.9 44.4 -114.7 -23.2 23.3 17.6 108.4 93.1 -146.2 -255.5 133.8 49.1 -57.1 107.5 -56.9 -23.9 -55.1 296.6 29.4 105.4 172.8 146.9 -98.5 -61.7 194.1 10.4 481.3 29.6 -68.2 18.7 -187.2 98.7 177.6 294.5 -103.5 -468.2 110.0 -14.2 -313.0 276.7 -268.2 -81.7 -307.4 160.6 -105.2 -89.9 -180.1 -403.8 195.6 70.3 162.7 -278.2 -7.8 320.7 -41.4 184.8 -162.6 -65.2 -53.4 -252.6 -41.1 95.1 198.0 -224.3 34.1 -192.6 -252.7 217.5 -391.6 28.7 -155.2 180.4 -24.1 -111.1 58.7 -113.3 14.2 -161.8 -350.9 225.2 -140.5 49.5 -224.9 -238.7 307.7 253.9 -141.2 -226.8 73.0 334.6 268.4 323.8 149.4 -125.3 89.0 -246.5 -430.7 661.8 -317.0 -176.3 -43.2 57.5 187.4 -213.4 127.7 190.2 -113.5 237.2 145.5 58.2 76.5 -27.6 -445.1 -328.3 -432.1 -181.5 416.2 187.8 -5.8 -115.1 -355.3 -501.4 152.3 -368.5 -70.2 -429.0 373.5 -130.6 -372.6 -242.4 0.7 150.6 118.7 -93.1 24.2 -51.9 -57.3 -117.1 -247.6 159.2 -52.6 -219.8 -44.3 224.2 -91.4 -292.2 -29.6 -238.2 -168.2 69.7 130.2 -206.1 98.6 149.6 -97.5 108.5 236.5 -518.3 61.8 529.8 140.2 -272.9 36.5 -122.4 -257.2 121.0 -320.5 22.8 23.0 107.7 276.9 105.1 -298.5 368.4 70.9 95.7 -616.3 -41.0 -53.3 294.9 -291.2 296.8 310.9 -10.1 70.9 42.3 103.1 -117.7 273.5 -87.3 -318.1 115.5 189.4 20.4 7.1 581.0 66.2 -209.9 -180.3 -96.3 54.5 -90.2 -147.9 102.9 299.3 -35.8 -279.2 -0.9 -154.0 -192.5 -78.8 -40.8 -80.0 -294.4 78.0 368.1 15.5 -150.3 -58.2 177.2 223.4 -266.1 268.3 90.3 -383.9 94.1 27.7 -51.2 -245.3 176.7 -130.5 33.8 182.9 -11.8 -22.1 134.7 231.4 -137.0 -11.5 -20.9 91.3 17.0 -292.8 -46.8 6.6 -145.2 -55.1 -13.9 130.1 146.3 17.6 278.5 40.3 -25.7 74.3 34.7 17.8 -88.5 -122.5 -5.6 -72.3 34.6 12.4 96.1 -1.2 264.5 146.0 -14.0 -192.1 269.3 20.6 113.7 -69.9 -3.7 -15.9 89.7 18.7 32.4 149.0 56.2 -12.3 -63.9 -174.0 -105.8 180.1 -259.8 -19.1 -83.1 -41.4 -191.5 36.9 102.5 2.1 339.6 209.0 -73.0 -110.6 -124.4 -32.6 415.1 -109.3 30.1 -51.1 25.2 166.1 9.4 56.9 -144.0 -82.4 79.4 -166.7 183.8 18.1 138.7 210.6 -99.1 -141.1 -75.2 165.0 8.0 140.2 -29.8 -69.0 -206.2 358.9 33.7 -9.9 -24.9 157.9 -121.2 -1.0 181.1 112.6 -11.5 -156.5 154.8 -486.3 104.3 -292.9 364.6 -189.2 -161.6 -96.1 262.4 -138.4 -56.0 -204.1 122.5 123.0 409.8 274.9 628.7 179.3 121.6 116.2 18.4 182.9 185.8 105.4 221.9 -350.8 133.9 -105.7 -11.1 -130.3 -116.3 -23.5 -57.2 -23.6 84.0 214.6 99.6 8.1 -129.3 -152.0 -61.9 83.4 221.4 108.5 -29.3 61.0 -53.0 88.4 105.1 5.2 -59.1 78.7 157.5 -92.5 -72.7 48.6 284.3 -123.0 -117.3 -4.4 82.9 -7.0 221.8 72.6 264.5 -193.4 -488.6 -181.0 -27.7 -159.6 -140.9 29.0 67.4 -179.4 -329.8 41.7 -168.6 36.3 -103.7 -95.8 -319.7 230.3 178.7 -120.2 -35.7 -225.6 -35.4 -55.6 -177.5 -579.3 223.1 199.9 -117.9 0.5 53.2 -136.0 -97.3 248.8 380.1 -79.5 -588.6 -199.6 -65.6 -362.1 -206.0 226.9 -338.4 148.7 179.4 0.1 -70.1 161.5 254.9 -382.5 -502.6 -104.8 -34.4 -168.4 117.2 -71.4 111.7 -75.3 94.0 -224.5 -43.4 -8.6 -71.8 272.8 203.0 -136.1 -281.0 -214.5 165.3 -318.0 33.5 -534.7 141.9 -407.0 -128.9 -29.1 -111.7 -427.3 251.1 -137.3 159.3 -270.5 111.9 189.4 128.4 22.7 -82.8 -146.8 -166.4 203.1 -143.7 44.6 499.2 340.2 163.3 -113.3 109.8 0.8 23.5 79.6 -238.7 -85.3 155.5 -86.4 56.8 -3.0 206.3 240.0 -146.3 150.4 2.4 -244.5 -219.7 7.5 -241.5 69.8 433.9 -312.6 -463.1 -7.3 -261.4 334.1 -132.4 111.9 -151.2 442.9 -100.8 -48.5 558.2 52.4 -239.3 -566.3 14.7 488.3 332.1 192.3 -282.1 41.8 623.0 400.2 157.1 -18.8 -206.5 -19.3 335.0 59.3 503.9 59.8 172.9 111.4 -159.9 -40.5 -11.6 -133.9 -435.2 17.6 -158.2 413.8 -374.6 12.0 -336.3 153.8 -231.4 -35.3 163.0 -62.8 -469.3 -5.1 -138.6 -194.6 139.8 136.6 229.8 92.0 -218.9 -32.0 443.6 -182.8 -239.7 226.4 -252.8 -297.5 182.9 -231.0 140.2 -58.1 164.3 361.7 189.8 170.4 26.5 -180.4 407.8 -16.1 -387.1 202.7 42.5 -123.6 -157.2 -71.3 939.9 -143.1 -18.4 -134.0 -253.9 -406.3 135.7 386.4 -461.4 705.8 -408.3 -458.9 -242.2 -13.0 455.0 -96.8 448.9 35.6 179.0 -26.2 -270.9 -171.2 -332.4 762.8 -55.4 73.8 -79.4 -7.0 -322.5 484.6 -14.8 337.3 132.4 152.8 -36.6 258.9 111.2 -100.1 -46.8 194.6 -153.6 -59.1 -124.2 -30.8 -8.4 133.1 110.1 168.6 -190.9 -596.4 -131.0 -53.4 -185.7 -132.8 118.9 -115.6 -113.7 -228.4 50.9 279.3 89.3 -220.6 -90.2 -47.0 108.0 120.8 184.5 248.3 -72.7 0.0 -8.6 -192.5 12.3 85.4 53.0 -50.0 3.1 -36.9 -277.6 -218.6 -77.9 53.3 -68.3 -90.0 135.0 -50.0 -149.3 -112.1 -13.5 48.4 343.2 88.2 109.1 56.1 72.4 85.2 114.4 50.3 -189.3 108.2 250.3 -158.4 -245.2 -284.3 -248.9 -38.7 137.1 41.5 5.0 0.5 141.3 -104.7 -177.9 302.5 -178.3 -47.9 332.8 -206.4 -331.5 -242.4 25.3 186.7 229.1 -42.5 -194.6 83.9 -4.3 25.0 -15.6 178.3 105.1 113.2 -187.9
23.3 -28.3 -20.2 -20.4 44.6 182.4 274.9 -11.1 -207.4 -213.5 -38.2 228.7 212.0 241.3 -19.9 124.5 -2.5 -11.1 35.6 -111.1 97.3 -141.6 148.9 -180.4 201.0 33.5 296.7 -113.7 -39.4 231.1 58.0 114.2 72.3 -64.3 187.6 -176.5 -254.5 137.2 71.1 90.0 -73.5 14.9 -4.0 87.4 -71.5 -18.1 -21.8 -294.3 287.6 22.2 -73.4 81.9 -12.4 -110.1 75.3 20.7 -40.9 -129.3 59.2 120.6 -41.1 53.1 56.1 50.7 186.8 163.3 86.8 35.5 115.8 -81.6 -5.9 -41.6 64.8 -17.1 61.0 -1.4 -74.2 -37.6 48.3 -52.0 3.9 -21.9 96.0 -64.7 -45.3 73.6 190.4 152.5 -235.0 -96.5 -23.6 -84.0 -112.1 -239.5 -230.0 -311.7 -133.1 123.5 -250.7 -196.0 -84.6 122.2 125.2 -26.9 -160.0 -144.9 32.5 -59.5 -112.4 15.9 111.0 251.1 -159.2 148.2 60.5 -187.4 2.1 -35.1 113.7 -25.4 -3.6 54.6 91.8 105.0 45.5 8.7 116.8 115.1 92.3 -110.5 73.5 28.8 -57.4 -183.2 132.1 -92.3 59.3 67.7 134.3 -26.4 9.7 -38.1 -70.7 139.8 -6.8 -60.0 -209.0 255.4 114.7 48.9 -40.1 -97.7 -214.8 44.0 263.5 202.8 168.1 80.6 -71.6 -43.7 -45.6 -85.2 226.3 -31.1 -191.6 -22.7 -136.9 -271.0 -13.2 64.9 11.8 193.3 33.9 198.9 188.3 -45.3 -160.2 55.5 23.2 -42.5 98.4 38.4 208.4 -76.5 62.0 -34.0 -71.9 87.2 48.1 -84.9 29.4 -1.8 -147.4 70.0 -198.8 177.9 -64.4 21.1 -49.1 276.4 -16.3 33.2 178.7 -274.5 106.1 -130.3 166.3 98.8 -168.8 59.1 -97.9 -30.1 -181.5 -26.5 104.0 54.5 -242.7 109.8 264.0 59.7 170.5 -146.3 126.0 -23.2 -42.7 131.2 196.3 -167.0 97.0 -318.0 2.6 -348.0 92.4 12.4 -28.4 424.1 88.0 -96.3 305.1 -179.8 51.2 24.5 -75.6 135.4 -117.5 -170.8 91.0 -88.3 11.4 172.5 139.7 -95.6 33.7 -141.6 182.2 -74.2 57.8 173.5 -167.7 -55.4 36.9 -341.3 35.3 -11.1 -29.7 -110.8 101.8 1.8 -153.4 87.1 -2.6 -82.4 31.0 45.9 44.4 97.9 137.9 -90.5 -418.3 163.9 95.9 -99.5 66.4 28.2 -25.8 -173.5 152.2 -132.6 100.4 215.2 135.5 -92.0 30.1 216.8 -81.9 414.9 112.6 -61.2 110.0 -101.3 28.8 267.3 354.3 -206.8 -462.3 217.7 -271.6 -213.3 179.7 -307.2 -148.7 -305.8 69.4 -114.2 -26.9 -196.6 -464.7 281.4 176.3 219.6 -230.4 -142.1 377.5 -85.4 107.3 -144.8 -15.0 77.5 -179.6 -73.2 -5.7 104.0 -81.7 134.1 -207.3 -225.7 -10.7 -366.4 -28.0 -177.3 -146.6 57.4 78.2 5.9 -50.2 5.6 -79.5 -271.7 245.3 -111.7 100.6 -261.8 -235.1 259.8 185.4 -98.2 -295.7 211.3 280.7 165.2 158.8 74.0 -26.1 218.6 -198.0 -323.0 589.9 -301.1 -161.7 -20.0 -23.7 131.9 -155.7 186.2 213.6 -35.4 186.3 213.4 53.3 -32.2 -87.9 -353.9 -136.3 -348.4 -192.4 445.2 143.6 -71.2 -149.9 -147.9 -324.8 83.7 -294.9 -44.0 -457.9 417.3 -132.7 -353.9 -43.7 -50.7 86.3 5.0 -116.4 125.1 -18.8 -169.5 -120.6 4.0 219.9 -131.1 -239.4 28.8 119.3 -243.1 -270.6 -37.6 -204.3 -100.6 194.9 201.8 -240.1 136.6 -111.7 -3.4 56.3 101.6 -378.1 135.5 480.2 129.6 -244.5 80.8 -17.8 -60.4 84.5 -37.4 -11.6 -74.7 67.8 260.0 67.5 -131.3 241.0 10.7 189.1 -682.2 -146.8 -63.3 374.9 -425.3 177.9 181.0 160.9 7.9 -166.8 61.3 31.8 325.8 -137.5 -377.0 33.0 201.2 -116.7 35.3 582.4 35.8 -275.9 -91.0 27.9 39.8 -32.4 -148.5 13.8 270.8 -11.0 -311.3 97.1 -214.8 -319.5 -160.5 -53.1 -103.1 -287.0 -53.0 203.1 216.9 -295.7 109.7 31.9 104.7 -230.7 91.9 30.4 -513.1 154.7 -81.7 -52.5 -235.6 124.8 -97.7 -100.2 183.9 -8.2 -29.8 77.4 214.0 -82.3 -28.5 139.1 79.7 -21.2 -224.9 0.6 -27.6 -101.3 -50.4 41.4 165.9 151.2 15.6 246.2 42.4 -38.7 17.5 17.3 -33.1 -97.0 -92.6 39.1 -61.3 52.2 22.9 88.3 5.7 279.6 120.3 53.4 -148.3 260.3 -48.8 106.2 -67.4 64.1 -55.5 82.1 5.4 14.8 167.2 74.9 10.8 -103.8 -186.6 -131.7 124.0 -241.2 -17.5 -93.8 -85.7 -219.2 -9.7 61.8 -51.0 310.3 195.6 -38.1 -44.8 -13.6 1.7 417.7 -66.4 53.2 -53.1 -31.4 197.2 -40.9 62.3 -168.8 -23.6 94.8 -158.5 207.6 7.2 71.8 182.0 -125.2 -139.6 29.0 114.8 -44.4 190.3 -90.0 -90.8 -226.3 341.4 13.5 -27.7 -41.7 117.3 -169.8 -16.8 167.2 73.1 77.0 -152.9 209.6 -475.6 68.5 -277.7 249.9 -96.0 -120.0 -129.4 121.8 -25.7 -28.8 -181.0 1.0 18.5 289.6 214.5 502.9 157.7 165.6 107.5 8.4 229.0 156.7 43.5 249.6 -375.1 132.7 -69.4 50.2 -173.5 -12.5 24.0 -118.5 18.8 107.1 175.6 97.3 -4.6 -132.6 -129.7 -93.4 154.9 117.2 29.0 39.1 86.8 -140.1 -150.5 166.0 2.5 5.1 36.3 156.3 -91.1 -40.1 174.2 295.0 -114.7 -39.7 87.2 99.2 48.8 162.8 2.2 324.4 -129.2 -498.2 -123.8 -72.1 -181.8 -173.4 -53.8 44.1 -217.3 -247.2 103.5 -281.3 -31.1 -91.0 -33.3 -275.5 251.2 167.2 -66.1 -24.7 -132.3 -38.8 -43.7 -195.3 -499.9 173.5 256.8 -90.7 5.8 212.2 3.4 -51.0 345.3 427.5 -71.2 -539.0 -196.8 -111.7 -318.2 -262.6 251.9 -363.8 150.1 45.3 4.2 31.0 197.6 176.3 -510.7 -476.0 -34.6 -75.0 -159.7 162.3 -112.8 82.8 -92.2 164.3 -169.4 -70.2 24.0 15.7 324.2 214.3 -113.7 -329.0 -174.6 150.7 -354.7 88.4 -535.1 222.8 -372.0 -85.9 26.8 -188.5 -398.1 278.4 -127.8 157.2 -408.0 75.2 206.1 44.6 95.1 -87.6 -134.2 -156.5 185.4 -93.7 48.4 513.8 342.9 197.0 -88.2 105.2 20.6 33.3 115.4 -253.8 -76.7 160.3 -73.7 20.2 34.2 176.9 143.4 -48.8 49.0 20.8 -208.5 -224.2 50.9 -236.6 13.4 431.8 -283.6 -472.0 -31.9 -200.2 271.4 -119.7 66.6 -145.7 436.4 -86.9 -51.0 500.6 97.8 -236.9 -628.3 67.2 385.8 426.0 147.7 -456.3 -123.6 497.1 404.5 120.4 -126.9 -108.5 55.9 354.7 -167.7 324.4 121.9 252.2 -23.6 -68.7 -70.6 57.1 -210.4 -382.1 76.2 -70.0 425.2 -283.7 30.8 -535.8 141.3 -306.7 -109.2 179.9 -155.7 -414.5 -8.5 -197.5 -112.2 -13.6 253.1 153.6 -83.2 -70.9 35.8 428.2 -220.4 -173.4 215.4 -376.5 -246.3 247.6 -285.4 260.2 -60.2 174.3 223.7 117.6 162.0 74.5 -213.6 464.7 -95.0 -441.8 205.9 -51.5 -96.6 -105.3 -44.4 889.4 -174.8 8.0 -253.3 -324.9 -261.5 42.5 400.4 -561.1 626.7 -419.4 -378.3 -338.2 128.9 507.6 -49.8 378.3 105.9 152.1 -12.0 -421.0 -127.3 -217.4 784.4 122.5 37.1 -26.5 -48.1 -302.3 524.3 42.2 314.8 21.6 182.4 -133.0 371.3 -23.2 -167.6 -39.7 150.0 -130.1 -113.9 -91.6 -89.1 53.9 233.7 190.9 111.3 -105.9 -577.1 -65.0 -108.7 -180.1 -96.9 183.2 -77.6 -152.5 -180.6 86.7 266.3 184.3 -214.1 -88.0 -88.6 70.8 67.3 222.3 251.1 -125.9 -11.5 -60.8 -123.5 -60.0 47.7 27.6 -114.0 -46.3 -102.4 -294.7 -187.2 -63.5 94.1 -37.5 -153.2 126.8 39.1 -119.6 -106.3 46.2 -1.4 333.0 56.6 116.4 99.0 209.1 -16.7 145.0 -34.0 -109.0 -5.6 330.7 -160.8 -196.0 -217.0 -96.4 53.2 46.7 -8.9 -24.9 0.6 100.5 -47.8 -203.0 375.4 -218.3 -62.7 384.6 -194.5 -372.5 -170.9 -19.5 289.4 122.3 17.4 -230.3 154.1 100.4 -23.2 56.5 165.1 63.2 81.8 -159.4
25.0 -24.4 7.3 -104.7 113.6 170.4 217.2 13.4 -184.8 -201.8 -0.9 152.6 121.5 243.4 -31.4 74.7 20.3 63.5 38.7 -141.4 45.8 -111.3 147.1 -157.1 136.5 21.0 216.8 -43.9 58.2 224.0 69.8 102.9 -24.3 -57.6 83.0 -216.7 -207.8 110.1 94.0 94.8 -59.9 24.5 -36.1 65.7 -33.9 -11.9 7.9 -206.2 236.3 9.6 -73.3 107.7 -79.9 -86.1 63.7 29.2 -44.4 -130.1 132.0 154.9 -30.5 -26.5 63.3 153.6 115.3 160.8 57.3 30.4 144.0 16.0 -24.3 -25.7 90.1 -113.4 153.5 -36.7 -17.5 -166.6 -26.2 10.7 44.6 94.0 131.5 -15.1 -192.1 -58.1 184.6 156.2 -190.2 -55.3 -87.0 -62.6 -210.9 -215.6 -255.2 -113.0 -50.4 169.0 -194.3 -153.1 1.9 23.2 81.1 8.8 -201.3 -155.1 -5.8 -38.5 -119.5 22.3 92.0 268.3 -191.1 209.8 67.2 -229.4 66.4 -32.4 109.6 -26.7 14.6 207.3 165.5 125.7 76.9 13.5 83.7 124.0 79.5 -45.5 115.4 58.8 -32.1 -105.6 222.2 0.6 19.1 108.5 118.8 -84.0 9.8 48.1 -20.2 42.5 68.7 -88.5 -173.6 68.8 97.6 -133.4 24.4 -29.2 -152.8 103.2 279.7 182.7 143.8 -56.1 -52.7 -70.0 -43.0 -111.7 154.4 67.5 -143.2 6.4 -169.7 -283.9 -29.0 26.2 -12.4 50.9 -1.6 158.4 169.6 -70.8 -115.7 71.4 49.2 55.0 162.1 -37.3 191.0 -71.8 84.1 -142.3 2.6 75.9 36.8 -155.6 -31.5 -26.9 -157.4 163.2 -138.6 254.0 36.7 -11.8 -36.7 203.7 43.8 -61.7 212.2 -293.8 144.2 -161.7 148.9 101.0 -22.1 38.0 26.8 -95.1 -125.7 -58.3 140.8 -123.6 -306.0 135.2 350.0 37.6 205.5 -130.6 77.1 53.7 -150.3 210.9 45.7 -85.0 91.6 -278.7 105.0 -317.2 134.8 -101.0 -99.9 360.1 128.8 -111.3 202.9 -107.3 29.4 -23.6 -208.3 37.9 -90.0 -256.3 144.7 -148.3 72.6 109.7 42.2 -36.3 47.5 -198.4 250.1 -30.8 105.5 155.3 -137.0 -74.5 -31.2 -223.3 -17.6 -79.0 -90.8 -89.1 115.5 96.6 -148.1 209.1 95.3 -60.4 -35.4 -101.2 87.4 -19.9 129.6 -65.0 -385.5 294.7 108.2 -151.4 65.5 -25.7 132.5 -238.4 117.3 -161.2 110.9 184.0 80.4 -80.6 -74.0 329.6 -84.3 442.7 68.7 -73.4 95.4 -31.9 56.7 116.4 273.6 -77.9 -429.0 71.2 -290.1 -239.2 242.9 -319.1 -39.5 -108.5 40.4 -87.2 -85.5 -299.1 -309.2 310.5 215.9 225.3 -206.9 -203.1 237.5 72.8 10.1 -134.0 136.7 127.6 -138.3 -158.7 -214.7 57.1 122.4 172.3 -274.6 -143.9 -224.3 -355.7 -15.6 -305.3 -211.9 38.2 205.2 -39.7 -192.8 203.7 -230.5 -389.5 287.6 -45.3 120.9 -251.1 -252.1 265.5 131.8 -136.8 -233.8 93.2 238.4 77.2 108.6 277.9 126.4 45.9 -257.9 -185.1 391.0 -33.5 -162.2 -121.4 -63.7 137.5 -203.2 214.3 168.9 -10.7 207.7 63.0 49.2 -170.3 -169.7 -366.5 -53.5 -255.1 -17.9 448.6 165.1 11.2 -105.3 -131.4 -153.9 45.0 -256.3 -23.7 -337.8 393.6 -20.7 -355.7 -120.8 -40.3 280.7 103.0 128.5 146.6 38.3 -167.7 -45.2 -126.2 282.1 -132.7 -294.7 62.7 164.7 -188.2 -123.9 -41.9 -181.9 -44.2 121.6 301.4 -191.3 34.2 -207.4 -102.6 215.8 -49.9 -267.6 150.3 475.9 186.0 -98.3 63.0 118.6 -32.0 143.5 -67.3 -89.5 -104.1 208.3 206.2 235.9 -163.8 145.1 117.6 231.4 -445.0 -222.2 -53.7 264.7 -487.0 196.4 156.9 123.8 27.4 -134.2 12.7 5.1 324.9 -220.9 -433.2 199.6 141.9 -48.1 -10.4 428.4 83.5 -96.8 43.7 -1.3 139.3 -118.7 -221.6 -5.2 282.3 127.7 -277.1 102.6 -206.0 -309.2 -148.9 -114.2 48.2 -159.9 -43.5 245.1 232.5 -231.7 162.6 73.8 144.1 -50.4 114.8 36.7 -375.3 183.1 -215.3 -100.8 -218.0 293.7 -59.0 -2.9 137.7 -18.3 -83.8 123.3 190.1 -24.1 -59.8 112.3 74.8 -18.5 -230.5 15.0 -22.6 -143.0 -85.1 89.8 118.4 107.3 -28.8 234.6 49.9 -37.4 60.5 14.5 -18.7 -49.3 -118.5 14.5 -145.0 32.4 -3.1 150.1 36.7 230.9 80.7 29.2 -122.2 241.3 -28.7 108.1 -55.4 68.0 -65.1 65.4 -17.6 -53.0 127.1 63.6 36.6 -83.2 -186.0 -185.2 124.7 -177.7 -23.8 -127.2 -86.9 -267.2 -0.7 79.8 33.1 296.5 230.5 -7.5 -86.2 -12.2 10.5 459.0 -62.5 -11.9 -59.7 -57.6 119.0 -33.8 50.8 -145.9 -14.1 106.2 -160.0 175.7 36.6 -32.2 155.8 -125.8 -213.2 36.5 41.5 -53.0 200.2 -101.8 -55.8 -209.2 395.4 84.5 -59.8 -22.3 89.5 -197.5 -42.9 141.0 62.6 111.3 -50.5 193.5 -397.3 111.6 -317.1 192.8 -124.5 -71.9 -29.0 215.7 50.2 -21.9 -175.9 -21.8 49.2 313.4 207.8 484.6 130.2 190.5 190.6 -56.7 179.6 210.7 -10.3 381.3 -315.4 7.7 -31.7 4.5 -217.7 8.2 -79.0 -198.7 -40.2 166.0 134.0 59.6 11.9 -171.0 -203.2 -26.8 211.6 57.7 48.5 47.4 145.1 -95.4 -9.5 206.2 -70.3 43.1 140.1 189.2 -135.7 -19.2 151.9 297.3 -60.7 15.1 -1.3 120.9 89.5 146.0 99.8 368.3 -101.8 -420.0 -136.5 -36.9 -166.1 -211.1 -69.1 -24.3 -272.0 -272.2 5.6 -186.6 14.6 -148.5 -38.4 -279.5 187.1 197.4 -143.2 63.8 -22.7 -95.4 -187.2 -114.9 -463.4 166.4 195.8 -133.9 9.5 175.9 20.1 -102.1 412.0 410.5 -50.6 -484.3 -214.2 -96.6 -211.5 -305.5 295.1 -372.3 162.7 -95.1 62.6 86.2 237.7 170.9 -564.6 -414.8 56.9 -45.4 -130.9 227.1 -192.9 158.7 -126.9 196.5 -180.8 -34.0 -28.5 18.5 309.5 167.6 -97.6 -360.3 -208.0 103.3 -363.6 114.5 -586.0 219.1 -358.6 -76.3 63.1 -194.1 -426.8 281.8 -81.4 143.6 -490.6 74.1 235.9 34.1 208.1 -23.1 -147.3 -174.3 191.3 -0.9 82.5 481.9 218.0 213.4 -45.1 93.4 48.1 25.6 124.6 -180.6 -124.8 157.9 -81.2 40.7 28.8 127.5 78.3 26.6 35.8 86.6 -206.4 -318.7 37.8 -274.8 -42.8 396.1 -241.2 -403.0 -93.0 -135.0 117.0 -82.6 42.0 -21.3 448.2 -94.9 -71.0 464.9 42.4 -251.4 -612.0 210.9 469.6 441.8 -4.2 -485.0 -102.7 399.7 468.5 230.7 -105.8 -121.1 -57.4 469.2 -301.2 244.5 94.7 137.7 37.2 -57.0 3.9 -22.2 -249.1 -436.7 97.1 -5.4 452.6 -177.4 63.1 -576.0 213.2 -220.6 -96.8 157.2 -140.7 -412.9 -7.6 -157.2 8.5 -29.6 273.8 73.7 -99.7 -27.2 88.2 494.1 -278.9 -162.3 325.7 -361.7 -147.8 383.8 -312.9 304.8 -109.0 132.5 180.4 94.5 31.3 93.0 -104.4 598.7 -111.9 -541.8 166.8 -256.4 6.8 -294.6 -26.2 721.1 -159.4 -66.6 -248.8 -286.3 -226.8 50.5 546.2 -582.9 544.7 -319.6 -183.3 -327.5 210.6 487.0 -15.7 383.5 69.1 297.5 64.4 -439.4 -53.1 -183.5 689.5 94.1 -19.0 -55.7 -59.4 -264.8 650.2 -58.3 260.9 32.1 69.4 -93.2 389.5 -55.2 -174.3 -52.7 173.3 -221.5 -145.0 -84.9 -193.3 191.2 244.9 232.4 55.0 -13.9 -507.9 -166.9 -137.1 -99.2 -29.1 203.0 -105.4 -131.9 -137.1 138.3 123.1 213.3 -269.5 -114.3 -37.4 72.4 144.0 273.4 170.4 -164.1 15.3 -82.6 -99.2 -107.6 65.1 -3.0 -133.7 -131.1 -94.7 -346.5 -89.5 -38.4 89.3 -33.5 -86.3 105.1 80.5 -59.4 -64.0 110.2 11.0 270.8 135.4 10.3 94.7 151.0 -159.9 108.8 -31.2 -68.0 -55.2 459.2 -197.0 -234.1 -109.8 -38.1 76.7 69.0 -41.4 -37.4 -13.2 106.6 -113.5 -171.3 368.1 -318.7 -95.2 428.2 -291.4 -378.1 -64.1 102.2 286.3 65.7 -32.5 -283.3 154.5 218.1 -97.5 142.9 146.3 72.1 12.9 -170.6
26.6 -23.0 -99.8 -113.5 44.9 147.4 175.3 -51.7 -153.0 -187.1 -13.5 267.7 114.3 192.8 -15.0 92.1 45.9 30.0 -46.1 -96.4 76.3 -119.8 172.2 -245.8 30.1 28.0 136.0 -117.7 75.0 185.9 102.3 116.0 -77.2 -132.8 56.4 -198.5 -203.2 50.5 -11.8 90.2 -141.2 38.4 -51.9 79.5 33.2 45.5 37.1 -134.5 236.3 -39.3 -80.2 37.8 -66.9 -27.4 9.4 57.8 -72.7 -80.2 105.6 117.6 -8.8 -67.4 97.0 307.4 130.5 115.0 100.4 18.5 161.3 20.3 39.2 -9.7 35.5 -138.5 178.4 -49.0 -25.8 -138.6 -17.2 -29.1 60.6 233.3 140.2 -68.3 -168.0 -36.1 105.0 99.8 -177.1 -79.0 -59.1 -132.6 -202.9 -218.7 -269.1 48.1 -22.2 131.6 -70.5 31.2 5.2 34.3 107.5 12.4 -187.7 -151.8 103.2 -33.3 -159.0 64.0 91.1 279.1 -80.2 208.4 -4.9 -390.1 57.7 -86.6 86.2 6.8 -123.6 172.9 186.4 208.9 -9.4 -19.3 100.4 132.2 69.8 -57.5 117.7 0.6 -29.8 -85.2 178.9 -89.4 14.2 210.7 78.0 -83.8 40.9 16.9 63.9 -35.1 34.6 26.8 -250.1 -138.5 136.6 -71.5 119.8 63.6 -160.7 95.7 266.9 178.3 188.3 14.3 14.6 9.9 -9.3 -57.6 118.4 58.9 -107.2 49.6 -139.8 -294.5 81.9 22.2 -84.9 46.2 -62.1 122.5 113.6 29.0 -193.2 122.7 -107.6 -1.5 116.6 29.5 188.4 -15.4 106.0 -289.2 127.1 9.3 28.8 -42.7 -84.7 -125.4 -14.9 92.5 -186.4 245.4 15.6 100.3 -104.4 194.2 82.8 -32.0 209.3 -296.6 106.4 -194.7 67.7 190.2 -50.5 43.4 83.7 6.0 -68.4 -5.9 130.0 -110.6 -306.8 85.5 138.5 -24.5 74.4 -358.2 170.8 84.3 -138.8 373.5 58.0 -196.8 34.0 -250.4 179.0 -299.7 73.3 -74.7 -117.9 224.8 -11.1 -124.4 119.1 -121.5 138.3 102.6 -206.3 -34.7 87.8 -429.0 74.1 -141.1 44.1 215.6 23.3 -73.3 4.4 -51.5 275.4 -79.5 11.4 142.7 -158.4 -137.3 -134.4 -247.7 -85.0 -112.9 29.7 -137.2 286.5 72.0 -142.0 156.5 16.3 -62.1 41.2 -98.8 146.5 84.3 59.4 -87.3 -239.6 369.4 17.0 -152.5 147.4 -78.2 228.0 -31.1 208.9 -61.5 8.7 92.0 18.6 -149.2 14.8 160.5 -129.6 315.4 89.6 -176.6 86.6 -30.1 98.3 62.3 214.2 47.4 -328.7 -29.4 -324.0 -272.2 118.8 -260.4 198.0 -26.4 9.3 -271.0 -75.8 -366.4 -280.1 384.6 187.2 232.2 -149.8 -188.1 304.4 248.3 -50.6 -285.3 -3.2 151.7 -221.1 -229.8 -126.8 107.7 96.1 218.1 -202.8 -28.6 -219.5 -356.9 -42.0 -330.6 -279.8 -177.6 275.2 29.9 -49.3 50.7 -392.0 -338.2 311.7 3.2 117.1 -170.1 -265.8 87.4 70.6 -119.7 -183.6 -150.4 134.1 -34.0 224.0 425.4 53.6 14.6 -358.7 -149.1 491.2 78.9 -281.1 -148.8 -97.6 79.5 -94.5 284.4 186.7 -120.8 222.8 27.7 -17.9 -71.5 -390.6 -524.4 -25.9 -259.2 -368.0 278.7 79.3 -45.6 -39.0 -241.3 -182.7 -96.3 -207.3 -41.4 -418.8 314.0 -91.9 -490.2 -145.5 -81.1 297.3 230.4 102.0 15.6 163.8 -142.6 53.6 -174.4 446.0 -18.2 -302.0 -69.5 179.7 -161.9 -246.8 -105.6 -165.7 35.0 61.9 117.5 -268.7 -7.1 25.0 -189.0 150.7 29.8 -293.7 113.4 434.6 139.2 -255.2 68.7 35.0 -224.3 111.3 29.3 -41.0 -123.0 246.4 279.1 173.7 -123.3 179.2 182.8 204.4 -403.8 -346.6 -73.2 230.0 -445.0 302.6 332.5 93.5 100.9 26.2 -111.3 2.2 374.8 -355.1 -301.5 294.5 35.3 46.3 -51.9 574.8 119.3 -119.5 48.5 80.1 47.5 -69.0 -206.1 -18.4 127.5 90.7 -157.5 174.8 -117.9 -322.0 -63.8 -100.3 -64.8 -254.5 148.3 296.0 32.8 -343.8 128.4 248.8 167.7 -130.4 157.9 -24.2 -307.9 180.0 -124.5 -147.3 -150.4 256.5 -38.3 77.0 90.0 -6.2 -26.6 139.6 157.4 -36.8 -77.9 103.5 72.9 64.7 -256.8 49.2 0.9 -173.4 -73.3 67.7 44.7 160.3 11.5 224.0 -3.4 -29.9 45.2 7.3 34.3 -89.8 -131.3 31.7 -109.3 60.4 0.2 181.1 34.3 185.1 78.9 11.3 -141.5 273.1 -26.5 115.9 -95.6 16.5 -52.6 -10.9 -7.1 -66.4 143.8 110.4 -5.7 -120.0 -191.1 -132.1 155.6 -170.4 54.9 -146.8 -81.3 -247.3 31.3 167.1 37.6 315.5 226.8 -10.0 -146.4 -111.9 -66.3 413.6 -65.0 -96.1 -37.9 -27.2 64.1 -0.6 85.5 -86.7 -40.9 99.2 -198.3 112.2 -12.8 -103.1 190.7 -87.9 -180.8 34.5 46.9 -30.0 187.0 30.2 -29.2 -174.4 409.4 127.3 6.8 63.9 109.1 -145.4 -64.2 183.7 151.3 124.4 -71.0 207.8 -326.5 195.1 -382.3 195.2 -111.2 -66.0 48.9 264.9 12.6 20.1 -309.1 -66.8 3.0 287.7 209.6 488.5 176.5 115.5 150.7 30.0 48.9 157.6 84.5 279.5 -281.7 99.2 -36.9 44.5 -221.1 -26.3 -141.4 -143.3 28.0 135.9 101.8 73.8 -9.5 -253.0 -237.4 -22.8 245.0 176.2 24.5 70.6 165.5 15.1 24.7 285.0 -18.2 57.6 231.0 131.6 -167.9 -40.3 135.7 296.8 -69.1 14.3 0.7 84.1 174.2 213.2 163.0 373.2 -152.7 -512.9 -121.7 -41.3 -106.6 -164.9 -28.5 38.5 -333.3 -374.6 -81.4 -77.0 84.4 -136.6 1.1 -244.1 235.9 189.0 -34.4 96.6 21.6 -69.9 -208.6 -132.0 -408.7 218.3 266.9 -66.5 9.2 186.3 -47.3 -146.5 371.0 447.1 -30.1 -447.5 -185.3 -51.8 -153.6 -333.5 304.0 -362.6 197.6 -140.2 138.7 141.8 285.0 174.3 -520.2 -365.5 131.0 -29.9 -93.9 239.1 -204.6 246.6 -113.0 234.5 -229.2 -86.0 22.6 -31.6 331.4 175.2 -61.9 -381.5 -299.8 96.1 -338.4 145.1 -598.1 176.7 -294.9 -67.4 129.0 -62.4 -419.1 266.9 -81.7 64.6 -503.1 53.5 242.5 6.4 257.9 14.7 -127.5 -170.1 132.0 69.9 64.1 430.3 125.6 207.1 -104.1 80.0 18.0 -33.9 126.9 -150.5 -68.0 170.1 -61.2 36.7 -19.3 55.3 119.5 51.2 38.7 106.6 -202.1 -349.1 92.2 -300.8 -41.9 349.4 -231.0 -310.7 -127.2 -105.3 -42.8 -86.7 83.5 133.4 431.5 -107.2 -48.0 316.4 -84.4 -285.3 -562.0 350.6 556.0 274.1 -7.3 -470.4 -38.1 326.5 454.2 55.8 -55.1 -88.0 -104.4 504.5 -36.4 206.9 -82.2 -22.8 199.5 -47.7 53.2 -42.8 -296.0 -464.0 151.4 18.0 605.4 -342.6 45.3 -453.2 344.8 -207.1 -112.7 27.5 -164.2 -333.7 146.7 -212.1 20.4 49.7 66.1 142.1 -190.5 -55.8 106.3 572.7 -168.3 -215.1 283.3 -321.4 -113.4 266.0 -365.3 300.3 -102.1 171.4 251.3 220.3 13.3 45.3 -89.2 567.1 -198.0 -571.8 283.5 -195.8 -98.2 -239.6 -133.9 650.7 -186.8 -13.5 -217.1 -233.2 -325.5 -42.2 510.0 -615.2 535.5 -418.5 -71.3 -238.6 152.7 496.6 -22.9 273.4 95.8 443.8 156.4 -360.9 -116.3 -240.0 591.4 -11.7 -13.8 -27.8 -117.0 -319.4 689.8 -48.5 411.2 26.0 -90.8 -30.6 416.9 71.0 -141.5 11.2 145.2 -224.4 -49.4 -84.8 -201.6 176.6 188.4 282.4 17.6 2.9 -527.6 -123.7 -169.5 -94.3 -128.5 202.8 -132.5 -115.4 -185.5 41.1 106.7 268.4 -233.2 -126.8 -32.8 126.7 215.2 321.7 141.0 -107.4 -3.4 -114.8 -115.3 -157.9 52.4 28.2 -100.7 -152.0 -118.9 -406.7 -65.4 9.1 29.9 -28.0 -30.6 104.7 91.6 -34.0 -76.4 174.9 49.3 227.5 240.3 -127.5 -2.5 36.0 -204.4 92.6 115.1 -100.2 -67.7 492.1 -216.6 -346.5 -104.4 -194.6 97.2 87.3 -37.7 -49.6 -57.4 199.8 -48.5 -171.2 368.1 -283.6 -144.5 385.2 -327.1 -380.6 -119.2 119.0 126.4 46.1 -21.8 -328.1 196.9 213.0 -116.3 133.8 181.3 103.1 -63.1 -223.3
28.3 -65.1 -31.1 -48.2 30.8 126.6 178.2 -34.3 -73.4 -124.0 45.1 414.3 105.6 153.2 51.7 71.9 82.8 6.0 -13.8 -59.1 61.2 -186.2 93.7 -214.2 67.1 38.5 182.3 -151.8 71.5 87.3 19.5 27.8 -19.4 -198.6 48.0 -181.7 -105.3 16.2 -50.1 105.8 -135.5 35.1 -16.1 61.8 22.6 17.4 39.1 -173.5 343.9 -50.7 -84.2 66.7 -85.5 -53.3 -6.7 -13.2 -7.1 -95.0 89.4 74.1 -18.5 -17.8 119.5 307.2 151.4 62.2 58.0 -5.8 176.9 -42.4 63.7 -12.1 14.8 -79.7 112.3 -142.5 -92.6 -161.0 -5.3 -92.4 22.2 132.8 107.5 -39.8 -58.5 30.0 15.3 178.8 -193.4 -183.5 -74.2 -164.8 -177.2 -215.2 -224.5 56.4 -105.2 196.2 -155.5 -67.4 -109.8 123.8 155.1 -26.9 -160.9 -84.1 92.3 -136.5 -103.6 72.3 -10.2 105.4 -84.8 194.1 56.7 -250.4 -18.2 -124.6 88.8 4.8 -72.8 76.1 24.8 104.4 -92.8 75.9 109.3 101.2 132.1 39.7 75.2 6.4 -165.1 -99.4 90.4 -184.4 -74.8 244.6 119.9 -69.4 31.8 -18.9 48.7 -5.8 -22.2 32.5 -220.9 -168.2 127.9 -53.2 86.5 44.6 -211.5 96.9 142.2 202.1 218.8 106.9 -32.0 66.8 67.3 -28.5 118.5 19.1 -174.3 83.1 -133.4 -283.6 68.9 22.6 -160.5 48.8 -54.2 239.1 158.4 -19.5 -170.4 103.1 -238.4 -155.4 62.3 75.7 226.3 -48.8 -60.6 -308.2 14.9 -4.8 55.3 50.9 -8.4 -153.4 15.7 218.6 -204.1 187.3 18.8 -38.0 -154.7 290.0 112.3 -65.6 97.4 -270.1 31.1 -264.6 61.9 253.4 -194.1 86.7 214.2 -79.4 -5.4 -105.5 62.0 -64.9 -324.9 90.7 82.3 -108.5 54.5 -235.1 70.8 56.4 -100.5 283.5 116.3 -112.3 25.2 -281.8 141.1 -233.4 67.3 -4.6 -97.3 192.7 113.2 63.6 98.0 -179.8 154.5 166.5 -183.3 -2.3 -39.5 -419.5 146.0 -82.8 38.0 335.1 70.7 -134.6 -37.7 40.9 -14.0 53.5 63.5 168.9 -6.3 -144.0 -135.1 -238.5 -45.1 -241.8 -62.8 -187.3 222.8 76.7 -45.4 203.4 49.7 14.5 97.7 1.5 144.9 221.1 139.9 -59.1 -290.9 377.1 -21.5 -62.5 127.4 -69.4 62.5 -69.5 169.0 -118.6 -52.9 112.8 64.5 -190.5 144.6 139.0 -147.5 166.9 93.1 -235.3 35.7 -78.0 103.7 168.2 217.4 -54.3 -448.6 -113.5 -402.2 -131.8 59.2 -287.0 194.5 -93.0 -96.8 -206.7 -23.4 -310.4 -418.1 468.2 296.9 229.8 -61.6 -242.1 503.8 277.2 -170.8 -431.9 -119.4 81.5 -234.3 -256.0 -33.3 210.6 49.1 182.4 -279.7 -60.3 -196.9 -336.1 -99.6 -344.3 -564.0 -257.6 273.2 129.1 162.6 -56.3 -79.5 -245.5 266.7 133.0 119.7 -219.4 -162.7 83.5 146.6 -154.7 -294.1 -329.8 164.2 37.1 367.9 370.8 22.5 61.5 -435.3 -131.8 481.1 -113.7 -274.5 -167.2 -165.8 31.6 -75.0 297.3 299.7 -114.5 278.5 96.7 -62.0 -79.0 -481.2 -457.2 -120.2 -368.1 -447.1 257.3 98.5 -44.9 39.1 -109.0 -105.1 -132.1 4.6 91.5 -474.1 323.3 14.5 -412.7 36.0 -41.7 100.9 108.1 68.9 2.7 119.0 -125.9 122.2 169.6 430.3 16.0 -196.7 -43.6 -104.2 -159.7 -308.7 -142.5 58.2 -79.6 117.5 150.8 -235.2 -4.0 -128.9 -16.5 9.6 35.6 -190.5 121.0 464.5 162.2 -150.3 56.2 62.6 -76.9 308.7 -43.9 1.9 -46.7 369.2 151.9 134.7 -41.5 142.1 153.3 170.5 -290.6 -177.5 -101.6 175.5 -383.2 169.9 293.6 39.4 76.5 16.0 47.8 5.6 321.0 -432.2 -305.2 353.6 131.6 -122.6 28.0 506.3 35.8 -124.3 150.6 -27.4 -36.0 59.2 -101.7 -4.8 57.5 133.5 -123.9 230.3 -122.6 -364.1 -112.5 29.6 -47.6 -327.6 222.6 231.3 34.5 -465.3 6.3 239.3 77.1 -301.1 119.1 156.6 -190.6 132.5 -120.7 -265.2 -136.5 203.0 14.0 52.3 63.8 -61.9 -2.0 120.6 82.3 -32.1 -134.7 130.4 26.6 114.8 -240.7 67.7 -12.5 -120.7 -43.5 46.2 47.4 90.3 53.5 243.9 5.6 -10.4 21.1 39.8 -87.5 -22.0 -110.6 36.9 -94.6 45.6 -17.8 185.7 13.6 134.1 69.2 12.1 -135.8 340.2 -116.2 71.8 -101.4 34.7 -8.3 26.0 51.9 -63.2 150.2 124.8 -0.1 -167.1 -221.2 -115.6 152.2 -259.8 36.4 -136.3 -75.4 -238.0 -46.2 168.3 -62.7 332.8 189.1 -9.4 -122.6 -124.1 -35.8 433.8 29.1 -106.1 -35.2 -5.0 31.9 -39.9 81.5 -103.2 -33.1 118.9 -188.6 116.5 17.8 -115.3 234.2 -201.3 -147.5 106.9 75.2 -80.5 215.1 36.1 -33.7 -132.4 394.8 122.3 -53.1 52.8 128.8 -173.5 -20.8 191.2 120.3 137.6 -64.9 207.1 -367.2 -24.0 -431.7 270.1 -27.8 -114.1 43.2 163.7 -23.8 52.7 -291.8 -80.4 61.9 212.7 275.5 495.2 191.5 7.1 92.7 55.9 72.5 35.6 56.1 138.0 -292.4 74.1 -79.6 77.9 -203.9 10.1 -79.3 -154.1 -32.0 193.4 173.9 108.3 -59.0 -128.0 -208.6 -43.4 202.3 105.2 3.8 57.7 101.2 5.1 50.5 226.0 -9.5 -46.1 203.7 219.6 -110.7 -2.8 81.9 123.4 -148.0 18.3 122.4 90.7 158.6 270.4 136.8 283.9 -35.4 -565.1 -111.9 -161.3 -41.1 -145.9 12.7 68.3 -401.5 -358.6 -114.5 -104.9 95.8 -168.1 40.0 -160.8 268.1 196.7 -63.7 109.9 51.6 -25.4 -156.0 -71.0 -439.6 237.6 349.3 -60.7 24.4 205.8 28.1 -52.8 324.9 470.7 -59.0 -397.1 -159.1 -23.6 -133.7 -315.8 269.3 -353.0 219.7 -174.7 170.4 199.4 298.8 186.8 -514.9 -321.8 178.8 -37.8 -9.0 231.0 -140.5 238.9 -42.5 304.3 -319.9 -119.0 122.6 -40.7 354.9 152.7 -1.9 -337.3 -344.2 90.4 -313.9 233.3 -499.1 237.1 -185.6 -44.9 163.2 18.4 -396.6 318.9 -87.6 27.7 -512.0 31.4 171.1 -7.3 260.7 12.2 -127.5 -128.6 53.1 88.8 77.3 398.2 185.6 239.2 -160.8 50.7 -44.0 -58.4 104.8 -230.6 70.7 122.7 26.0 -10.5 17.7 16.3 164.3 44.2 7.7 113.4 -200.0 -315.6 112.0 -260.4 -35.7 326.5 -186.9 -236.2 -102.0 -135.3 -150.1 -54.4 164.0 194.3 364.9 -84.7 -72.2 108.3 -181.6 -324.6 -572.0 397.3 566.4 245.0 -63.5 -472.9 1.1 330.2 315.6 -12.4 -217.2 -13.3 44.3 442.3 -89.3 75.4 -94.5 -139.0 249.4 -161.3 207.7 -93.0 -237.8 -271.5 214.5 -47.5 508.5 -435.6 180.6 -535.4 347.7 -252.8 -219.1 -4.0 -216.8 -255.8 109.9 -188.0 -93.5 125.9 10.0 121.9 -254.8 116.7 135.9 482.8 -278.4 -313.0 181.1 -366.2 -155.7 313.1 -467.3 305.5 6.0 226.9 166.2 261.1 -26.8 112.9 -142.7 601.6 -180.5 -406.8 394.5 -94.6 -156.0 -104.0 -162.3 570.0 -204.1 56.6 -288.6 -217.2 -252.8 -56.7 465.2 -645.4 558.8 -486.1 87.4 -227.4 79.7 336.2 46.8 362.3 112.7 369.6 156.8 -406.3 -174.1 -306.5 552.8 -5.0 -16.3 -7.7 -123.2 -186.1 665.8 -107.3 419.9 49.8 -154.8 -83.8 401.6 68.1 -162.1 28.3 68.4 -188.5 -19.7 -66.5 -181.8 144.3 78.2 309.4 27.1 -22.5 -520.4 69.8 -215.3 -173.6 -232.7 214.7 -80.2 -143.5 -169.5 -36.2 214.8 207.8 -212.3 -98.8 -106.9 156.2 208.4 298.2 111.5 -78.2 -26.7 -81.6 -118.2 -150.5 90.0 48.5 -80.9 -255.7 -157.0 -401.1 -128.0 121.8 -32.9 -19.9 -36.8 160.3 52.3 -74.1 -105.5 174.5 59.9 261.9 254.6 -130.0 -80.2 128.0 -199.7 50.6 259.0 -106.3 -132.7 441.3 -275.2 -392.5 -182.0 -251.5 146.5 2.5 -99.9 -20.0 -121.9 221.8 8.5 -226.9 283.3 -164.4 -181.2 333.1 -308.5 -376.0 -192.1 72.6 95.0 32.4 17.5 -380.5 280.9 171.7 -149.4 124.1 241.0 71.6 -139.8 -207.4
30.0 4.1 76.5 -13.0 86.9 92.0 186.0 -48.8 -33.0 -94.3 132.1 403.2 114.3 138.4 19.2 70.8 112.5 21.9 76.3 12.3 -25.8 -40.4 51.6 -237.4 29.0 -23.5 198.0 -93.9 56.9 -4.7 -78.6 -54.2 35.4 -231.7 2.5 -112.7 -77.3 49.6 6.7 189.0 -75.6 26.3 16.4 24.3 3.5 -37.5 40.4 -111.8 263.7 -35.9 -97.1 130.4 -184.5 -81.9 -16.9 -17.9 -25.4 -101.1 87.1 57.5 -67.7 -19.4 135.1 318.0 143.8 49.3 52.7 -42.5 -43.4 -80.1 145.6 -44.0 -15.1 -78.1 127.2 -35.6 -53.7 -100.8 -70.9 -55.8 114.6 172.8 134.9 -34.5 -45.2 3.6 104.3 230.1 -194.5 -197.1 -135.1 -221.3 -192.8 -215.9 -108.6 113.9 -131.9 162.9 -222.5 -39.1 -117.5 25.6 1.6 -42.9 -243.5 -46.2 117.2 -92.8 -14.0 52.4 -141.2 67.2 -166.3 206.6 89.3 -101.1 121.0 -92.1 92.5 6.3 -45.6 56.6 -40.2 65.2 40.5 139.0 26.8 239.1 89.9 86.8 166.1 -8.6 -174.9 -83.1 34.5 -130.2 -23.8 295.6 90.0 -23.6 25.8 -64.9 -32.2 26.4 36.8 -50.4 -172.3 -87.1 80.0 -125.8 37.5 -39.9 -151.4 119.7 127.7 186.4 83.1 53.7 -172.3 -32.0 -41.2 -80.4 110.8 27.4 -210.0 102.0 -241.0 -233.9 -8.0 -67.0 -168.1 11.7 -29.7 302.7 136.0 4.1 -74.1 86.8 -221.1 -90.1 13.9 162.8 56.9 -11.0 -58.0 -335.3 4.0 -8.6 176.5 -82.0 -41.3 -181.0 -90.1 218.0 -133.8 131.9 118.0 -68.0 -92.3 419.3 160.6 -192.7 124.6 -208.7 -91.6 -213.3 70.7 185.0 -166.7 41.9 220.3 -145.4 -10.8 -122.9 80.1 -85.8 -303.7 123.3 287.0 29.6 -22.0 84.6 -68.4 67.6 -127.7 279.9 -23.1 -106.2 177.3 -209.7 174.1 -250.4 109.6 -39.8 -167.2 154.9 282.2 9.0 87.1 -24.1 69.2 69.3 -205.7 131.9 -98.4 -392.9 156.1 -155.3 166.5 165.7 23.8 -128.4 -19.4 89.4 35.7 257.2 71.9 134.9 -183.1 -160.2 13.2 -257.1 -3.9 -177.4 -99.0 -233.3 165.9 115.4 -28.0 261.5 236.0 12.2 -36.3 33.2 47.5 144.0 149.0 -95.3 -203.0 373.8 123.6 97.5 126.3 -71.4 34.8 -129.8 149.1 -112.7 10.7 114.4 59.1 -280.9 153.6 169.3 -137.4 71.8 55.3 -65.3 70.6 -32.1 64.0 206.7 167.2 56.6 -382.7 103.8 -445.9 -70.2 79.8 -291.7 4.6 154.4 -191.8 -244.7 13.1 -322.7 -362.5 516.4 298.4 319.7 -55.5 -82.0 451.9 253.8 -166.8 -297.6 107.1 194.7 -80.9 -150.7 20.3 286.6 154.4 105.4 -158.3 -76.9 -210.3 -237.0 -35.2 -370.4 -667.9 -16.1 316.4 111.8 178.3 -82.4 68.0 -355.3 302.0 151.8 35.0 -405.8 -101.7 30.6 254.1 -176.8 -204.9 -206.9 44.8 145.3 350.3 357.0 -24.2 -117.6 -479.7 -135.4 322.3 -126.6 -293.1 -286.3 -215.8 -32.0 -64.9 299.8 365.5 -100.7 255.0 125.1 -103.4 -261.2 -543.3 -472.7 -48.5 -331.3 -173.4 372.1 215.1 25.5 90.5 -7.5 8.3 -80.0 187.1 199.3 -335.5 315.0 137.9 -393.9 120.1 75.7 240.5 6.5 192.8 76.6 74.3 -81.2 83.0 89.4 387.1 -18.5 -230.5 48.1 11.5 -144.6 -234.0 -1.5 53.6 -169.4 145.7 302.8 -155.2 -124.5 -118.5 -40.0 98.0 10.4 -171.5 73.9 564.4 38.4 -74.1 -28.1 44.6 -143.1 384.7 -50.2 166.8 -109.2 247.4 131.6 12.2 -75.6 -145.3 86.4 192.9 -398.5 -216.0 -21.9 94.3 -270.1 162.0 306.1 134.2 8.2 -16.3 74.2 -71.0 129.7 -277.8 -414.9 240.1 82.6 -125.8 72.1 484.3 -63.4 -191.0 204.8 -33.7 187.6 -125.0 -176.0 -35.9 78.5 72.8 -147.1 146.4 -165.6 -239.8 -234.9 -119.2 50.0 -134.5 34.8 119.1 81.0 -364.6 -170.0 158.1 -13.7 -226.0 73.3 102.7 -315.1 56.0 -134.3 -144.8 53.6 149.4 -55.8 23.2 65.3 -88.9 -69.0 113.2 104.8 -54.6 -174.4 69.3 32.6 87.0 -184.7 73.3 3.5 -93.0 -39.4 62.6 47.8 57.8 38.7 263.5 59.0 -5.4 114.0 65.1 -32.4 5.3 -110.2 4.2 -106.2 68.4 35.7 179.2 60.9 61.3 23.3 36.9 -130.8 357.9 -95.1 88.8 -139.3 26.8 -69.2 -2.2 59.5 -120.1 156.3 101.7 43.8 -151.0 -227.1 -131.1 130.5 -299.3 -32.4 -86.5 -73.7 -256.8 -4.3 151.3 -84.9 220.6 150.7 1.9 -116.1 -85.7 -36.9 480.4 76.1 -24.1 -37.4 30.5 41.1 10.9 93.5 -72.5 -42.9 86.4 -125.2 159.4 24.4 -180.8 199.3 -240.6 -115.9 130.7 73.6 -87.8 188.6 5.5 -41.8 -116.9 471.4 151.4 -151.8 28.3 133.7 -183.9 8.0 152.9 195.1 -41.3 -62.9 16.1 -486.7 -30.3 -404.6 337.6 -180.5 -152.9 56.8 164.5 23.8 5.9 -145.9 -9.9 179.7 175.1 277.5 499.0 42.7 69.1 117.5 -15.6 91.8 50.3 -13.4 191.6 -244.8 -1.9 -68.7 197.9 -220.2 64.8 -122.7 -138.9 -87.0 184.5 219.8 133.6 -44.0 -95.4 -134.4 -67.2 216.0 100.9 86.3 -35.2 21.0 -57.3 -4.6 273.3 -49.2 -105.9 179.8 265.1 -41.4 12.0 -10.7 35.6 -4.7 38.6 152.8 35.9 163.5 170.5 34.1 233.8 -106.3 -518.6 -118.1 -83.6 -67.6 -167.1 -40.2 -43.7 -435.6 -287.7 -70.5 -67.5 149.7 -159.6 -76.2 -217.1 134.0 183.8 -129.7 159.8 70.4 -34.3 -218.3 -85.9 -443.0 289.3 299.6 -23.6 113.1 172.4 40.7 14.8 361.0 438.3 -117.8 -308.6 -198.4 51.7 -64.6 -244.4 255.9 -370.9 174.1 -302.6 185.8 155.3 227.3 185.7 -571.1 -340.2 210.6 -81.4 73.8 270.2 -141.8 286.4 31.3 340.7 -336.1 -47.6 148.3 -21.0 358.6 152.4 22.0 -259.9 -329.7 57.4 -335.8 230.3 -445.8 247.2 -151.8 -39.5 170.6 -18.7 -384.6 334.5 -46.4 4.9 -495.4 -12.9 91.7 41.7 249.6 -8.2 -163.0 -90.0 44.5 39.1 130.3 376.3 206.0 295.6 -141.9 29.2 -64.6 -58.2 68.0 -247.4 130.1 115.4 90.4 -13.5 91.0 -13.6 165.1 48.3 -73.1 138.4 -213.3 -347.1 101.6 -222.3 -100.1 328.5 -89.5 -189.4 -104.9 -152.2 -208.0 27.7 160.1 268.7 354.6 -50.9 -107.0 -46.1 -190.6 -331.6 -623.9 379.8 460.7 214.6 30.2 -367.8 129.1 323.0 284.5 56.7 -263.3 134.3 120.3 388.9 -100.8 9.5 -24.9 -126.6 44.7 -154.4 207.3 -186.0 -180.1 -343.1 269.4 -49.2 392.0 -449.4 179.5 -663.5 370.8 -154.1 -187.6 -7.3 -234.3 -218.1 35.8 -206.1 18.1 101.2 -7.4 71.6 -228.8 86.0 84.0 401.4 -189.5 -174.3 344.8 -411.7 -191.3 394.9 -504.5 297.8 47.8 212.9 22.4 99.2 -66.7 58.3 -49.2 672.1 -105.5 -327.3 308.4 -172.4 -132.4 -207.5 -90.0 515.1 -262.5 73.4 -54.2 -222.1 -175.4 -19.1 474.7 -518.9 490.4 -460.3 138.0 -304.2 86.4 211.3 137.8 358.2 102.9 336.6 1.3 -505.9 -116.9 -264.5 570.5 -137.0 -50.7 -94.9 -78.9 -39.8 570.4 40.4 414.1 -5.4 -201.2 -172.8 356.8 -3.1 -221.7 20.6 153.9 -119.1 -54.2 24.4 -176.4 185.8 69.0 318.3 77.2 -23.8 -540.1 108.0 -250.2 -285.0 -214.4 196.4 -91.2 -189.3 -81.3 16.9 180.2 90.7 -191.9 -92.4 -143.1 200.8 136.5 166.8 95.9 -60.7 1.4 -82.7 -80.1 -64.7 99.6 77.6 -118.5 -299.7 -146.0 -266.5 -184.3 204.4 -15.8 47.2 -27.2 84.2 -31.5 -105.3 -28.9 123.3 30.1 212.6 185.5 -57.4 -54.3 199.1 -221.8 -21.7 157.5 -52.5 -81.6 367.6 -264.1 -378.3 -141.7 -187.1 122.2 -106.9 -122.8 64.7 -175.5 204.7 -27.0 -226.4 120.1 -106.9 -272.0 281.6 -317.6 -329.7 -146.2 -36.9 192.5 52.3 -42.3 -408.4 274.0 206.9 -203.3 187.1 181.1 -7.4 -160.8 -206.0
31.6 -87.8 51.1 -95.1 -6.9 45.7 264.3 -69.1 -54.0 -81.2 -25.0 337.8 89.4 127.1 -87.4 44.1 108.3 -48.7 -19.3 147.0 -50.3 -48.6 142.4 -261.3 -34.7 22.8 135.9 -32.0 173.8 -46.7 -32.8 -17.9 97.3 -174.5 85.2 -54.4 -103.4 190.9 -4.7 153.1 -58.5 13.9 -5.6 42.9 20.4 -36.6 31.3 -175.5 236.9 -36.8 -100.9 90.6 -187.9 -46.2 17.7 -41.1 -42.1 -108.4 34.4 90.2 -64.0 51.5 114.5 353.6 141.9 131.5 44.1 -124.1 -16.9 -47.9 178.9 72.3 -48.0 -135.3 153.4 39.7 -3.2 -52.5 -59.4 -18.7 150.4 201.9 102.8 -19.6 50.3 27.6 99.6 111.2 -176.2 -206.2 -88.2 -254.3 -170.2 -277.5 -37.1 112.0 -68.5 90.9 -137.3 48.7 28.7 9.3 -20.3 77.0 -306.4 -96.0 174.2 -68.7 -50.0 44.2 -52.2 159.0 -81.5 275.3 120.3 -191.2 62.6 -106.4 -4.2 89.8 -98.7 137.9 21.4 77.3 33.4 72.9 133.9 235.4 86.2 23.0 181.6 -31.5 -157.5 -85.5 -1.5 -100.3 45.4 255.7 160.7 -64.1 65.8 -99.3 -89.5 126.3 -75.4 5.8 -246.4 -63.1 152.0 -58.9 127.7 -39.0 -116.7 204.7 186.5 142.0 -27.8 -59.3 -77.1 42.0 -82.6 -4.7 116.6 34.2 -221.9 38.9 -185.3 -243.9 -14.0 -81.0 -157.5 41.6 48.6 286.4 -47.5 65.8 -234.0 11.0 -323.3 -109.2 100.8 82.8 23.5 -23.4 -62.7 -106.0 -50.3 -29.8 292.5 -43.9 -79.1 -143.1 -159.7 176.6 25.1 272.2 113.4 -86.6 -65.3 419.5 26.9 -332.7 154.0 -140.2 -38.8 -10.0 75.0 196.3 -99.2 -40.2 277.5 -62.6 -95.9 35.1 61.7 -142.1 -285.7 291.7 125.6 59.4 31.2 -35.9 -47.7 136.2 -97.4 310.5 6.7 -98.8 116.7 -309.8 201.0 -142.0 139.9 -112.4 -223.9 90.7 244.5 9.0 21.1 -109.9 172.4 89.3 -171.4 134.1 -260.6 -284.4 44.9 -138.9 134.6 17.3 -62.6 -47.3 -13.9 87.9 143.7 283.9 133.6 200.2 -293.4 -4.1 48.8 -245.2 -148.2 -55.5 11.2 -212.6 220.9 137.2 -109.7 236.4 184.1 64.8 73.3 36.1 132.6 35.6 165.0 -225.9 -139.1 275.4 188.4 -56.3 77.8 -262.2 129.0 -60.3 61.2 -48.4 -34.9 18.6 78.5 -250.7 163.1 133.5 -149.9 147.6 44.9 -70.6 52.0 19.0 74.6 193.0 125.9 133.2 -112.7 304.0 -420.7 -130.6 -55.5 -131.8 112.4 335.1 -230.8 -254.1 0.7 -392.9 -291.4 582.0 177.9 271.2 113.5 -23.7 410.6 316.2 -287.8 -435.7 127.8 342.2 -120.6 -241.3 69.1 226.9 244.3 40.8 -93.6 161.4 -240.4 -274.1 -158.8 -386.3 -402.2 150.7 366.6 252.8 177.6 -196.6 -101.5 -417.8 292.7 108.5 67.5 -324.4 -33.1 -174.9 191.6 -56.6 -146.9 -6.0 83.2 134.2 243.3 236.2 -76.0 -182.3 -447.7 -68.2 304.4 76.3 -190.7 -313.8 -290.3 -37.1 47.9 400.5 212.5 -131.7 182.3 56.8 -235.5 -274.9 -705.1 -668.6 60.5 -81.1 -60.8 466.2 421.4 -56.8 -36.2 -119.9 -63.8 -288.2 242.8 216.3 -304.3 224.5 156.9 -381.5 71.9 92.9 121.1 59.9 146.6 -39.3 158.0 -155.3 27.2 83.5 301.1 56.6 -368.8 171.6 109.8 -202.1 -186.0 -10.1 -38.8 35.3 299.9 174.8 -146.9 -85.4 4.6 -238.6 171.9 -6.6 -321.5 -60.9 540.5 -29.8 -98.1 -134.4 6.7 -94.0 234.8 119.3 104.0 -85.6 47.3 17.1 -10.7 -71.2 -108.2 215.6 269.1 -479.0 -226.8 70.7 49.6 -313.3 209.2 306.9 74.4 80.0 23.7 -85.2 -128.6 1.4 -183.4 -396.8 174.6 114.3 -124.1 24.6 604.8 -95.1 -179.8 153.2 125.9 74.1 -65.0 -257.5 -46.4 -197.7 108.5 -48.8 213.3 42.0 -356.6 -335.5 -132.8 -48.1 -179.5 -61.3 209.1 84.5 -225.4 -158.3 284.0 11.0 -208.5 -142.4 -24.7 -429.7 67.8 -122.1 77.2 78.0 61.9 23.1 53.2 40.6 -80.3 -32.9 84.3 96.5 -76.7 -175.7 55.6 98.3 57.6 -153.1 140.6 -10.2 -138.1 -25.4 41.3 1.4 69.5 40.2 273.8 49.6 -54.9 119.9 -20.7 -13.5 -45.0 -102.9 55.3 -98.1 80.3 56.7 176.1 59.3 85.5 0.0 2.0 -192.0 340.3 -65.3 54.7 -134.8 43.6 -83.1 -48.3 2.3 -134.6 197.8 132.0 49.8 -158.2 -191.9 -77.8 165.4 -293.9 -3.4 -83.2 -95.7 -240.0 83.9 122.5 -55.2 172.0 137.1 1.9 -114.2 -60.0 -25.0 469.4 54.2 -10.7 -21.8 66.5 64.1 20.1 98.9 -40.7 -67.4 79.7 -135.7 136.0 -32.4 -238.5 175.5 -236.5 -58.5 123.4 94.5 -85.4 214.1 30.5 -15.7 -115.5 460.7 115.9 -162.5 -26.6 148.8 -162.1 -19.9 199.0 129.2 11.2 -100.0 -27.7 -438.1 44.1 -378.4 259.1 -222.3 -4.9 1.0 232.0 -58.3 74.5 -209.9 -91.7 134.3 153.7 123.2 374.6 -79.7 132.2 85.1 -49.5 108.1 -16.5 55.2 289.6 -328.6 30.6 -48.0 115.6 -163.9 50.0 -65.0 -124.8 -42.3 142.1 223.6 111.8 -31.5 -180.0 9.3 -129.1 278.0 81.0 -16.0 -30.4 -30.5 20.8 -7.2 287.3 9.7 -5.6 154.5 193.9 -45.6 110.7 23.1 107.6 -55.4 -41.1 265.7 -52.1 160.6 157.0 64.7 322.3 -119.8 -579.2 -47.0 -68.1 -84.3 -224.4 -5.7 -4.7 -305.3 -367.7 -52.1 -92.4 157.8 -177.1 -85.8 -324.0 155.9 121.2 -59.8 100.5 53.1 -58.3 -163.6 -139.2 -488.3 254.9 253.6 -78.8 19.0 192.2 29.5 -31.0 401.3 452.0 -155.9 -262.4 -191.7 150.5 34.0 -189.7 225.5 -450.3 115.2 -445.3 170.1 69.5 171.0 164.7 -639.0 -327.4 171.6 -127.8 81.4 268.9 -191.4 358.8 46.6 400.9 -284.5 -15.4 184.4 12.3 436.0 201.8 12.8 -257.4 -338.4 59.7 -315.0 131.7 -467.5 234.2 -175.6 -43.6 204.4 -61.5 -336.2 312.2 9.5 -42.9 -545.9 -47.8 38.6 42.6 216.7 -49.1 -210.3 -69.7 79.7 21.8 146.8 263.4 169.2 305.3 -126.8 28.4 -28.1 -144.9 70.8 -205.0 136.7 144.9 114.2 -7.5 8.6 -108.6 129.9 101.7 -86.3 178.8 -181.6 -299.5 79.4 -217.0 -171.4 278.1 21.6 -166.0 -96.7 -98.9 -314.6 73.2 85.6 446.2 426.0 -58.3 -96.6 -165.0 -167.7 -335.5 -641.4 319.7 515.3 166.2 147.1 -392.8 141.5 248.7 257.9 109.0 -215.2 78.6 102.3 403.6 -188.9 -40.0 -33.6 -110.3 53.7 6.9 144.2 -120.3 -224.4 -522.2 264.0 -9.5 559.0 -359.3 82.5 -495.0 349.0 -164.4 -98.3 47.6 -120.7 -162.9 5.1 -237.7 66.2 38.3 -22.6 29.6 -226.7 144.1 177.2 428.1 -17.0 -121.5 427.4 -231.8 -230.7 373.6 -534.7 376.8 37.1 240.8 37.6 90.1 -47.8 -128.7 33.7 709.1 -23.9 -493.0 315.4 -248.6 -261.8 -321.8 -90.7 515.5 -190.5 135.4 49.5 -115.7 -233.8 -108.9 361.3 -494.1 439.3 -539.9 36.7 -325.4 71.3 290.6 210.3 104.1 133.0 484.8 22.4 -435.4 -91.8 -311.0 554.9 -81.3 8.1 -88.9 -173.9 -168.9 472.9 204.0 452.9 -58.0 -208.6 -277.3 377.9 -79.5 -271.3 32.9 231.0 -55.5 -6.9 151.1 -209.8 177.6 140.9 354.0 86.9 2.7 -561.4 70.5 -264.7 -388.9 -124.6 174.2 -113.0 -197.2 -82.7 54.4 79.1 79.3 -133.9 -92.2 -214.4 224.1 143.6 113.0 73.5 20.3 -6.6 -120.5 -37.8 -5.7 45.6 131.7 -147.0 -195.4 -172.1 -203.2 -135.7 215.5 50.1 94.1 -3.0 -25.7 -97.7 -63.2 59.0 -44.5 -16.1 67.8 178.2 -20.8 1.9 160.6 -239.6 -38.4 137.2 -91.8 -57.7 309.3 -178.2 -363.7 -65.0 -112.5 138.3 -16.9 -91.9 15.6 -253.2 217.5 -52.2 -168.1 -3.3 -69.1 -272.6 221.1 -303.7 -280.2 -155.1 -63.7 120.0 53.7 -104.3 -425.3 244.9 208.7 -188.0 225.6 66.7 -72.0 -220.7 -219.5
33.3 -211.3 22.0 -63.9 -154.2 25.0 212.0 -55.4 -57.3 -36.9 -111.8 372.9 94.5 80.2 -147.0 15.1 45.7 -33.9 -74.6 248.4 -16.8 -99.5 53.4 -208.3 -102.6 24.9 101.1 -67.6 409.7 -101.9 -19.3 95.8 178.4 -89.6 130.0 -15.2 -113.6 193.7 -14.1 67.0 22.2 61.0 -19.1 117.3 55.8 -55.1 54.3 -252.0 292.2 -141.9 -47.3 142.8 -150.8 75.0 -44.1 -17.0 17.1 -147.4 32.4 33.0 -62.6 29.5 152.5 323.2 70.3 153.6 55.3 -111.1 72.0 -53.2 124.9 88.5 -85.8 -124.1 120.0 -100.3 -21.8 -106.4 -8.6 15.9 62.3 138.7 82.9 -74.4 128.9 -13.8 117.6 104.5 -145.8 -184.3 -41.2 -320.6 -180.9 -278.5 -82.7 144.2 -55.1 109.6 -77.3 61.2 -10.5 92.6 46.3 113.3 -261.0 -81.4 32.1 1.8 -81.9 80.2 -30.1 206.6 -98.6 262.0 168.4 -192.6 -72.1 -108.4 -69.4 85.6 -72.5 152.7 111.9 70.6 -2.4 -37.3 175.1 232.8 171.8 60.1 96.8 -18.1 -80.9 -152.4 -12.9 -112.1 -3.8 226.8 167.1 -76.7 190.9 -24.0 -18.1 119.4 -62.5 -38.0 -225.1 0.1 165.6 25.1 140.6 -17.4 -88.8 213.3 133.7 112.3 46.0 -74.9 29.0 103.1 -8.9 -12.6 77.4 39.0 -140.6 39.5 -86.8 -186.9 60.1 40.2 -164.0 82.8 -19.6 181.5 -37.3 41.9 -219.1 -73.9 -249.9 -115.2 145.2 77.9 41.5 -16.5 -40.0 -148.3 -49.4 -111.1 180.9 -21.1 -25.1 -115.3 -50.9 267.1 63.2 244.8 -67.1 -180.4 -95.5 405.7 31.5 -428.1 19.3 -39.7 16.3 -14.2 26.4 223.6 -139.6 0.7 224.8 -100.9 -256.8 -21.6 20.6 -202.8 -309.9 202.8 97.6 176.6 174.3 -11.6 -103.3 67.6 -11.5 362.6 95.6 -164.9 58.1 -256.4 68.1 -129.2 196.0 -165.9 -127.9 107.0 125.4 17.5 27.5 -204.4 234.1 14.5 -295.1 71.2 -257.8 -139.0 118.4 -82.0 182.4 153.1 33.0 -160.8 -28.4 -20.1 82.6 210.5 114.6 141.3 -101.1 -17.1 38.0 -140.8 -70.0 -137.2 38.7 -163.2 259.2 183.4 -170.1 186.2 204.2 -61.0 159.8 128.3 125.0 76.3 110.3 -167.8 -119.9 310.4 -29.0 -153.0 108.8 -249.6 140.4 -133.8 126.4 -202.0 -34.3 -13.0 28.7 -209.7 29.3 261.1 -166.7 147.2 -34.3 -96.6 85.0 91.5 57.2 130.1 234.5 80.7 -127.6 291.6 -445.9 -163.0 -113.0 -132.3 279.2 315.2 -216.7 -218.5 30.7 -252.9 -351.9 512.8 148.0 140.1 191.8 71.2 424.3 455.6 -449.1 -555.6 -27.9 225.5 -158.4 -398.2 133.8 95.8 250.7 -75.9 -26.5 123.4 -236.8 -236.3 -203.2 -240.8 122.2 134.1 356.6 129.8 135.6 -327.9 -125.9 -354.3 223.7 230.6 16.3 -205.7 126.4 -249.0 157.9 -116.4 -19.3 -246.4 139.9 164.4 283.9 111.9 -104.6 -131.2 -395.1 165.0 282.9 55.1 -93.2 -223.3 -379.3 -3.7 64.9 194.2 207.0 -175.7 259.9 17.0 -296.4 -100.9 -733.2 -580.4 140.6 -32.1 -80.3 283.2 423.5 -151.8 -23.5 -78.8 -26.1 -361.2 212.5 234.2 -244.9 278.8 116.9 -394.0 155.2 44.4 202.3 146.3 90.6 15.1 58.3 -118.1 177.5 114.0 308.4 89.1 -388.5 83.0 8.9 -220.4 -190.1 -27.5 15.1 19.4 325.1 155.7 -90.3 -181.3 47.7 -101.6 235.0 -143.9 -219.7 -284.8 388.5 83.4 -59.8 -249.2 -7.2 12.1 263.1 185.7 -9.1 -154.1 106.4 -74.8 142.4 -128.1 26.1 250.6 249.9 -260.9 -201.5 90.3 162.9 -259.7 328.8 466.8 -171.6 240.3 -64.4 60.9 -84.7 87.0 -291.4 -368.5 344.4 168.8 -134.0 102.0 458.9 -206.0 -79.6 180.8 10.4 -97.4 110.0 -238.5 18.0 -309.2 239.2 26.6 317.2 143.3 -306.8 -106.0 -148.2 -46.0 -52.7 -63.0 117.3 190.8 -374.0 -142.7 276.3 152.6 -178.4 -118.3 -35.0 -317.0 -26.1 -228.4 14.7 171.7 -0.7 -34.7 87.6 -20.3 -139.3 10.1 64.4 10.3 -60.4 -207.6 51.9 123.7 44.4 -162.9 170.7 -27.6 -165.6 -21.2 -19.6 -0.0 91.5 53.5 269.6 6.9 -28.5 84.0 -104.0 -22.9 -44.3 -141.1 16.5 -73.9 93.1 12.4 203.7 7.4 41.1 -66.0 -89.8 -198.0 343.3 -48.1 70.5 -124.2 66.2 -101.3 -50.6 -0.1 -82.3 156.6 159.6 43.0 -121.5 -179.7 -38.3 202.0 -216.9 43.4 -65.4 -123.3 -145.1 22.2 117.2 -41.5 227.0 80.9 59.2 -108.4 -76.6 2.3 448.2 86.5 -35.6 16.7 75.6 31.9 -10.1 87.3 -50.0 -51.5 72.3 -190.2 77.9 -31.1 -221.1 188.1 -200.8 -63.7 177.1 171.8 -100.0 201.6 46.2 48.5 -17.3 407.9 55.0 -181.4 -71.6 157.9 -157.4 -44.1 151.6 31.2 152.9 -85.4 4.0 -344.1 27.3 -315.4 333.9 -269.5 -111.4 -59.5 215.9 -60.5 86.3 -142.2 -129.6 140.8 82.3 179.4 299.3 -118.6 122.9 199.3 -22.0 42.7 -86.0 98.2 351.4 -236.4 15.6 -16.0 38.5 -158.0 29.8 -120.9 -156.5 -14.7 151.0 218.2 140.2 -105.9 -108.0 54.2 -33.2 192.5 72.3 -74.2 -52.1 -21.5 -4.7 58.2 259.6 94.2 -33.0 132.5 213.3 -60.0 123.1 92.4 20.1 -12.0 -83.7 158.1 -39.6 106.5 257.5 186.4 429.8 -128.1 -661.4 -68.2 -77.5 -89.0 -157.9 32.3 -17.4 -208.0 -316.9 -37.7 -196.8 170.4 -310.8 -67.3 -308.6 127.9 114.0 -15.8 48.1 82.1 -42.7 -111.0 25.8 -531.0 159.1 298.5 -135.6 -26.6 199.9 -76.1 33.9 373.7 477.3 -146.2 -202.1 -157.3 182.9 53.0 -215.2 195.3 -455.5 100.0 -514.0 93.1 97.5 139.1 138.1 -661.8 -221.6 176.9 -154.9 17.8 242.4 -246.6 391.1 81.7 470.3 -270.5 -95.2 280.7 24.0 510.3 166.2 96.8 -310.7 -354.8 9.5 -263.7 57.1 -422.8 285.0 -123.4 -29.4 216.0 -43.0 -276.7 335.7 93.7 -68.8 -641.8 -59.8 -26.9 -8.7 166.7 -60.2 -217.8 -23.1 45.3 64.2 224.6 173.8 177.2 290.0 -108.8 32.4 11.8 -146.1 107.3 -207.8 133.1 143.2 130.1 -78.8 -102.2 -198.4 94.9 139.2 6.8 191.1 -98.6 -166.3 67.1 -217.6 -140.9 210.0 85.9 -106.6 -48.2 -4.9 -437.5 59.8 2.4 515.9 420.5 16.9 -107.3 -248.2 -195.2 -372.1 -640.7 276.6 650.8 230.7 73.0 -407.0 111.2 85.2 322.0 148.8 -302.3 29.2 41.8 479.9 -261.1 -47.5 2.6 -153.3 184.3 -51.8 218.0 -102.9 -96.8 -428.2 289.2 140.2 594.3 -463.4 109.2 -311.9 214.7 -272.1 24.2 -66.2 -290.7 -121.2 1.0 -155.9 -3.9 91.0 28.9 -27.9 -314.9 270.0 384.6 448.1 5.2 -221.4 361.9 -57.5 -160.8 405.5 -571.5 526.1 -46.0 199.2 57.1 218.4 -178.2 -110.5 63.6 741.5 -69.9 -592.5 296.3 -265.0 -308.0 -265.5 -75.4 399.1 -223.7 10.3 -25.5 -9.4 -212.9 -334.1 278.9 -607.9 324.6 -607.0 -23.6 -328.3 178.3 339.8 197.6 -33.7 154.1 465.6 54.1 -393.0 -147.9 -230.4 549.1 -63.8 -42.0 -189.5 -257.9 -145.4 476.4 218.1 377.9 -162.4 -146.7 -337.1 396.1 -119.9 -282.8 28.4 68.3 -99.6 82.3 149.4 -224.0 37.5 93.0 284.1 39.5 -39.5 -549.6 81.1 -299.1 -418.1 -111.4 237.0 -112.3 -79.1 -93.9 -5.5 74.0 68.7 -67.9 -60.4 -244.9 183.1 157.9 119.4 -0.0 62.2 -13.9 -101.8 -145.0 -68.1 69.4 145.8 -194.8 -186.5 -279.0 -166.9 -142.3 183.3 38.1 95.8 -52.0 -74.3 -131.3 -50.3 78.1 -87.7 23.8 0.3 246.5 -35.2 -6.1 204.4 -256.8 6.4 172.0 -158.8 -125.0 301.2 -148.4 -247.0 -63.5 -87.9 220.2 80.2 -46.8 -19.8 -294.9 338.1 -9.5 -156.1 -57.1 -36.8 -234.9 199.2 -329.4 -308.3 -208.6 -26.3 35.0 68.2 -121.3 -375.7 220.6 178.4 -113.1 234.6 3.9 -37.4 -344.9 -167.3
35.0 5.7 39.2 -37.5 -126.0 101.8 132.7 -62.2 -51.6 -49.6 -22.7 395.2 73.7 80.9 -100.6 16.2 17.3 73.0 -8.3 250.4 -43.0 -49.3 52.1 -188.7 -151.3 -27.3 21.0 -43.2 266.6 -114.2 25.1 47.3 115.4 -44.6 -42.6 11.5 -59.6 93.2 0.5 104.5 79.2 35.3 96.6 55.4 114.7 -70.4 24.7 -167.5 340.8 -128.1 -24.4 200.8 -176.5 100.2 5.2 -25.9 12.9 -95.3 90.7 79.4 -94.9 16.8 146.1 318.7 63.6 183.8 64.3 11.0 61.9 -10.6 182.4 91.5 -56.7 -96.9 138.6 -97.6 -107.2 -42.1 -11.9 18.8 -39.2 191.4 38.9 -75.8 80.9 6.3 94.9 199.8 -131.3 -131.9 16.3 -259.2 -58.0 -142.4 -55.3 198.6 -94.0 92.9 -174.7 118.1 -119.6 46.1 91.7 118.3 -248.4 -18.6 99.7 33.8 -43.5 122.3 -120.2 133.6 -174.4 191.9 115.2 -91.2 12.1 -83.3 -126.1 36.0 -32.8 56.5 135.9 7.6 100.7 15.3 140.1 166.6 148.8 24.2 196.5 56.0 -31.9 -152.5 -1.5 -159.1 -10.1 307.2 219.0 143.1 181.0 -34.9 46.4 -70.4 49.0 -29.9 -132.3 28.7 110.5 11.2 143.6 -51.7 -79.9 167.4 66.3 172.4 96.1 -27.2 -38.4 97.8 -38.9 -78.6 72.7 5.2 -82.1 -43.0 41.6 -123.7 83.1 97.1 -109.8 121.6 23.7 89.6 -56.4 70.4 -136.3 -15.5 -132.7 -158.5 -34.9 46.8 -13.2 35.5 28.4 -195.1 61.3 -52.2 144.1 -49.2 -32.8 -189.2 -8.0 326.4 54.7 205.1 -74.0 -188.6 -108.8 380.4 66.9 -551.3 56.4 -108.6 -75.9 -18.9 25.5 95.2 -35.9 33.6 74.2 -171.9 -236.2 71.5 -199.8 -210.1 -259.8 -3.5 53.8 137.4 217.8 -62.8 -27.9 75.0 33.2 351.2 149.2 -224.1 40.6 -217.4 157.8 -126.8 108.1 -33.1 -214.1 112.5 -11.3 32.7 -14.2 -119.3 158.9 -48.9 -272.9 180.4 -38.2 -85.0 -12.0 -149.1 178.1 156.6 47.8 -177.4 14.1 -92.6 169.7 94.9 42.6 158.8 -181.4 -176.4 -20.7 -10.4 -88.1 -262.6 -109.5 -158.5 231.2 193.1 -149.5 220.8 158.7 -96.4 203.7 166.4 170.5 184.8 23.3 -77.8 -156.4 267.0 -77.3 -84.3 -70.6 -178.2 67.3 -149.0 302.3 -203.5 -59.6 -65.7 -98.1 -223.6 -140.6 257.1 -107.4 -96.1 39.1 -71.3 97.1 128.0 179.4 125.3 141.6 84.6 -215.6 310.1 -538.3 -18.4 25.9 -143.0 529.1 360.9 -112.4 -114.7 58.2 -257.8 -214.7 384.3 254.2 67.8 142.8 37.7 353.2 490.8 -302.4 -410.7 23.9 241.8 -86.3 -440.5 175.0 -61.7 388.3 14.5 -30.0 16.3 -238.4 -243.8 17.5 -174.1 119.9 221.8 467.1 -8.5 161.8 -276.1 -243.8 -296.8 312.9 123.7 27.2 -187.2 1.2 -332.0 178.2 -237.2 142.9 -385.1 31.1 103.1 291.6 130.0 49.3 -126.9 -415.9 238.8 317.7 73.7 -42.7 -214.6 -390.7 94.3 78.8 47.9 284.3 -33.7 392.9 -41.3 -346.6 -100.4 -442.3 -410.1 218.7 25.2 -67.4 180.9 284.8 10.8 116.6 100.7 99.4 -312.9 320.9 336.1 -173.0 236.9 162.7 -361.2 80.7 157.0 242.3 11.2 125.5 114.4 13.7 -49.2 208.5 187.8 336.5 162.4 -345.1 -162.8 175.6 -147.4 58.5 -6.5 -67.4 14.4 276.8 149.2 -10.5 -256.7 13.7 -193.0 242.6 -128.7 -205.0 -548.8 545.2 186.8 40.5 -102.9 -113.1 -92.6 307.3 68.7 149.0 -130.8 204.5 -151.0 176.6 -189.9 -189.6 441.7 241.5 -189.6 -130.9 35.0 265.3 -37.0 125.2 525.3 -188.2 291.3 -62.4 114.4 -115.7 112.3 -167.6 -303.6 238.1 -34.6 -186.7 211.6 553.1 -264.1 19.0 133.7 13.4 88.9 39.4 -375.4 21.2 -366.0 34.0 -102.1 218.8 83.4 -330.4 75.4 -286.6 76.4 -32.9 -47.1 -96.4 334.3 -320.0 -120.8 260.4 16.6 -186.7 -185.0 47.1 -382.2 -108.9 -172.0 13.7 284.4 -62.2 -192.7 184.5 -32.9 -179.7 -17.7 44.0 56.2 -35.9 -179.7 52.5 111.0 115.5 -133.5 72.8 11.3 -188.0 -49.8 -21.2 -66.3 74.4 37.3 278.2 20.0 -8.0 21.1 -114.0 -40.6 -34.6 -78.6 -34.6 -124.2 80.4 54.8 183.2 59.9 -26.2 -104.8 -82.0 -210.7 359.7 -80.3 105.1 -158.7 20.3 -106.9 -58.4 -28.1 -90.6 152.2 148.0 69.3 -192.0 -200.4 -19.2 187.2 -137.6 77.9 -79.9 -52.5 -58.4 9.1 140.9 -48.5 229.6 90.5 11.0 -93.4 -103.5 -30.5 437.9 107.7 -51.7 32.2 67.1 -47.9 -28.2 126.6 -44.2 -17.0 143.1 -173.9 57.4 -1.2 -220.7 157.7 -176.3 -47.8 217.7 146.2 -131.9 202.9 58.8 43.6 14.7 407.2 58.4 -224.0 -37.7 145.6 -178.7 -52.2 137.2 153.9 127.1 -127.0 -29.7 -349.2 -11.8 -334.0 341.2 -188.0 -191.9 -48.6 236.0 -60.9 -40.8 -93.3 -136.9 241.4 85.2 197.2 157.6 -200.8 167.0 203.3 -17.8 24.8 -32.5 -11.5 285.3 -100.3 73.8 49.7 70.6 -40.3 40.0 -223.5 -248.0 74.5 99.9 331.1 127.4 -93.1 -74.1 72.6 30.5 187.3 48.0 -23.6 -56.1 84.1 20.8 23.6 279.2 20.2 -24.4 141.8 204.0 -86.6 31.2 29.9 64.9 101.0 -42.4 -74.4 -71.8 101.7 266.3 99.3 324.4 -115.4 -653.0 -119.4 -30.6 -39.3 -96.7 85.8 -108.2 -260.4 -292.9 9.6 -165.9 294.3 -332.8 -89.0 -289.5 168.3 59.5 25.6 72.0 213.8 28.2 -50.6 131.9 -608.5 230.6 343.9 -88.8 44.2 87.1 -133.9 -99.3 316.7 414.5 -149.3 -125.0 -146.5 201.4 71.0 -207.4 180.1 -367.7 96.3 -508.8 66.0 138.3 125.1 152.1 -587.5 -95.6 238.8 -178.1 -27.6 267.3 -254.5 428.3 150.9 427.2 -367.5 -148.1 256.7 64.6 490.3 180.9 185.3 -296.3 -288.7 -11.9 -244.1 83.1 -349.4 218.0 -24.5 39.7 254.3 -34.0 -242.1 394.7 172.4 -73.7 -609.4 -102.1 -114.7 -12.6 126.0 21.5 -193.7 9.8 -36.6 104.0 322.4 167.5 184.7 307.8 -31.9 -7.8 -32.9 -58.9 97.4 -240.1 100.6 152.7 156.3 -181.4 -115.9 -152.5 65.9 182.3 62.3 153.0 -52.1 -119.8 54.4 -163.7 -73.4 212.5 100.8 9.3 -3.0 37.6 -531.5 -13.7 4.8 440.5 344.3 117.9 -144.7 -311.7 -204.1 -370.0 -638.7 324.7 663.4 220.5 -9.0 -340.9 244.8 178.1 370.0 83.5 -444.5 159.2 233.6 427.9 -170.4 -143.8 15.4 -178.1 123.9 -140.4 240.0 -179.6 44.8 -355.5 376.3 84.1 472.2 -562.9 55.2 -403.6 251.4 -154.3 48.2 -237.6 -391.4 -75.6 2.6 -137.2 -56.3 192.9 41.2 -47.0 -210.7 196.4 263.6 369.4 47.5 -191.0 263.3 -84.2 -2.4 506.7 -634.2 384.5 -15.6 199.8 98.9 153.3 -167.7 -83.2 185.3 655.3 -168.5 -485.0 281.7 -120.8 -270.1 -181.1 -136.4 285.8 -187.4 -48.1 -34.9 -147.2 -100.5 -316.6 265.4 -539.9 290.4 -510.7 -9.5 -299.8 155.4 95.6 134.8 -144.8 121.1 428.9 -17.3 -299.9 -157.9 -246.6 559.6 -96.3 -141.9 -91.0 -143.0 -6.4 307.3 312.3 440.6 -238.0 -83.1 -311.6 321.1 -38.9 -226.7 43.4 -50.7 -241.0 9.2 68.1 -262.5 -110.2 1.2 118.8 69.3 -48.2 -486.0 55.9 -285.6 -368.0 -107.7 303.7 -103.5 17.9 -76.4 4.3 45.5 -21.0 -40.2 -28.7 -143.0 124.9 171.9 98.5 -97.3 -9.0 0.1 -30.5 -185.1 -56.1 193.2 84.1 -221.7 -166.9 -328.9 -69.2 -134.6 247.6 34.5 120.8 15.6 12.7 -132.7 -127.4 99.2 70.0 43.5 81.0 254.8 -20.1 53.0 229.5 -236.9 86.1 135.6 -66.1 -168.3 341.6 -185.3 -107.0 -110.7 -129.7 216.7 -33.0 -61.2 -24.5 -212.7 394.1 124.7 -113.7 -46.3 -41.3 -271.2 245.1 -425.7 -297.6 -164.0 34.7 113.2 47.4 -122.3 -338.3 214.1 139.9 -114.0 209.6 4.0 43.8 -385.8 -120.7
36.6 14.7 35.5 40.6 -68.0 100.1 153.4 -24.6 -93.8 -85.9 5.4 287.2 22.4 152.2 -32.8 -2.2 -4.2 36.9 -23.7 259.8 -93.6 -85.1 169.9 -219.4 -135.5 3.7 -54.4 1.4 186.8 -26.2 86.6 -81.5 98.7 -19.4 -120.0 -45.9 37.1 93.0 -14.7 61.9 18.7 -11.3 57.7 26.1 132.1 -135.0 59.2 -136.0 345.5 -136.5 -101.0 220.8 -149.7 106.9 -30.0 -35.1 -61.4 -6.8 115.1 71.2 -27.1 49.7 87.6 336.9 132.7 106.4 59.6 -21.8 159.1 -60.5 185.4 55.3 -3.8 -40.0 124.7 -64.5 -132.5 -53.3 0.9 -31.4 11.4 185.5 54.6 25.7 212.7 86.1 -3.1 144.3 -139.9 -160.7 77.5 -245.4 57.2 -116.7 -39.1 199.1 -57.2 138.4 -108.2 160.4 -43.0 -54.3 -1.4 -25.6 -225.7 -23.5 138.0 121.4 -40.5 78.1 -147.0 105.7 -135.5 109.9 108.4 -155.6 71.7 -111.7 -123.8 92.0 -88.6 59.9 115.5 -42.7 210.3 116.5 155.4 57.4 94.0 -2.4 185.0 -23.3 -59.9 -162.0 16.8 -176.1 110.0 298.4 209.8 100.1 -8.6 -116.6 -7.5 -22.4 -80.9 37.5 -141.5 -48.1 232.8 42.7 162.7 -65.6 -93.4 148.5 65.1 162.5 20.7 -39.9 -15.9 202.2 -2.4 18.4 93.3 27.6 -159.7 -2.9 100.2 -138.5 6.6 -19.0 -17.5 115.0 98.5 130.3 -133.4 34.4 -155.4 -5.1 -214.1 -254.2 -85.6 -38.4 -63.6 8.6 -42.1 -241.7 60.0 -15.6 201.0 36.7 -72.6 -248.6 -43.3 253.9 -41.3 170.2 -125.6 -215.7 -32.4 312.3 15.8 -558.1 72.9 -148.4 -151.6 -73.0 -39.8 138.3 113.4 -6.2 119.4 -290.8 -280.5 113.2 -361.5 -301.2 -206.4 79.2 -28.5 9.0 122.2 -179.0 -71.8 13.7 43.9 319.8 134.5 -167.0 67.4 -259.3 179.3 -145.0 74.4 73.4 -263.7 87.2 -42.5 105.1 -69.4 -124.4 70.1 28.3 -109.1 101.1 -87.0 28.8 -80.7 -85.4 137.2 34.1 -31.5 -29.1 27.6 -59.3 259.4 72.9 -29.8 172.6 -204.1 -66.3 -19.1 137.7 -81.6 -213.4 -73.3 -142.1 152.1 13.4 -177.6 259.2 237.6 -25.1 72.0 142.6 82.6 116.0 104.5 -179.4 -211.2 232.8 -60.5 -108.9 -261.5 -288.5 112.3 -19.8 247.0 -122.1 -90.2 -0.7 -118.1 -206.7 -140.5 274.1 -29.6 -206.7 22.8 -149.2 50.5 118.5 197.0 48.9 -36.2 122.0 -253.1 153.5 -270.3 42.8 33.5 -142.4 491.8 395.4 -126.9 -78.7 57.9 -368.9 -81.3 363.3 209.1 -150.1 213.7 96.7 252.4 533.9 -132.3 -259.6 -33.4 224.9 -22.1 -316.0 106.4 22.8 565.8 187.4 50.5 122.2 -164.6 -85.6 10.1 -193.0 -536.7 108.3 432.6 158.9 142.1 -341.8 -188.6 -336.1 364.2 28.0 127.1 -139.3 -7.3 -280.9 168.7 -230.9 40.7 -364.7 156.8 66.3 216.7 239.3 126.9 -242.2 -506.6 149.1 276.2 67.1 -55.7 -161.5 -569.6 76.8 -19.3 208.1 260.9 71.6 306.0 -76.2 -538.5 -183.5 -493.4 -387.5 241.1 72.7 116.0 238.8 305.6 30.1 69.8 83.1 46.1 -118.9 478.2 245.3 -53.0 194.3 272.5 -259.1 -8.8 74.3 235.0 -7.3 79.3 169.3 -51.1 -158.6 178.0 134.2 303.5 222.5 -247.6 -17.4 93.7 -106.4 32.7 -114.7 -88.0 103.3 370.3 40.1 -40.5 -372.0 -16.8 -279.1 313.1 -186.5 -151.3 -540.3 583.5 42.7 -81.3 -220.9 41.0 46.5 124.6 79.3 225.6 46.6 243.2 -277.6 -50.1 -163.5 -272.2 401.8 204.3 -253.6 -3.0 -14.1 258.7 -3.2 85.1 429.6 -238.9 247.9 -142.9 83.1 -141.7 173.8 -100.2 -412.2 122.5 34.9 -157.4 272.0 575.1 -213.6 -110.9 221.1 193.1 28.0 -24.7 -460.9 -5.4 -433.7 -81.1 -50.6 249.7 52.9 -357.3 64.0 -263.2 -141.7 -246.2 7.6 -239.2 361.2 -71.0 -141.8 297.6 132.8 -77.1 -329.9 -91.1 -474.6 -58.4 -30.8 39.9 320.5 -7.1 -54.3 149.2 -34.6 -166.9 4.5 7.9 115.4 -58.5 -189.6 32.0 136.7 101.1 -142.9 51.2 35.5 -152.2 -25.6 -10.3 -163.5 3.9 82.5 256.9 -10.3 -58.5 28.2 -53.9 -10.1 -12.3 -60.5 -24.1 -131.7 53.4 56.9 142.9 -24.7 -20.1 -84.8 -61.6 -237.0 436.4 -75.9 107.2 -141.3 -5.6 -94.2 -70.5 -48.1 -107.2 229.9 146.1 102.9 -202.7 -142.1 -19.5 67.6 -142.5 90.5 -112.4 -40.9 -97.8 21.1 153.4 -40.8 161.7 70.5 -86.6 -105.7 -50.0 -47.6 375.9 60.3 -85.4 -1.4 110.0 -111.9 -43.4 107.7 -56.4 -20.0 76.3 -163.8 86.5 -49.4 -282.5 137.1 -240.0 -32.0 233.5 139.8 -46.9 218.0 97.2 70.5 17.9 435.4 25.3 -265.0 -51.0 139.3 -58.7 -80.6 108.6 260.8 41.4 -88.9 44.0 -423.1 -0.9 -278.6 336.9 -136.6 -109.4 -52.8 305.6 -20.2 -78.2 -185.6 -53.6 266.5 151.4 235.0 185.1 -179.9 86.1 43.8 -62.7 89.6 -70.1 -28.9 247.1 -145.0 23.3 20.9 156.7 -77.4 93.0 -194.7 -230.7 124.6 26.6 362.7 78.1 10.7 -39.8 136.0 -43.2 249.3 -59.9 -136.1 -33.1 49.3 63.5 -27.1 242.5 42.8 -0.4 124.5 243.5 -14.1 92.5 27.3 6.3 174.7 -38.0 18.1 -84.2 160.2 282.8 73.8 221.5 -128.2 -608.3 -54.5 50.4 -26.4 -133.6 121.7 -135.4 -332.0 -397.1 -112.2 -85.4 207.4 -223.1 39.9 -257.0 277.5 23.7 135.8 73.1 200.9 -18.4 -161.9 106.8 -622.9 255.9 317.1 -123.1 36.0 67.4 -50.6 -185.4 249.6 387.1 -140.8 -59.6 -127.8 229.8 179.1 -169.4 174.0 -313.1 105.6 -540.3 67.7 56.8 111.8 190.6 -529.6 -27.4 285.9 -193.8 -19.8 247.7 -203.2 486.9 179.8 357.3 -445.7 -185.3 208.9 103.1 422.9 214.3 267.9 -204.0 -161.7 9.5 -211.8 165.1 -312.5 50.3 8.8 109.9 297.5 -30.7 -187.0 345.2 215.3 -97.6 -545.4 -132.1 -216.3 43.2 139.6 87.1 -189.0 10.9 -84.5 115.2 382.5 187.7 190.3 295.9 -0.5 -31.1 -125.4 -36.8 103.9 -249.3 126.0 120.2 216.6 -230.5 -74.2 -96.0 60.5 196.8 70.6 107.8 -46.3 -75.5 93.1 -116.2 -61.8 230.4 103.6 143.4 46.7 63.2 -611.4 -46.2 72.3 375.0 335.8 107.2 -189.2 -377.3 -177.1 -380.0 -642.3 354.4 574.6 235.5 54.9 -273.1 425.6 207.9 284.9 71.4 -464.1 213.8 405.3 377.8 -160.3 -104.8 -63.9 -273.0 156.1 -67.7 146.8 -127.5 121.1 -423.2 375.7 63.6 362.4 -554.2 -20.5 -489.4 354.4 -148.9 -70.6 -225.6 -389.0 -91.5 -53.3 -159.2 -17.1 108.3 -35.7 21.6 -110.7 135.7 17.7 270.6 56.9 -132.7 248.6 22.8 -132.0 445.4 -677.6 281.3 77.1 123.9 142.3 56.7 -41.5 -182.9 213.8 621.6 -109.5 -428.3 415.9 -42.4 -212.0 -241.5 -183.9 265.6 -117.3 109.9 208.3 -65.4 -58.2 -265.0 246.5 -468.1 355.7 -378.3 44.6 -272.5 39.2 11.1 200.8 -164.2 122.0 471.8 82.2 -315.8 -155.9 -244.3 353.0 -138.4 -24.7 -54.8 -134.4 -58.3 256.9 274.0 475.2 -138.6 -53.1 -282.1 181.3 19.9 -233.7 -2.6 16.1 -326.5 29.3 42.9 -302.1 -61.1 32.9 21.7 128.6 -36.3 -423.3 31.8 -195.3 -335.5 -128.4 257.9 -140.4 64.9 27.7 30.0 51.4 -49.1 -47.3 -20.3 -92.6 64.3 79.9 70.3 -37.0 -45.4 78.2 -16.9 -44.4 8.5 244.0 34.1 -151.1 -64.5 -303.2 6.5 -36.5 305.1 101.7 110.0 131.0 22.7 -202.3 -162.9 133.7 104.7 -31.3 112.6 273.5 -23.3 95.7 156.3 -149.8 37.8 52.0 31.2 -59.5 236.4 -122.9 -58.3 -124.6 -152.9 193.6 -114.0 -121.7 -53.7 -159.6 350.7 146.3 -24.8 -70.6 -36.0 -362.1 318.2 -476.7 -231.0 -151.2 54.0 125.9 62.1 -163.8 -343.8 208.2 -39.1 -157.2 160.4 -51.9 50.9 -292.6 -113.4
38.3 -42.3 64.6 34.1 -99.7 -66.0 177.7 37.5 -208.7 -102.1 2.6 254.9 41.2 41.5 -30.8 23.5 -161.9 14.1 -46.6 307.8 -40.2 -120.3 137.4 -208.5 -63.4 116.3 -47.8 105.0 219.8 41.9 85.3 -111.8 140.3 -11.5 -18.0 8.3 40.1 113.5 -40.3 68.8 75.1 14.8 14.5 44.3 163.0 -156.8 133.4 -175.9 354.0 -168.6 -92.5 139.5 -140.8 130.7 -91.6 12.1 -28.7 23.9 89.3 0.1 1.6 101.1 56.0 271.9 94.4 68.7 -40.5 -50.6 77.5 -26.3 67.8 -45.0 -13.8 -152.1 68.3 -130.9 -89.8 -94.0 73.9 -36.3 99.9 170.9 123.8 -69.5 259.8 66.7 28.9 56.6 -222.0 -149.8 35.6 -167.5 31.6 -119.9 -53.8 155.8 -59.7 125.4 -52.3 149.0 -74.5 -3.0 -128.2 -120.8 -165.5 25.4 97.1 218.1 -26.0 130.6 -32.8 4.8 -102.6 113.0 103.9 -124.8 34.4 -123.1 -166.2 109.9 -135.1 23.1 242.2 -78.5 146.6 113.6 139.8 -67.4 19.0 84.5 144.4 -83.4 -43.4 -146.3 39.7 -182.4 121.8 293.6 80.0 116.3 32.3 -94.7 -3.6 -42.3 -60.6 -9.2 -126.5 109.2 264.2 85.1 183.8 -35.0 -105.3 186.3 24.4 201.7 33.9 -71.9 -41.0 139.4 11.8 -6.1 -20.8 55.6 -132.5 21.4 43.4 -268.8 -54.4 -30.9 -69.7 138.5 95.2 138.9 -69.6 5.3 -147.8 -55.6 -272.7 -217.2 21.7 -6.1 -24.8 52.6 -32.7 -287.5 -32.6 -99.7 206.0 104.7 -113.5 -69.5 -106.1 200.3 -171.0 113.1 -212.6 -276.6 -91.8 291.2 -64.1 -567.9 49.6 -81.9 -37.2 -39.9 -16.1 194.7 57.2 -115.2 102.5 -289.2 -318.6 -110.0 -206.7 -182.9 -258.6 68.9 60.4 137.3 73.5 -120.0 -209.4 -2.8 39.6 245.3 122.9 -241.3 94.7 -223.8 85.2 2.6 28.9 -82.4 -291.8 -133.7 -39.9 270.3 -47.3 -143.2 151.0 1.8 -158.8 55.1 -206.6 93.4 -83.0 -180.5 114.4 186.9 107.7 -52.7 -59.0 -11.5 224.1 98.3 -86.6 35.0 -167.1 -77.2 -10.0 45.5 -80.0 -244.7 57.9 -145.2 173.3 -21.6 -179.8 199.0 311.6 -48.7 38.1 163.5 79.7 71.1 227.1 -20.4 -135.8 306.5 -140.5 -74.6 -110.8 -245.7 221.5 -14.1 197.3 -39.3 -74.3 -66.9 -205.8 -208.7 -158.4 349.9 -8.0 -211.2 -93.0 -197.2 99.6 30.5 56.8 23.8 24.8 97.4 40.7 184.3 -107.2 30.6 -15.9 -94.5 352.3 273.7 -192.3 -216.2 78.5 -219.5 -162.4 367.0 -24.5 -224.8 183.4 94.9 133.5 734.7 -137.4 -256.3 -85.5 303.3 68.9 -281.9 222.9 63.2 499.7 203.1 189.7 301.9 -37.2 -43.2 -44.0 -91.8 -349.2 -239.1 232.3 351.1 186.8 -280.8 -2.2 -169.2 257.1 152.3 65.7 -72.0 38.3 -250.5 227.5 -236.8 -157.4 -287.7 80.1 159.6 282.0 214.5 -3.7 -314.1 -559.9 245.8 276.5 82.2 4.1 -50.8 -577.9 48.2 5.0 219.4 344.6 -127.5 314.9 -87.5 -507.9 -64.5 -510.4 -409.2 172.3 50.4 161.8 114.7 421.6 -105.0 -1.9 -14.7 -59.1 -134.0 363.3 182.3 -28.8 30.4 151.4 -273.0 102.8 -1.2 364.0 114.6 9.8 78.2 -206.8 -211.9 351.1 201.3 227.7 266.5 -209.2 164.6 -15.3 -29.7 -28.4 -38.8 -38.3 90.5 497.3 81.7 -115.9 -397.3 -64.1 -270.7 365.5 -217.3 -117.0 -533.3 492.1 182.7 -172.9 -404.4 -57.5 8.4 235.0 23.6 247.0 143.5 297.5 -154.7 -188.3 -204.2 -58.4 222.8 246.5 -209.2 -101.4 -46.1 96.0 -19.3 260.8 282.7 -297.4 294.1 -127.3 38.4 28.7 35.4 -273.4 -469.3 118.7 113.3 -95.0 447.3 503.9 -164.6 -115.6 231.8 39.1 -74.6 70.7 -379.7 -43.9 -422.4 -92.3 9.4 207.3 13.8 -263.7 109.5 -238.6 -77.1 -4.6 146.4 -173.9 462.1 -183.3 -74.5 213.3 173.8 -119.3 -91.3 -223.5 -385.3 -129.9 -132.0 145.4 410.2 -108.5 -156.2 -7.0 -60.3 -124.9 12.3 -4.4 28.1 -89.6 -186.6 27.1 127.5 58.3 -172.2 61.4 38.8 -105.3 12.6 24.0 -243.9 48.5 119.8 220.3 -41.0 -1.2 110.6 -61.6 37.4 -23.2 -131.9 -6.5 -79.3 49.6 26.8 175.8 -61.3 -7.7 -81.0 -43.0 -256.0 438.7 -47.3 99.1 -181.1 16.8 -100.7 -38.7 3.1 -80.8 244.9 134.1 80.7 -241.4 -106.0 22.0 97.2 -168.1 58.1 -150.8 -39.8 -81.5 52.2 164.9 -33.1 94.5 57.7 -141.7 -116.0 -30.4 -84.7 387.3 70.1 -58.9 19.8 139.2 -64.3 -42.9 98.1 -83.7 -40.1 -90.0 -180.4 63.0 -20.4 -250.2 181.3 -302.0 -13.2 204.8 120.3 -55.2 268.2 87.0 115.1 78.9 433.9 -33.6 -297.3 -21.7 142.5 47.8 -112.7 89.2 206.8 111.9 -141.5 6.7 -412.2 94.9 -200.3 335.6 -114.2 -159.1 5.0 310.2 89.1 -54.8 -200.7 -86.4 160.7 101.4 150.0 252.7 -215.0 -14.0 70.4 -109.6 19.0 -70.1 3.4 243.4 -102.6 -39.9 18.9 156.9 -113.3 105.1 -127.9 -126.0 49.3 16.5 288.0 8.4 2.9 -60.6 89.1 37.3 163.2 -13.0 -228.7 -62.8 -104.4 -53.4 -38.9 342.4 113.8 33.5 198.2 247.3 -119.5 52.1 13.2 -13.4 7.5 0.3 34.0 77.7 222.8 268.6 126.1 398.3 -78.9 -626.9 -56.3 2.7 -51.7 -73.4 174.4 -248.0 -304.7 -395.4 -158.0 -7.8 162.9 -252.2 102.3 -279.6 180.0 44.6 70.5 -0.9 174.2 39.5 -363.4 77.6 -698.8 153.2 371.1 -123.9 0.7 159.7 -25.9 -126.6 183.0 420.3 -123.7 -45.5 -92.2 235.3 210.9 -131.0 163.2 -321.6 137.5 -634.3 19.9 -43.3 80.0 132.2 -584.4 24.8 317.0 -207.3 -2.0 182.4 -198.8 536.9 139.9 349.4 -467.9 -237.7 231.7 99.7 429.7 222.9 331.5 -166.8 -106.8 92.8 -157.0 276.7 -251.4 6.9 74.4 113.5 273.5 -11.7 -72.5 228.4 276.7 -71.8 -578.7 -155.6 -268.5 73.1 91.8 97.3 -192.7 3.4 -80.6 150.1 425.6 129.2 179.6 272.1 -23.0 -49.3 -155.9 -92.9 160.8 -206.0 204.3 20.3 270.8 -244.2 -86.4 -89.9 11.9 189.2 94.7 122.8 -64.1 13.8 114.2 -79.3 -63.6 159.5 81.5 296.7 105.1 82.4 -689.8 -41.3 99.6 360.1 356.5 107.7 -263.1 -427.3 -149.2 -380.7 -685.7 330.6 519.7 240.9 96.2 -266.9 427.8 72.3 239.2 -91.8 -427.2 226.0 473.5 357.4 -256.6 -84.6 131.7 -252.8 166.0 101.2 90.1 -76.4 165.9 -397.0 448.4 137.7 213.5 -474.6 -11.8 -364.5 386.8 -206.6 -41.7 -160.1 -285.4 -113.7 -37.3 -97.5 50.6 156.7 -74.4 93.0 -140.6 289.6 68.8 295.0 252.5 -200.6 314.9 175.3 -211.5 354.7 -555.1 232.4 66.2 158.7 17.2 75.7 68.6 -269.7 192.6 580.1 -121.6 -458.0 371.6 87.2 -323.5 -196.9 -111.9 202.8 -20.4 210.3 232.2 86.5 -109.1 -386.9 101.2 -466.0 248.8 -443.8 17.6 -376.3 165.4 -24.6 284.7 -153.9 233.8 389.4 78.9 -441.4 -261.9 -239.1 186.3 -115.1 -18.9 -258.1 -155.9 -93.2 196.8 488.6 526.9 -197.9 -89.9 -272.8 109.2 13.7 -203.0 -92.7 68.2 -219.2 83.1 52.0 -250.5 -13.1 87.1 50.2 179.4 7.4 -435.2 47.0 -130.6 -336.1 -198.3 156.5 -143.6 51.6 192.5 19.7 65.3 30.3 -95.5 -92.3 -184.7 18.5 -106.5 6.1 66.2 18.0 112.4 -120.7 25.4 -8.0 166.0 131.4 12.1 -80.3 -304.5 26.9 -35.0 292.0 171.4 27.6 179.7 -93.8 -253.8 -131.3 85.9 71.2 -56.0 87.3 343.9 -147.3 140.3 141.8 -96.1 15.6 -34.9 -11.6 34.0 130.6 -103.3 -61.7 -110.0 -51.8 232.5 -58.7 -146.3 -80.5 -193.5 298.9 -3.3 -141.7 -167.9 22.3 -370.2 311.5 -347.5 -178.5 -262.4 -7.9 43.3 118.0 -103.4 -307.5 221.2 -177.0 -84.9 123.9 -132.9 9.5 -357.4 -77.6
40.0 -71.6 110.9 51.4 -85.1 -111.4 113.7 -3.9 -228.6 -115.5 -65.2 232.9 31.0 8.7 12.1 158.1 -146.9 152.1 -70.3 206.0 -63.3 -76.9 197.7 -168.7 -43.1 135.1 -17.8 156.5 154.8 6.4 49.6 -75.1 121.6 -9.7 39.0 45.5 39.3 63.6 -34.2 74.0 146.1 -14.2 143.5 27.7 164.4 -246.4 137.3 -113.0 345.4 -125.0 -89.2 84.9 -43.7 110.9 -60.9 64.6 -58.6 50.9 22.8 -78.7 -19.9 83.0 16.4 166.5 64.2 64.5 -66.2 -33.5 2.6 78.0 84.6 -63.1 89.1 -123.0 58.3 -87.8 -175.5 15.2 32.0 12.9 29.6 226.1 154.1 -123.5 222.4 17.2 68.7 85.1 -196.7 -149.5 31.4 12.1 37.1 -142.1 -96.9 188.6 -19.2 63.5 -68.2 195.1 -76.8 -59.4 -63.0 36.6 -168.7 105.3 30.6 116.6 -65.5 160.0 -30.2 84.8 -22.6 56.3 41.2 -47.7 70.3 -84.7 -185.5 118.9 -49.7 138.2 182.2 -95.1 86.0 44.1 36.3 -42.8 82.7 118.0 141.0 -96.9 154.2 -83.6 96.9 -139.3 38.9 179.3 93.9 127.7 109.5 -114.6 -62.3 -17.2 67.0 -7.1 -73.1 268.0 215.1 55.7 102.6 31.5 -149.2 194.2 31.8 166.7 39.3 53.6 -90.8 148.0 -4.6 -83.3 52.8 191.7 -63.0 -47.3 42.6 -255.3 -26.5 18.0 -85.5 122.1 30.4 115.8 43.5 -54.6 -183.4 -44.8 -54.7 -249.9 48.9 -30.5 -75.2 9.5 79.1 -183.0 -106.8 -70.9 110.0 -61.7 -155.9 -48.7 -121.0 81.4 -129.1 122.5 -73.8 -263.8 -88.4 287.8 -136.8 -660.5 54.8 -37.6 -0.9 -0.8 -19.7 212.3 6.4 -23.8 114.3 -290.6 -426.7 21.8 -100.3 -211.6 -281.6 131.5 43.3 157.2 145.7 -102.5 -124.4 4.4 -70.8 188.8 174.7 -305.2 1.9 -246.6 70.1 235.1 -140.6 -179.3 -241.2 35.9 -30.8 382.7 -42.4 -122.4 174.1 -66.8 -189.3 27.4 -83.9 16.3 -78.5 -144.6 140.3 229.2 127.5 -164.4 -17.0 -107.1 198.1 142.1 -172.0 45.1 -178.3 -35.9 -52.6 67.0 -88.3 -317.4 27.7 -138.3 269.0 10.1 -107.7 276.6 346.2 -122.9 170.5 130.2 164.0 141.0 85.4 1.1 -119.4 359.9 -218.4 36.4 -236.2 -247.9 266.8 -134.7 146.3 -63.6 -222.1 -199.2 -212.8 -141.4 -131.7 313.3 -74.2 -213.6 93.9 -147.8 32.9 -8.4 49.3 -49.9 98.0 168.5 272.9 299.3 -106.2 4.0 22.6 74.4 352.1 209.6 -267.8 -178.9 28.4 -157.1 -136.4 220.9 -4.4 -145.2 194.3 120.5 157.2 846.1 -133.9 -218.0 -111.1 303.3 121.2 -464.9 267.3 -15.6 502.3 77.1 223.6 275.1 111.8 -129.0 28.3 -136.8 -551.7 -42.2 294.1 452.7 239.1 -281.8 29.4 -193.1 210.2 201.5 -134.3 18.7 93.4 -144.5 133.0 -249.9 -137.3 -236.9 66.6 191.4 238.8 187.7 177.4 -201.5 -427.3 269.9 363.2 184.3 121.1 -52.4 -425.1 115.8 -61.5 186.3 328.3 -33.6 324.9 -132.1 -488.6 25.6 -287.9 -336.2 63.8 78.8 110.6 -128.8 379.7 -116.7 35.2 -21.6 -118.9 -86.3 320.8 310.6 50.7 -51.2 143.8 -245.6 133.5 137.5 144.6 -2.8 67.3 54.4 -20.1 -251.5 266.5 107.2 332.3 279.8 -114.3 81.8 -24.9 -128.2 45.8 74.1 -199.8 -111.1 543.2 141.1 -79.4 -316.4 -94.4 -188.3 201.3 -280.3 -310.1 -641.1 406.8 181.8 -4.7 -325.4 -151.8 32.8 312.2 -103.3 235.0 29.3 193.8 -221.0 -158.4 -154.3 -133.8 244.4 318.7 -80.9 -209.8 -95.8 85.7 -46.4 -0.1 344.9 -247.0 345.9 -81.2 -2.3 4.2 -44.6 -292.8 -304.0 14.3 172.9 7.7 461.4 507.5 -142.2 -25.3 203.5 -55.2 -27.4 211.9 -471.3 -110.2 -579.6 -92.9 -85.2 -14.4 -5.3 -294.9 191.3 -239.4 6.3 173.9 378.5 -210.5 375.7 -149.3 21.8 180.9 -113.0 -173.0 133.5 -159.7 -306.4 -130.7 -256.4 148.5 251.3 -185.0 -119.6 60.0 -66.6 -95.9 -39.5 -22.4 -11.4 -25.5 -133.7 32.9 80.4 32.2 -141.6 85.1 60.6 -110.4 -38.7 36.9 -259.0 15.3 80.6 161.2 -47.6 23.8 142.1 -185.2 22.3 -43.5 -47.6 -57.8 -104.9 19.8 1.8 189.9 61.0 1.2 -104.1 -22.4 -247.2 398.0 -10.2 105.4 -239.9 5.0 -79.0 -19.7 5.7 -44.5 263.1 154.7 55.7 -280.6 -153.7 -23.0 130.2 -199.3 -33.7 -147.0 -109.9 -64.3 69.0 158.0 -30.3 86.9 63.8 -90.5 -111.9 -0.3 -78.9 437.4 121.7 3.4 29.2 105.4 -36.9 27.8 95.5 -104.4 -43.3 -5.4 -148.6 6.4 8.0 -188.9 161.8 -344.4 -42.0 162.3 96.7 -102.6 259.9 29.6 73.2 112.8 361.0 -15.0 -275.0 35.0 136.6 34.7 -107.6 17.6 332.2 211.8 -153.5 -63.6 -295.8 63.3 -234.6 326.0 -134.8 -234.0 27.2 391.7 207.6 13.6 -96.8 -237.0 134.0 89.2 112.3 191.0 -265.3 13.4 149.0 -122.7 34.7 -58.6 42.5 256.3 -55.5 -23.4 15.0 135.6 -8.7 71.8 -153.7 -133.6 80.4 92.1 189.4 57.2 6.0 -191.5 83.8 89.7 228.4 -30.0 -241.3 -108.1 -14.5 -31.1 -45.2 524.5 200.3 59.2 122.8 268.2 -126.8 52.8 -55.8 -14.3 -85.7 51.2 -98.4 28.3 161.4 286.7 219.0 471.6 -23.3 -666.9 -139.0 3.5 7.9 -35.7 221.4 -281.0 -183.9 -329.9 -87.8 11.7 224.4 -321.4 7.4 -308.5 146.3 -35.1 101.7 38.7 147.3 48.7 -269.2 129.3 -663.8 182.4 403.1 -64.0 -20.6 154.7 -9.7 -220.2 88.3 439.0 -79.8 -90.6 -67.9 274.3 146.8 -122.2 124.2 -296.5 130.1 -673.4 -89.9 -62.2 94.8 46.1 -604.5 63.3 341.5 -240.4 -40.1 127.3 -127.0 491.5 111.6 414.6 -502.3 -245.9 253.2 129.6 476.4 227.3 346.0 -165.5 -89.5 204.5 -189.9 213.5 -164.8 73.2 169.9 69.5 265.6 -87.6 11.1 154.1 361.4 -21.8 -602.5 -153.4 -257.4 103.9 0.8 63.8 -239.7 30.7 -55.8 251.1 455.1 65.4 125.8 221.8 -15.4 -106.7 -173.9 -116.8 171.9 -144.9 205.1 39.4 326.0 -242.8 -185.1 -84.5 -29.6 178.2 153.5 152.3 -85.8 74.4 65.0 -97.2 -43.1 93.0 87.2 412.3 157.2 118.2 -746.5 -122.0 90.8 375.6 314.1 189.3 -292.5 -390.9 -121.4 -393.6 -689.7 306.8 330.7 330.1 117.8 -344.7 446.1 78.9 316.1 -127.9 -377.3 160.7 443.8 310.6 -272.9 -172.0 336.3 -225.0 123.8 114.4 180.5 30.8 113.0 -304.4 557.3 80.5 208.4 -491.6 -50.7 -401.9 314.9 -264.9 -74.1 -75.7 -228.1 -137.3 -46.8 -65.1 54.1 153.8 -14.7 93.2 -201.8 301.8 33.7 281.6 442.5 -195.3 261.9 39.7 -112.3 477.8 -439.4 209.9 140.8 162.3 -13.2 2.3 63.3 -293.8 315.5 459.9 -73.8 -267.6 148.6 -63.1 -291.5 -143.7 -30.8 138.6 43.0 235.4 202.7 -42.6 -25.5 -504.1 -9.1 -512.1 129.6 -464.0 -28.0 -342.4 150.9 -117.9 478.3 -376.8 209.9 272.1 -58.6 -462.8 -231.8 -68.7 269.3 13.1 -177.9 -298.3 -49.4 4.4 -4.4 586.3 540.0 -406.1 -137.8 -286.6 162.7 23.4 -203.0 -95.4 -58.8 -132.6 -26.3 78.0 -147.2 20.8 110.6 49.8 229.9 53.5 -431.6 84.9 -97.0 -232.4 -250.0 93.5 -147.7 28.9 232.6 67.6 22.7 15.0 -104.6 -179.1 -338.5 -11.9 -44.5 5.4 69.3 70.7 80.0 -60.2 -53.8 14.1 184.7 164.1 131.7 -201.5 -306.6 21.1 -98.4 193.8 159.6 10.7 169.0 -131.7 -227.1 -120.3 90.9 40.1 4.4 10.1 320.1 -157.9 132.8 184.3 -40.3 109.2 -27.9 -64.5 1.6 183.3 -113.9 -49.4 -136.5 35.9 192.1 22.7 -158.5 -55.1 -183.0 269.5 -95.5 -369.1 -196.1 132.3 -233.0 210.5 -239.9 -162.1 -337.1 24.5 2.7 131.2 -57.6 -274.5 165.3 -142.5 2.5 111.8 -148.0 -20.2 -352.4 -23.4
41.6 -79.7 78.6 30.2 -91.6 -151.0 206.2 -19.0 -178.4 -87.5 -99.6 155.1 -48.9 54.8 42.5 113.9 -117.1 110.1 -87.1 164.9 -51.2 -106.8 270.5 -148.3 -124.4 81.8 -90.0 169.8 99.3 10.7 32.2 -47.0 67.1 10.6 -13.1 -13.9 55.8 114.4 -88.0 49.8 76.3 -32.8 152.0 31.2 158.8 -228.5 99.4 -145.2 396.8 -114.4 -42.1 251.2 -8.1 69.6 -64.5 53.6 -77.6 101.7 -32.2 -133.1 65.9 40.8 29.5 157.9 114.5 27.8 -46.7 -35.8 71.2 30.3 141.1 4.3 179.3 -11.0 95.8 -160.9 -117.2 14.6 0.3 0.5 -25.3 156.5 81.2 -57.2 281.1 -43.5 -56.0 53.9 -95.3 -226.9 83.2 8.6 58.3 -234.1 -150.6 207.6 -34.5 -2.7 -45.8 201.7 43.4 -134.3 104.6 -2.9 -184.4 13.3 46.1 116.4 -137.9 186.4 -107.2 102.7 -4.9 42.0 65.5 -67.1 46.2 -60.4 -243.3 120.4 57.2 211.4 93.3 -93.7 145.9 -19.3 -58.2 97.8 114.4 53.1 56.9 -107.8 161.6 -41.8 215.0 65.5 -66.9 69.8 144.2 -0.8 1.0 -4.7 -27.9 93.9 -10.7 14.1 24.3 172.6 165.7 -71.6 69.4 56.7 -83.7 181.6 195.7 105.6 -0.3 42.9 -109.5 177.2 -107.7 14.4 128.2 287.2 -97.9 -70.1 116.0 -199.2 -20.4 45.5 -34.5 78.2 118.2 186.6 -59.4 -0.3 -29.4 -92.3 24.2 -322.4 67.8 3.0 -207.9 44.2 26.8 -230.4 -73.3 36.0 93.5 10.0 -153.4 -142.4 -129.7 171.1 -101.5 67.8 -39.4 -350.1 -67.8 355.6 -175.6 -591.9 7.6 -117.6 92.4 -98.0 -39.7 270.2 9.8 9.0 78.3 -151.9 -346.2 77.3 -71.1 -202.9 -300.0 154.8 -26.2 119.6 112.4 -28.9 -90.2 89.5 -79.5 126.5 15.3 -318.3 200.6 -262.8 73.0 95.0 42.7 -26.2 -244.5 -3.1 -231.5 259.0 38.4 -155.6 159.3 -134.2 -191.3 48.9 -103.8 104.7 -84.8 -77.6 194.1 177.9 42.5 -195.5 14.6 -119.3 130.8 -54.6 -120.1 183.3 -119.1 12.8 -180.2 70.7 -42.9 -386.7 100.9 -75.9 205.1 83.3 -120.8 299.6 385.1 -83.4 114.5 109.3 190.5 205.3 101.4 -106.9 -74.1 312.0 -203.8 31.8 -260.0 -313.8 290.2 -155.3 223.0 -28.6 -175.9 -199.6 -134.5 -187.5 -95.6 288.5 -76.2 -195.0 16.7 -64.0 -3.0 25.2 161.6 -142.1 -122.6 154.2 95.2 327.2 -140.5 -59.3 -25.4 140.9 327.4 229.4 -167.4 -94.4 -41.6 -222.7 -44.3 35.6 216.2 -79.2 265.0 118.1 258.9 859.0 -10.2 -191.7 -184.8 348.6 242.7 -345.0 139.9 -115.8 494.9 147.1 331.8 68.4 57.6 -21.3 26.8 -154.8 -869.9 108.6 279.3 425.8 99.5 -219.9 -55.9 -333.5 135.2 196.5 -207.7 22.2 60.8 -170.0 196.5 -302.4 39.7 -254.3 56.6 146.8 108.7 225.4 395.8 -376.7 -317.2 308.4 237.2 161.2 172.5 -131.1 -411.7 153.2 -301.3 101.1 163.3 -133.6 174.4 -103.3 -386.6 62.2 -241.0 -327.1 53.4 100.3 223.6 -32.1 272.9 29.4 17.9 -46.8 -121.0 22.0 290.2 222.7 23.5 86.1 384.4 -56.8 128.0 322.7 27.5 -79.9 -62.4 159.3 106.2 -311.2 247.4 -11.1 398.5 81.6 -28.7 80.8 9.5 -100.5 180.3 -79.1 -312.5 -172.4 476.2 84.6 -24.5 -311.0 -14.2 -103.8 242.3 -323.1 -336.3 -731.6 319.6 32.4 22.7 -441.9 78.5 -138.5 196.3 -49.8 72.3 -36.7 200.0 -488.6 -29.8 -190.5 -373.8 338.1 342.8 -57.4 -47.3 64.2 197.7 34.6 -53.4 353.1 -309.0 409.9 -177.1 -56.5 82.9 -63.9 -277.4 -275.7 4.3 136.4 -75.9 491.7 403.0 -146.2 -49.7 323.3 19.8 -133.7 165.6 -545.8 33.0 -641.7 -199.5 -23.1 29.4 293.4 -278.5 294.0 -234.5 -39.4 238.1 177.7 -289.1 250.1 -189.5 10.3 86.1 -217.2 -160.0 -127.7 31.7 -176.5 -100.0 -158.1 186.6 201.9 -155.1 -154.9 180.3 -104.3 -75.1 -7.3 15.8 2.0 19.8 -156.0 58.5 63.9 41.4 -135.1 62.0 6.7 -128.1 25.1 16.0 -259.1 -14.6 59.5 116.2 -79.6 24.5 96.7 -173.2 -26.1 -5.3 -71.2 -43.7 -99.7 6.0 21.7 206.0 52.5 36.9 -131.6 -6.4 -237.2 406.7 -16.9 50.6 -265.0 -13.5 -49.1 -17.8 -26.9 -29.0 322.5 195.8 51.9 -215.4 -196.2 -17.3 167.2 -160.0 11.4 -107.0 -66.2 -82.7 85.4 145.6 36.8 132.9 62.9 -68.3 -117.3 36.9 -64.4 421.7 79.6 -8.1 56.2 101.8 -46.8 43.8 54.0 -74.1 -52.8 -37.1 -175.9 9.3 -39.0 -175.7 133.4 -277.9 -72.8 135.0 102.2 -76.0 188.0 19.4 99.6 136.3 339.6 -15.0 -278.9 12.8 64.3 65.2 -131.2 19.5 406.0 289.7 -140.6 -38.6 -240.3 34.4 -197.5 318.4 -111.3 -228.9 15.7 400.0 79.4 -65.3 -110.2 -249.4 217.2 28.1 151.0 136.1 -199.8 193.1 148.4 -146.8 29.6 -131.6 72.1 244.3 -24.8 -68.6 -28.3 148.7 -7.9 -40.4 -108.4 -141.8 112.4 84.6 199.5 40.8 34.6 -198.7 199.6 72.2 311.0 -49.7 -270.0 -77.0 51.7 13.9 -40.9 507.4 166.4 65.7 126.5 152.1 -135.3 94.1 17.2 23.1 -2.3 -44.1 -94.8 -43.8 -13.2 418.0 220.4 361.1 -54.7 -670.0 -128.5 4.6 45.3 -26.8 175.0 -297.3 -336.9 -342.3 -89.2 -12.9 267.2 -165.6 -8.3 -281.7 169.3 -95.3 206.6 -31.0 112.9 22.4 -245.5 153.5 -660.7 159.5 344.3 -38.7 -9.1 76.3 20.4 -244.4 -34.6 449.7 -77.1 -118.7 -108.1 287.5 132.5 -130.7 127.7 -293.8 89.5 -663.5 -54.7 -51.6 127.8 56.8 -551.5 80.5 361.3 -304.5 -125.6 101.1 -26.1 431.0 115.2 407.4 -522.2 -261.0 222.9 143.6 435.0 242.7 320.1 -154.6 -41.7 228.6 -242.8 142.1 -106.8 115.8 247.7 53.5 338.6 -161.9 20.7 131.9 438.5 -45.4 -532.3 -144.9 -258.3 225.5 -84.1 68.1 -266.4 112.9 13.9 334.6 431.9 61.0 51.7 142.6 -39.6 -165.0 -163.5 -128.8 123.1 -94.8 162.8 102.8 348.0 -303.8 -228.2 -86.6 -66.0 219.0 141.3 145.4 -116.8 51.1 -13.0 -135.9 53.9 71.0 88.1 410.5 202.9 187.1 -773.1 -215.3 179.7 388.5 261.7 212.0 -261.9 -360.7 -115.9 -426.1 -606.2 357.0 326.3 455.8 -43.4 -376.7 538.6 107.8 299.2 -107.6 -342.4 195.4 456.1 356.5 -236.9 -166.2 238.2 -239.0 148.4 171.3 286.9 70.4 91.9 -257.9 552.2 184.5 299.2 -338.0 -112.8 -459.6 328.7 -223.3 -56.8 -155.7 -139.9 -150.8 -235.1 -113.4 80.6 90.4 -18.0 86.6 -261.3 271.2 3.1 269.3 474.3 -276.9 277.0 126.0 8.3 537.5 -447.9 271.9 202.7 -60.7 59.5 114.1 -0.6 -413.4 434.1 389.9 -23.7 -227.4 163.8 -288.7 -130.8 -242.0 -65.6 28.3 -78.7 257.4 237.4 -40.4 19.5 -633.8 -48.2 -377.8 155.8 -457.0 -193.2 -326.7 212.1 -118.6 441.9 -413.7 277.2 386.7 -42.2 -266.9 -120.7 -188.9 318.0 -5.1 -117.3 -239.9 39.4 -6.8 -65.3 429.5 382.0 -281.5 -253.6 -335.9 225.7 -34.7 -236.9 10.9 -175.2 -185.1 -131.7 137.1 -163.6 42.5 158.3 -36.9 247.2 70.8 -364.4 77.3 -31.6 -151.5 -226.3 69.9 -197.6 -28.3 136.3 109.4 8.4 -60.5 6.2 -241.2 -346.3 56.3 -22.6 25.9 -12.2 82.8 37.4 68.0 -144.6 94.1 123.3 97.2 131.1 -177.8 -319.9 37.7 -135.2 150.8 162.2 67.7 173.5 -142.8 -250.4 -71.9 99.6 65.2 3.9 -60.1 185.1 -8.6 86.9 153.5 -40.6 114.0 -69.4 -51.7 40.2 263.9 -121.9 6.9 -174.1 52.4 180.2 -12.3 -142.6 -15.7 -138.5 223.0 -50.8 -258.6 -56.0 201.2 -207.0 129.9 -312.9 -172.4 -418.1 50.7 24.5 50.7 -12.0 -264.4 130.8 -114.0 -2.2 153.8 -196.3 36.1 -236.4 40.2
43.3 -33.7 118.3 -21.3 -113.0 -275.6 144.6 95.9 -122.8 -65.9 -11.7 218.4 -36.7 18.7 92.4 76.1 -269.2 44.3 -142.9 337.1 35.8 -151.8 202.7 -144.0 -112.3 46.5 -110.9 202.4 82.6 -36.6 -12.1 -46.8 47.0 18.6 39.5 14.2 -55.9 155.6 -122.8 53.9 62.1 -27.8 102.0 82.3 138.6 -240.1 195.3 -182.1 379.8 -79.2 -47.2 296.8 28.3 64.0 -42.0 55.3 -93.4 162.8 -64.0 -150.6 45.4 65.6 55.1 139.1 182.7 32.2 -136.0 48.9 98.7 40.0 74.5 20.4 90.7 16.6 106.9 -138.0 -7.5 -117.1 87.5 40.4 -63.4 63.6 29.9 -55.8 223.1 -31.5 -49.6 65.2 -57.5 -129.6 39.8 7.3 80.5 -185.6 -124.1 199.8 -55.3 -13.3 -100.3 257.7 61.0 -82.5 53.7 -98.8 -249.5 79.2 140.1 137.9 -104.3 180.4 -38.9 111.6 -35.9 9.3 95.2 -67.2 2.5 -5.0 -200.3 80.0 20.9 223.2 141.8 -104.7 135.8 66.0 60.0 74.3 103.5 30.1 25.1 -99.1 45.4 -26.3 219.8 6.9 -77.9 96.0 62.2 -11.0 7.2 17.5 9.2 112.6 -27.3 -13.5 18.2 148.0 74.0 -84.7 159.8 91.2 -16.7 146.8 245.6 169.4 -80.8 81.3 -161.3 183.9 -98.7 61.5 107.2 172.2 -138.3 -107.4 54.8 -259.2 43.3 -81.8 6.3 73.7 191.0 227.8 -105.3 112.2 -4.9 -136.8 -155.3 -303.8 -8.5 162.6 -227.3 -31.0 -28.1 -269.4 -69.8 53.0 50.0 84.4 -73.0 -82.9 -133.7 215.3 -120.3 20.1 -46.8 -314.3 -119.8 361.6 -86.2 -524.7 -80.7 -140.6 78.7 -48.6 -65.3 219.8 -134.6 -85.3 95.7 -163.9 -297.3 -64.1 -199.0 -141.5 -437.6 45.7 89.9 45.2 113.9 6.3 -51.6 69.3 -50.0 13.5 4.6 -357.4 304.0 -135.9 -2.9 -30.9 61.6 -21.3 -259.8 -144.5 -219.5 248.6 27.5 -186.1 69.4 -27.9 -156.3 275.9 -19.2 130.2 -81.2 -58.4 151.2 224.7 -6.7 -147.6 -2.6 -21.8 125.0 -139.4 -49.4 224.6 -124.8 20.9 -151.6 86.7 -67.9 -388.8 148.3 40.0 193.7 91.7 -171.3 182.4 311.8 -134.9 -26.2 136.5 200.4 124.6 180.2 -127.2 16.4 308.6 -170.1 18.8 -217.4 -173.7 292.4 -126.5 126.9 31.8 -59.8 -270.0 -231.6 -182.0 -112.8 373.9 -8.9 -261.7 -0.2 -134.1 -54.4 -62.6 124.3 -293.5 -148.5 94.1 23.3 310.3 -209.0 -103.6 -52.2 165.9 283.4 118.6 -47.3 -183.9 -61.7 -207.5 -178.5 -110.8 13.3 -259.7 163.7 62.4 136.6 847.0 -59.2 -149.1 -335.8 395.7 169.6 -111.8 188.9 -162.1 257.8 304.4 337.1 46.0 167.4 18.1 -151.0 -44.2 76.9 79.8 150.2 327.9 -132.0 -159.4 -117.1 -308.7 172.5 137.7 -172.4 74.4 -53.2 -248.8 318.6 -299.1 69.6 -217.4 83.6 265.5 40.2 206.6 451.5 -405.6 -327.1 421.9 231.2 84.8 82.9 -93.4 -305.4 15.6 -351.4 -93.2 39.1 -174.2 91.4 -48.7 -260.8 170.3 -246.6 -308.0 61.0 99.5 195.1 -8.8 200.2 111.4 10.7 -151.0 -212.4 145.7 189.9 67.9 285.1 63.6 502.0 46.5 128.0 271.4 106.5 201.6 -166.5 85.1 68.6 -286.2 306.1 -86.1 30.5 123.1 -60.5 51.3 -24.6 -150.2 248.0 -206.5 -277.2 -81.1 595.1 -22.5 47.8 -516.5 90.7 -184.8 208.7 -264.4 -197.9 -664.6 177.7 -26.8 -55.0 -480.8 -65.6 -280.5 253.2 -73.2 63.7 45.6 199.3 -478.3 6.4 -225.1 -270.8 280.5 269.8 -51.8 6.8 30.2 106.6 100.4 -13.8 174.8 -225.6 451.4 -190.4 -44.0 211.6 -35.6 -213.0 -384.4 175.2 61.2 56.6 548.5 361.2 -194.1 -184.3 262.0 -3.2 -81.3 30.5 -443.6 170.0 -628.0 -202.4 94.6 111.0 124.2 -173.8 287.3 -244.7 -104.9 144.6 197.8 -316.2 242.0 -277.6 -69.5 -143.0 -89.9 -255.9 -121.7 93.0 -185.4 -163.3 -114.2 108.1 216.9 -118.9 -154.3 109.2 -127.3 -45.6 2.3 20.7 -67.8 -38.2 -90.2 142.8 50.9 47.2 -138.6 43.0 36.6 -134.9 27.8 -13.6 -347.0 31.8 60.3 146.3 -85.3 45.9 94.8 -109.7 15.3 33.1 -80.5 -7.3 -102.8 57.0 -15.9 179.8 54.9 -47.4 -82.6 -46.2 -297.0 437.0 -66.0 57.2 -265.4 -18.8 -62.9 2.8 -36.5 -34.5 251.8 179.2 60.7 -185.1 -168.1 15.6 174.1 -93.7 -20.4 -85.4 -24.9 -30.7 90.6 144.5 -8.7 71.5 66.9 -150.6 -142.3 15.5 -68.6 368.3 -2.7 -55.2 38.0 90.4 -26.6 -40.8 7.0 -45.3 -67.2 -102.8 -259.8 -35.6 35.2 -187.6 178.1 -284.6 -62.1 99.6 119.7 -60.8 204.7 43.1 138.1 69.0 311.8 -89.1 -264.4 86.0 80.0 109.2 -135.8 60.0 362.5 356.0 -131.3 -46.1 -230.6 92.9 -169.7 236.3 -8.9 -228.5 -78.2 353.0 -54.6 -222.9 -191.5 -158.5 228.6 -53.2 103.3 81.8 -263.1 41.3 194.3 -137.6 8.8 -190.4 38.3 252.8 177.0 -108.0 -85.6 76.8 -12.9 94.8 -173.6 -127.1 65.4 105.7 237.6 -35.6 -62.5 -150.1 215.2 47.5 356.3 107.8 -173.8 -96.3 40.9 -15.5 -49.7 549.7 78.6 55.8 230.8 181.7 -130.7 73.5 112.8 -12.8 -16.5 74.4 -29.5 -67.2 -36.1 428.8 133.5 423.6 -51.1 -709.1 -93.8 21.1 16.7 -30.1 163.0 -227.9 -397.8 -341.2 -93.5 61.2 289.4 -252.6 103.9 -309.4 42.3 -40.4 161.4 -22.4 99.4 47.8 -358.9 197.0 -634.7 167.6 359.9 0.9 -94.9 134.8 -25.1 -145.9 -113.5 439.3 -51.6 -45.0 -109.7 321.0 139.6 -132.5 146.1 -284.6 66.6 -599.0 71.5 -70.7 116.6 76.5 -505.2 109.8 417.6 -288.2 -177.4 84.3 24.0 467.3 89.8 364.3 -525.3 -314.1 191.0 179.3 356.4 252.0 271.5 -131.2 0.3 243.0 -193.0 187.1 -88.7 148.1 290.9 53.5 364.2 -131.5 70.6 74.2 457.2 -60.5 -447.8 -188.3 -284.2 322.3 -99.2 164.8 -263.8 160.9 12.7 343.3 457.6 75.3 137.2 80.9 -82.7 -183.4 -179.8 -143.8 93.2 -120.8 140.9 31.8 328.2 -322.6 -196.1 -135.8 -87.3 252.2 138.0 77.0 -165.8 7.9 -62.5 -148.6 162.0 6.3 93.6 402.8 279.0 189.5 -754.4 -236.6 267.6 343.7 276.4 212.2 -254.6 -397.1 -161.3 -415.9 -545.9 360.8 287.6 460.9 -41.8 -293.7 536.1 146.7 277.0 -108.5 -368.1 204.6 448.6 347.4 -231.9 -10.2 206.6 -193.6 230.7 148.7 136.8 -48.3 215.4 -171.9 545.8 268.9 239.1 -156.2 -188.4 -463.1 373.7 -100.9 37.3 -222.9 -125.3 -51.7 -270.1 -126.6 126.6 62.3 -67.8 9.9 -233.3 409.2 107.6 294.5 397.3 -275.7 140.2 318.0 20.6 424.3 -393.7 246.6 107.5 -88.9 89.1 165.1 82.7 -460.9 508.9 456.2 -16.5 -359.7 260.0 -144.8 -169.9 -268.7 -12.5 -53.6 -59.3 371.7 230.7 -9.0 -88.2 -735.1 -218.6 -113.2 130.3 -429.8 -236.7 -346.7 193.3 -185.4 401.9 -243.4 484.4 497.5 21.7 -158.1 -192.0 -312.1 230.6 -31.3 -90.6 -240.1 -107.2 5.1 -45.3 410.9 419.3 -206.3 -242.7 -275.0 103.4 -56.9 -274.6 -151.0 -120.5 -176.0 -160.4 118.5 -213.2 70.2 153.7 -92.1 203.9 86.3 -271.9 -9.0 69.6 -154.1 -170.4 47.0 -102.4 -7.4 203.9 72.1 23.8 9.8 48.7 -163.8 -320.1 45.4 -168.7 -19.3 22.4 84.9 40.8 16.2 -202.0 65.2 37.5 51.8 55.9 -6.5 -331.7 147.1 -144.1 161.6 205.5 97.9 172.7 -161.4 -248.9 -10.9 84.7 60.9 -56.8 -15.2 150.0 46.7 42.5 79.6 18.4 -61.4 -81.3 22.1 74.1 213.0 -63.6 -40.5 -155.2 80.7 207.1 -70.0 -101.8 7.1 -146.0 243.8 -76.2 -90.6 52.0 180.8 -256.6 43.8 -358.8 -265.9 -451.9 86.1 44.2 46.9 100.1 -300.0 180.2 -211.7 -41.4 164.2 -141.2 113.1 -141.1 37.7
45.0 -9.2 142.7 23.9 -93.0 -145.0 -45.0 136.9 -112.7 -104.2 -13.0 249.7 1.4 23.0 101.8 114.4 -241.5 96.9 -70.1 317.2 13.4 -117.3 183.8 -92.8 -186.4 9.4 -195.0 213.6 59.5 -23.1 -61.7 -71.4 38.0 25.9 80.9 -49.7 -111.4 145.5 -14.7 128.6 40.2 -17.4 143.0 117.3 160.0 -301.1 230.8 -127.5 384.6 -62.9 -128.6 207.5 36.5 25.5 -27.8 68.0 -164.1 156.0 -47.2 -137.2 57.2 59.7 13.5 3.8 159.7 16.1 -138.8 54.1 72.3 98.8 97.0 5.6 120.2 47.6 88.5 -82.5 -111.6 -112.7 127.2 81.4 17.2 -29.8 89.4 -68.5 144.0 48.6 -36.0 128.7 -107.0 -56.8 -19.9 106.2 111.8 -40.6 -25.5 162.7 -45.4 37.7 -104.6 286.1 61.8 -43.6 -22.4 -61.5 -185.0 127.6 133.8 68.8 -111.5 160.5 -48.0 64.0 -134.3 7.3 13.6 -17.7 -38.8 -44.4 -241.3 12.8 21.0 218.6 127.0 -80.1 117.1 162.2 76.5 26.5 5.0 55.7 64.0 -265.1 168.2 -23.3 105.3 -209.9 89.3 139.1 96.2 -8.0 182.7 -76.6 -13.7 33.1 129.4 -22.8 26.9 231.6 -14.0 -3.8 202.7 151.6 -42.5 128.7 145.4 198.5 -28.4 174.5 -41.2 322.9 70.8 -0.6 91.4 172.5 -103.2 -108.4 74.1 -205.6 38.0 -157.0 -77.5 80.6 130.5 304.0 -29.2 166.4 -106.9 -138.4 -172.1 -226.5 -120.0 235.6 -45.0 -115.1 -45.3 -194.0 -50.7 86.2 57.8 72.5 -125.3 -5.9 -254.0 99.4 -85.1 21.6 11.3 -87.8 -118.7 327.8 37.0 -463.0 -129.6 -40.1 -127.3 96.6 3.9 212.3 -241.2 -114.8 62.5 -213.5 -331.6 -81.2 -272.5 -170.5 -352.0 52.5 163.4 -20.2 144.8 78.6 39.3 22.0 -105.4 95.1 2.3 -408.7 138.5 -114.4 -102.4 53.7 -25.8 -83.4 -246.4 -37.1 -144.6 413.9 -26.9 -224.7 104.7 64.2 -102.9 389.2 -16.1 106.5 63.0 34.3 41.4 167.2 91.4 -196.8 -75.6 -58.4 202.8 -78.8 -77.0 284.4 -199.3 104.8 76.8 84.4 -41.7 -298.4 40.8 43.4 180.3 12.9 -117.5 156.3 206.9 -227.7 -115.5 122.7 90.6 -81.0 173.0 -104.8 99.7 288.6 -235.1 55.6 -276.7 -222.7 318.4 -218.5 52.4 -8.4 -160.1 -287.1 -369.5 -255.1 -90.5 400.6 -58.0 -231.0 106.3 -142.9 61.9 -44.2 83.5 -400.9 -134.0 106.7 -4.5 432.7 18.9 -14.3 -90.9 133.8 315.5 -132.0 -95.2 -134.9 -139.7 -22.3 -56.1 -195.4 -58.0 -301.6 161.6 48.3 131.8 827.8 -39.6 -147.3 -380.9 363.0 150.3 -42.5 103.2 -197.2 493.5 55.1 299.9 98.0 156.3 -23.3 -267.5 -4.5 -165.7 124.4 64.3 413.4 -39.9 -243.0 -143.1 -182.8 352.5 128.0 -196.2 97.4 129.0 -68.9 339.4 -420.7 -35.7 -202.7 155.8 344.6 -48.5 235.2 686.4 -217.9 -273.8 362.4 333.8 184.8 147.6 -49.2 -297.8 -36.1 -446.6 -191.0 133.6 -17.3 173.8 -13.4 -315.1 206.8 -259.9 -165.8 -4.5 -37.8 240.7 -148.6 236.1 86.6 94.6 -181.4 -309.8 210.0 266.9 54.0 507.3 -43.6 368.6 26.9 172.7 141.2 -88.2 240.5 -43.7 -40.2 -29.4 -380.0 265.9 22.8 66.9 185.2 40.4 16.0 -231.5 -147.1 189.7 -196.2 -131.3 -169.5 533.8 27.6 -80.3 -337.1 141.7 -351.4 177.9 -214.1 -91.4 -625.2 255.3 93.4 -115.5 -383.3 -0.8 -226.3 217.3 -95.3 149.4 238.2 239.1 -349.5 -3.9 -199.0 -183.5 294.7 272.0 125.9 -51.3 38.9 88.3 -82.2 -33.5 207.9 -135.7 419.7 -144.2 -6.5 253.8 -124.1 -151.6 -252.8 127.8 129.7 49.2 537.5 231.9 -272.0 -30.1 136.9 -121.9 -2.5 80.9 -548.5 52.8 -666.4 -306.1 -1.1 34.5 11.9 -165.6 282.6 -361.7 -31.1 83.8 372.8 -466.7 109.6 -201.2 70.1 -146.5 -88.4 -352.1 -13.7 116.3 -43.2 -208.9 -85.0 91.1 233.9 -298.9 41.2 44.4 -79.0 -99.6 -8.8 -29.8 -121.5 -85.2 -73.3 218.7 38.0 20.6 -65.8 31.8 35.7 -143.7 -35.2 -15.3 -409.1 23.4 26.0 141.4 -86.0 51.9 134.8 -82.9 6.5 -5.4 -72.1 -6.8 -168.5 47.3 22.8 199.7 156.3 -65.1 -88.2 -42.5 -300.5 448.7 -126.1 89.8 -251.3 -66.1 -5.6 78.0 -10.2 -6.0 231.0 181.8 27.8 -225.2 -206.7 -20.0 133.4 -147.8 -58.7 -74.4 -52.4 12.8 42.9 170.1 -18.6 77.5 17.6 -158.6 -172.4 15.5 -57.9 321.0 6.1 -77.2 19.7 53.3 -36.8 -0.4 65.1 -66.7 -78.0 -103.3 -267.9 -19.7 61.1 -134.9 125.3 -351.4 -57.9 118.3 113.9 -40.5 213.3 18.1 132.5 78.8 286.3 -94.6 -275.2 105.7 116.0 146.0 -137.9 44.6 331.6 367.6 -153.2 32.6 -181.2 -32.0 -131.3 207.8 8.6 -210.1 -5.4 253.0 18.5 -122.9 -143.9 -158.9 194.9 -8.3 105.4 0.7 -214.4 -105.6 106.7 -136.2 59.3 -120.0 31.7 284.7 172.9 -22.5 -81.8 69.6 23.9 102.9 -158.2 -56.3 101.0 56.9 180.4 -19.8 -32.8 -287.8 129.6 157.6 347.1 75.0 -71.3 -132.9 39.4 -33.9 -62.5 413.0 135.9 38.1 35.1 266.6 1.5 90.1 62.3 -56.6 -36.2 39.2 -58.4 -166.2 -34.2 415.5 106.5 405.6 14.1 -729.6 -119.3 69.8 -54.8 -66.9 164.9 -271.8 -301.0 -317.9 -92.7 6.5 299.9 -303.3 115.3 -306.3 36.5 -83.9 90.6 50.6 164.0 68.1 -332.8 212.1 -573.3 298.1 404.1 -58.7 -103.3 210.0 -122.4 -92.6 -177.8 360.7 7.9 -32.3 -46.3 363.0 113.6 -85.9 153.4 -276.5 109.5 -485.7 106.9 -100.3 120.8 9.4 -407.5 93.5 491.7 -198.0 -229.5 35.4 72.8 545.3 85.3 385.7 -509.2 -354.0 163.7 211.3 324.2 216.7 267.7 -102.4 -4.2 294.8 -86.6 157.9 -27.0 136.1 326.1 71.7 297.8 -48.3 176.5 9.7 482.0 -23.4 -391.5 -280.1 -372.1 312.1 -143.8 219.2 -299.0 75.6 -49.9 384.2 505.1 136.0 243.5 82.9 -94.4 -200.8 -228.3 -100.6 62.7 -202.0 132.3 -16.5 299.9 -279.0 -189.9 -162.9 -120.0 211.3 172.4 19.5 -205.4 25.5 -61.1 -140.7 213.1 13.3 94.9 457.5 273.1 154.3 -731.1 -256.2 287.2 277.6 241.1 343.4 -257.0 -416.4 -149.9 -357.7 -513.3 304.3 193.6 471.4 -8.0 -235.4 675.8 174.9 336.0 -207.6 -349.3 145.1 487.7 295.5 -264.3 -96.2 255.1 -213.3 253.0 21.0 103.0 -30.6 322.2 -23.3 639.3 161.1 75.9 -103.9 -259.6 -398.7 252.0 -179.6 -77.5 -171.6 -161.4 113.8 -290.5 -134.8 43.1 48.8 -196.1 8.9 -218.2 348.8 43.7 174.6 422.6 -233.3 141.0 336.1 -24.3 406.1 -483.4 202.8 174.1 92.1 181.1 34.7 82.0 -268.8 554.5 278.6 -93.6 -199.0 189.2 -54.8 -304.4 -347.8 26.9 -95.0 57.8 405.6 326.8 36.5 -111.0 -741.5 -267.9 -96.8 211.5 -402.3 -251.0 -287.3 122.5 -289.4 541.3 -347.6 513.7 356.0 -103.2 -146.6 -301.4 -243.8 191.9 -9.7 -87.8 -182.5 23.4 116.6 -144.9 490.9 335.9 -132.8 -63.7 -156.9 -38.6 48.9 -192.3 -292.3 -66.3 -42.1 -181.0 38.7 -175.1 29.5 55.5 -178.8 161.1 65.2 -324.4 -8.7 118.7 -166.6 -109.0 39.4 -23.2 69.1 248.5 36.4 -30.3 104.7 7.9 -94.8 -353.7 -31.5 -209.4 19.9 80.5 37.2 139.9 -50.2 -216.8 -3.8 92.5 52.5 115.7 36.0 -323.5 181.9 -164.2 127.4 240.6 128.6 103.0 -160.7 -213.5 -9.0 101.8 -23.4 -52.2 85.9 158.3 -57.8 50.3 35.6 59.4 -165.3 -88.8 51.2 37.9 211.8 23.4 -15.5 -145.7 65.8 216.6 -91.8 -74.9 71.2 -134.2 226.2 -170.7 -191.2 50.4 93.3 -158.4 35.1 -320.6 -274.9 -403.5 123.2 93.0 72.6 142.3 -329.1 225.8 -282.0 -78.9 141.0 -35.5 159.2 -28.8 -78.0
46.6 33.5 149.3 62.1 40.1 -46.9 32.7 156.8 -96.5 -134.9 -111.5 198.0 -31.3 71.4 -16.2 92.5 -243.2 141.0 -22.4 251.0 -48.0 -25.6 161.8 -40.1 -150.6 21.5 -239.7 219.1 50.7 -24.3 -27.0 -140.1 -5.2 64.7 -17.6 -96.0 -81.3 123.0 46.5 140.2 71.7 -18.8 139.2 78.4 265.7 -300.7 187.1 -81.7 370.5 -38.4 -101.7 296.7 32.5 38.2 -11.2 158.4 -309.5 177.7 13.7 -207.2 125.1 29.1 -16.1 -55.7 161.8 -52.9 -116.5 -39.2 105.4 0.6 72.9 -73.4 125.9 85.6 117.4 -86.7 -191.8 -46.0 154.2 16.8 12.8 -105.5 105.3 -30.7 181.4 77.6 -93.4 65.5 -13.8 -100.0 -23.8 102.2 129.3 -42.9 -40.5 178.0 -112.5 46.8 -32.8 193.0 77.8 -80.4 29.7 -5.3 -256.4 28.1 80.3 51.7 -96.0 77.8 -93.8 26.5 -112.4 96.1 84.7 56.7 138.0 -35.2 -210.6 39.5 -34.9 112.2 68.7 -68.1 98.3 150.7 13.2 43.1 -19.9 60.3 -50.6 -307.9 187.8 -109.5 160.9 -86.6 190.9 98.7 128.8 -12.7 223.3 31.3 -77.1 -4.3 110.3 -40.2 86.6 131.9 55.1 -62.7 162.8 98.2 4.9 189.6 188.1 96.6 -35.8 195.0 -85.6 217.0 75.3 -10.3 97.1 176.4 -5.1 30.3 163.9 -165.5 -38.5 -123.6 11.6 63.1 84.7 321.7 18.9 83.1 -72.2 -197.5 -93.5 -213.7 -193.9 213.3 -95.2 -126.7 80.6 -83.9 37.5 199.1 177.3 71.3 -170.1 -0.7 -221.5 46.5 -69.2 30.9 24.7 -71.9 27.5 317.7 9.2 -393.5 -47.5 18.1 -75.8 10.4 49.1 134.8 -264.5 -140.9 56.7 -257.6 -419.7 -90.5 -310.6 -168.9 -138.0 -0.3 200.7 -3.2 132.0 63.3 -72.2 11.3 -99.8 113.7 -1.4 -501.9 156.5 -43.8 -79.7 38.4 93.0 -80.5 -204.6 -52.2 -199.5 397.4 67.9 -174.4 136.3 7.7 -90.8 349.5 -90.7 142.6 90.2 15.6 107.8 244.2 11.9 -151.6 -57.5 -15.8 129.2 -20.1 -31.6 90.3 -247.0 49.5 -69.1 77.3 -103.8 -200.1 79.4 81.5 159.0 45.0 -163.4 158.8 346.1 -142.6 -53.0 145.7 166.4 -86.0 151.8 -173.7 38.1 233.0 -293.4 63.7 -297.9 -346.1 237.2 -173.9 111.5 33.6 -165.6 -209.5 -272.2 -143.9 -100.7 386.8 -34.8 -118.6 67.3 -27.9 99.5 1.8 206.7 -168.9 -283.7 102.4 -61.5 433.9 140.9 -28.3 -46.5 198.0 237.7 -294.2 -115.0 17.8 -185.0 79.4 143.1 -316.5 -25.6 -193.0 179.7 43.3 114.3 752.2 62.1 -27.0 -391.1 409.4 197.6 71.1 -16.5 -172.6 594.4 -53.3 230.4 66.4 104.9 75.5 -150.3 -25.2 -804.4 58.3 -82.7 524.1 149.2 -225.0 -117.1 -119.1 238.5 241.2 -265.7 116.4 235.1 31.8 216.3 -431.9 163.2 -191.4 144.8 357.9 -202.3 365.1 834.5 -324.9 -425.6 265.8 188.9 88.3 62.7 -70.4 -195.4 -154.9 -614.7 -94.7 239.2 -18.5 103.8 -104.3 -274.3 194.2 -249.8 -66.0 -46.3 108.3 312.5 -70.2 337.0 96.3 109.6 -294.5 -238.9 268.7 202.2 115.8 603.2 -36.5 379.1 142.1 322.5 178.9 -350.4 128.0 -176.6 33.9 -51.0 -225.8 271.7 -98.1 77.3 101.1 87.3 -112.2 -185.7 -176.8 192.3 -100.8 -250.1 -178.2 449.5 26.7 -211.3 -235.8 56.7 -356.5 294.1 -59.4 -209.8 -615.2 348.7 78.9 -227.5 -388.0 72.0 -270.9 219.3 -30.6 142.7 203.5 357.5 -523.2 -82.1 -196.8 -158.3 111.1 280.3 166.8 -101.7 104.8 196.5 -122.0 -1.0 358.2 -239.6 360.6 -185.3 30.3 226.6 -201.7 -192.1 -187.5 83.3 37.4 87.8 478.3 205.5 -212.1 -12.7 248.7 -98.4 12.5 308.2 -575.4 51.7 -560.0 -306.1 -149.5 -128.2 155.6 -96.5 296.9 -282.5 181.8 242.9 218.5 -586.6 51.9 -187.8 39.8 -199.1 -67.5 -194.7 -35.2 157.2 -99.1 -68.3 -32.7 106.8 322.8 -249.4 -302.0 164.6 -57.1 -148.6 -24.3 -32.0 -86.4 -135.0 -66.1 290.1 34.2 -13.3 -19.3 1.7 23.9 -157.9 -17.7 0.1 -358.1 51.2 33.9 142.0 -76.9 92.9 139.7 -153.4 -70.4 -18.0 -129.0 -16.8 -140.9 21.4 13.6 187.6 145.1 -24.5 -109.4 14.5 -204.6 445.9 -81.3 34.7 -318.5 -126.3 -8.5 159.0 43.5 -16.9 220.3 233.0 13.8 -226.2 -238.8 59.7 107.8 -147.6 -114.4 -83.4 -49.1 -5.4 57.8 123.0 28.9 136.3 -35.7 -98.7 -170.3 31.0 -43.2 383.1 -0.8 -34.4 7.9 64.1 1.1 25.5 76.4 -112.3 -73.7 -88.7 -203.3 -36.4 40.3 -125.5 135.9 -408.8 -55.5 74.4 93.9 32.7 180.7 15.6 121.8 81.3 228.7 -112.9 -272.9 86.8 131.1 128.5 -90.6 27.4 341.7 371.6 -29.1 94.4 -281.1 -110.4 -55.0 115.6 -40.9 -304.3 98.1 228.1 101.9 -76.0 -144.0 -172.3 170.4 11.5 76.2 -48.9 -103.4 -21.9 76.4 -92.6 72.1 -102.4 -36.7 234.3 59.1 -64.3 -85.6 19.2 70.9 90.7 -125.9 -16.6 120.9 81.4 301.1 -41.3 76.8 -311.5 170.6 127.5 372.4 -28.8 -115.6 -88.4 -111.9 -58.6 -115.8 415.9 101.5 4.4 -149.2 211.1 -147.0 66.1 82.2 -14.9 -52.4 -14.9 -117.7 -115.4 -103.9 450.6 69.4 263.9 71.5 -630.5 -105.4 4.0 -69.2 -142.2 67.3 -353.5 -302.3 -343.3 -50.5 0.2 363.9 -271.3 55.6 -255.1 69.8 -187.4 186.8 149.7 43.9 68.5 -208.2 188.2 -448.7 279.1 425.1 14.7 -20.3 99.9 -30.9 -188.3 -239.3 289.1 32.5 -16.1 -7.2 350.3 106.8 -62.7 158.6 -332.2 65.7 -393.0 62.6 -160.1 120.9 -61.8 -312.9 101.0 504.4 -160.7 -256.9 65.4 132.5 558.5 135.7 455.3 -454.6 -418.9 112.8 201.6 270.3 171.7 303.1 -56.7 18.2 293.7 -79.2 73.7 -40.6 95.8 337.3 91.0 181.7 -44.1 194.0 -12.0 540.6 -18.7 -389.9 -376.0 -443.1 296.2 -195.8 234.1 -317.3 64.8 -115.9 434.1 500.1 145.9 197.9 108.0 -51.8 -218.7 -270.5 -92.8 -20.1 -167.4 134.2 25.4 334.3 -256.5 -206.5 -161.1 -210.0 140.5 187.9 -35.0 -227.4 25.2 -101.2 -126.6 201.2 26.1 68.1 468.1 186.5 233.6 -742.5 -354.8 276.1 236.9 191.2 390.3 -230.5 -346.7 -118.4 -300.6 -424.9 219.3 98.7 539.2 -36.5 -140.3 636.9 262.1 339.9 -204.4 -246.7 200.8 553.6 290.9 -291.9 -188.1 192.5 -266.3 86.4 -25.4 173.5 26.8 287.5 18.6 659.0 114.3 -81.0 -135.1 -191.6 -336.2 290.0 -90.1 -130.3 -114.3 -77.2 47.8 -384.4 -97.2 114.2 72.5 -199.5 26.9 -202.8 213.9 -40.2 65.7 527.4 -274.6 312.6 231.0 -46.7 477.0 -409.8 67.6 280.7 31.2 111.6 -8.9 90.1 -239.1 477.8 203.2 -126.3 -47.8 82.2 -109.4 -138.0 -260.5 43.2 -88.5 103.6 350.9 353.5 74.2 -6.1 -754.1 -172.5 -155.3 169.2 -439.8 -263.9 -269.3 48.5 -266.7 721.6 -389.4 413.6 341.7 -306.6 -117.5 -192.4 -246.3 212.0 8.4 -47.9 -177.8 43.8 168.5 -129.4 419.8 276.0 -162.1 -29.7 -187.8 -90.7 59.5 -151.7 -249.1 -104.3 53.5 -152.5 67.0 -143.6 -69.0 -0.0 -255.9 139.2 0.8 -391.1 106.8 140.4 -138.4 -148.0 -16.6 -152.8 41.3 137.0 96.7 -68.9 116.1 68.8 -116.8 -410.3 -25.0 -67.6 92.5 -1.6 23.7 194.4 22.9 -180.7 3.2 198.1 23.2 197.6 -17.1 -257.4 143.0 -102.1 55.9 252.3 84.7 85.6 -117.6 -181.9 -51.9 121.8 -87.4 -91.1 -26.9 249.8 -126.8 128.5 78.9 40.1 -100.4 -132.3 4.4 66.2 204.1 46.4 1.4 -107.5 37.1 165.1 -97.2 -99.1 133.1 -93.0 180.1 -160.4 -254.8 -50.2 -14.9 -23.0 57.4 -387.4 -171.3 -372.8 146.8 24.9 48.3 65.2 -296.7 160.5 -207.7 -105.4 51.0 -37.4 212.7 85.6 -126.3
48.3 48.2 96.3 19.0 118.3 -144.8 14.8 169.0 -116.1 -88.9 -121.9 114.4 5.6 39.5 -15.6 97.4 -240.4 180.7 -61.0 322.2 -24.1 -21.3 140.4 -42.1 -103.9 46.1 -191.6 176.3 8.2 -8.7 -35.4 -165.6 27.7 27.1 1.9 -18.6 -58.2 114.3 32.1 123.0 60.1 -4.7 170.8 41.4 234.4 -297.2 246.4 -103.2 349.4 -73.0 -52.6 267.9 65.5 50.4 -98.1 187.8 -306.0 155.1 41.8 -193.3 114.7 15.4 20.7 -105.1 158.8 -101.5 -122.4 -74.1 104.3 21.1 123.4 -114.6 116.2 149.1 119.2 -135.9 -139.9 -99.7 221.4 50.2 -1.2 -94.0 29.3 -28.4 114.5 88.4 -98.2 37.4 45.9 -108.4 -35.5 55.9 92.2 -121.4 -61.4 115.6 -109.2 20.0 -85.0 153.8 26.2 -107.7 16.7 28.4 -267.4 3.8 131.6 -27.7 -128.0 114.5 -75.2 33.3 23.8 63.1 205.0 31.6 81.0 -85.0 -132.3 55.9 -35.5 45.5 60.6 -188.3 130.9 170.6 57.3 57.4 10.0 26.3 -15.8 -215.9 212.5 -156.4 164.8 -159.2 49.4 183.3 -54.1 -88.0 92.5 51.8 -102.4 -3.5 -7.3 -7.6 -25.1 41.3 33.7 -131.0 158.5 49.8 -50.6 228.5 157.1 12.7 -13.4 135.7 -100.5 131.2 68.6 0.4 6.1 226.9 -0.1 -16.8 236.6 -231.6 -10.6 -237.4 110.4 77.5 108.4 246.0 -14.4 48.3 -44.0 -134.8 -125.3 -227.5 -194.9 89.7 -8.6 -172.4 46.2 -155.7 -1.6 134.5 140.7 0.7 -125.9 21.0 -27.4 174.7 19.3 -10.4 39.1 -118.8 126.2 234.9 -8.5 -475.4 57.1 -20.0 -106.2 -139.3 95.1 138.3 -74.6 -234.6 128.8 -179.6 -393.4 -128.1 -329.5 -179.7 -130.5 30.2 206.4 10.2 125.5 104.9 -190.0 -30.7 -111.9 201.1 -37.3 -361.7 166.2 -140.2 0.1 132.5 136.5 -46.7 -64.7 -45.1 -128.6 304.6 0.3 -17.0 254.7 -72.6 -53.0 331.7 47.9 188.5 94.0 108.7 121.2 332.4 -17.8 -157.9 -111.7 38.4 63.4 142.8 91.2 43.2 -286.4 48.2 -246.1 -39.2 -86.7 -154.9 43.2 122.1 126.5 84.0 -153.9 204.3 431.3 -64.7 9.5 178.8 146.4 -60.6 91.7 -47.3 135.7 164.7 -304.2 42.0 -338.7 -355.0 114.2 -102.3 120.4 5.6 -196.9 -269.4 -230.3 -144.2 -236.6 396.4 23.9 -196.0 151.8 -73.3 197.7 15.4 102.4 -226.4 -260.8 58.2 -25.3 356.1 136.1 -103.5 -133.1 157.5 43.3 -445.6 -59.9 -36.8 -80.2 41.0 199.9 -381.9 -78.6 -118.9 275.2 45.8 8.4 749.6 123.8 105.0 -362.4 339.2 29.1 146.2 140.7 -215.3 423.5 -5.2 176.1 -53.0 183.8 140.6 14.4 -56.9 -26.0 -75.9 -143.6 350.2 -24.6 -161.6 -204.0 -217.1 159.2 283.3 -223.2 51.1 207.7 -61.3 91.8 -285.4 230.5 -183.3 118.5 334.5 -221.5 298.6 653.2 -250.7 -268.5 257.8 176.8 149.2 -23.3 -173.6 -103.1 -323.5 -467.0 -68.9 193.4 -27.7 -50.5 -101.4 -258.3 185.4 -99.4 7.1 -145.7 172.2 248.3 -37.1 301.0 134.1 124.8 -372.4 -260.7 136.9 101.2 94.8 714.9 -47.3 412.8 261.5 224.6 208.3 -295.4 103.1 -167.5 126.7 -43.9 -112.5 123.1 -92.1 -153.7 88.1 35.4 -120.4 -25.9 -144.5 93.8 -8.3 -322.9 -229.3 407.8 81.6 -352.3 -393.5 21.7 -272.5 77.8 31.5 -114.4 -730.3 249.1 158.5 -54.9 -452.0 -70.0 -360.9 376.0 -14.9 172.5 175.1 294.8 -594.6 -6.1 -168.7 -125.5 210.0 131.2 124.2 10.4 111.5 81.6 -79.2 -114.9 414.4 -239.8 453.4 -257.5 -76.0 315.8 -125.2 -298.8 -346.8 277.0 -98.7 92.6 474.9 154.1 -99.6 -116.1 255.4 33.3 -17.8 258.1 -329.4 38.4 -457.6 -324.8 -64.5 -63.7 149.1 -94.4 195.4 -72.1 32.9 196.7 120.9 -500.1 233.4 -143.7 -165.7 -224.8 -84.5 -283.6 -21.0 23.2 -171.3 -17.2 -117.1 280.7 207.8 -148.6 -205.8 173.7 -130.1 -116.6 20.3 -63.6 -123.7 -87.7 -94.4 360.8 -17.4 21.3 -27.3 33.1 90.8 -121.1 -46.6 24.3 -350.1 0.2 -10.3 117.1 -63.7 46.4 116.0 -157.4 -71.5 -15.0 -85.5 4.6 -92.9 18.3 -61.0 182.1 90.9 -81.7 -104.1 -43.2 -175.3 355.9 -7.3 47.4 -409.2 -123.3 -54.1 136.7 12.4 -32.8 190.9 186.4 -28.8 -199.2 -185.6 30.2 150.5 -147.6 -89.3 -90.3 2.8 -7.5 114.8 163.1 25.8 146.9 -95.9 -66.8 -150.7 37.3 -42.7 329.9 -2.7 40.6 23.1 53.8 0.3 48.3 99.8 -122.3 -72.5 -132.9 -254.0 -38.1 20.6 -117.4 185.8 -368.9 -3.6 19.9 87.7 95.4 151.0 46.5 156.5 76.8 167.6 -159.7 -211.2 117.8 95.9 78.8 -104.3 42.6 253.2 368.0 -93.2 99.7 -296.0 -98.2 -32.2 113.2 12.4 -319.7 62.0 225.6 178.1 -87.8 -210.5 -92.9 206.0 22.2 100.8 -96.2 -181.1 -28.7 1.9 -66.7 63.5 -88.6 -4.4 307.5 86.5 -146.3 -287.4 -0.9 -14.3 47.5 -143.7 -13.5 94.4 47.4 388.7 -55.2 40.8 -199.1 171.0 126.3 349.6 23.6 -260.2 -38.3 -36.3 -112.0 -77.6 596.5 158.2 -111.3 -38.1 122.1 -169.2 107.8 153.4 11.3 -30.7 106.6 -178.1 -129.4 -5.6 438.7 50.2 203.1 69.5 -616.0 -115.8 -22.6 -61.1 -156.5 154.1 -249.9 -357.6 -333.4 -38.1 135.6 312.0 -313.0 51.3 -399.6 43.5 -120.5 127.0 36.0 12.1 60.6 -174.3 228.5 -459.6 216.0 447.9 2.6 -27.6 45.9 -2.1 -161.4 -240.2 272.4 41.9 63.7 -2.4 321.7 160.5 -60.9 167.1 -344.8 -6.4 -320.3 38.8 -183.3 67.3 -66.9 -277.9 95.2 505.8 -172.8 -268.5 90.2 153.2 434.4 173.9 530.9 -423.4 -428.8 102.1 232.0 216.2 167.9 351.0 -77.4 92.4 238.5 -136.8 15.5 -33.5 94.2 348.1 120.3 114.2 -58.6 165.4 -5.7 593.2 -61.1 -426.9 -421.8 -418.1 332.7 -224.8 254.5 -250.5 129.7 -205.2 461.3 467.3 69.4 102.8 94.4 -31.8 -190.5 -285.4 -160.2 -124.2 -89.5 73.1 50.6 263.2 -261.6 -205.0 -173.2 -295.1 111.3 165.8 -3.2 -203.2 26.6 -171.9 -127.4 169.1 -33.3 106.3 370.9 174.4 286.2 -684.2 -414.4 277.0 217.1 208.9 351.2 -184.7 -294.2 -148.4 -198.6 -374.1 192.7 45.0 581.5 110.5 -55.2 538.1 309.3 175.0 -195.7 -133.6 192.3 494.2 206.3 -280.1 -161.3 232.3 -175.3 69.7 -12.9 136.4 -4.0 215.0 31.9 585.8 178.8 -135.8 -50.7 -220.7 -465.5 281.7 -51.7 -1.7 -130.4 -2.9 37.9 -504.9 22.7 298.5 17.1 -124.2 20.6 -204.7 215.6 47.7 134.7 568.2 -275.3 231.8 251.7 49.7 382.4 -250.1 174.9 197.0 -110.6 -13.3 14.3 153.2 -374.7 546.8 279.1 -61.9 85.6 -12.8 -77.2 -173.3 -181.5 156.7 -102.9 172.5 295.1 343.9 -12.9 0.1 -772.3 -375.2 -117.4 19.1 -392.7 -351.5 -307.2 106.1 -153.5 731.0 -468.1 377.5 423.1 -313.3 -39.5 -292.1 -240.4 114.7 161.1 5.6 -219.7 -169.0 126.0 -212.6 404.6 288.6 -277.7 -136.4 -282.2 -106.6 -24.8 -234.8 -242.3 -74.2 104.6 -54.6 127.6 -166.7 -86.3 27.1 -215.9 158.2 16.5 -334.5 95.7 266.8 -83.0 -217.4 -47.4 -288.3 -13.8 35.2 135.8 -21.9 130.7 129.0 -130.4 -413.4 25.8 16.1 -2.1 -59.8 -55.5 90.9 56.8 -145.3 99.8 170.4 6.5 135.7 11.4 -224.7 120.0 -55.7 -12.4 215.3 18.2 85.0 -138.5 -164.2 -111.3 104.0 -52.0 -185.3 -150.8 314.3 -68.7 171.5 71.6 35.1 -96.2 -168.2 -2.8 182.1 204.2 89.9 6.7 -51.7 43.6 105.9 -76.8 -83.4 123.8 -110.1 89.0 -32.0 -106.2 -3.4 -50.3 -44.8 7.7 -554.7 -52.9 -358.5 140.3 -92.6 -16.3 51.5 -200.6 75.0 -112.3 -47.1 -24.8 -12.2 217.8 189.1 -68.4
49.9 4.9 65.0 94.5 179.7 -28.7 -2.0 -26.1 -98.5 -63.4 -159.5 33.0 -4.2 -42.5 87.4 87.1 -298.7 156.2 -27.9 364.3 94.3 -1.1 214.7 10.5 -55.8 103.2 -252.8 130.7 -36.6 22.2 31.3 -113.4 -41.5 0.3 -37.8 10.1 -48.2 33.1 89.7 114.0 19.8 3.0 147.2 102.2 173.1 -230.8 204.7 -179.8 335.5 -18.0 -82.1 138.9 75.2 -43.8 -176.0 162.6 -281.2 210.9 87.1 -113.4 105.1 10.2 12.0 -163.8 186.4 -53.5 -148.5 44.4 110.5 133.8 98.6 -54.3 166.6 163.4 112.6 -162.2 35.8 -80.5 175.9 84.3 51.8 -68.5 51.2 -32.8 70.0 67.7 -149.7 46.1 40.0 -172.5 -33.9 124.0 106.1 -134.4 -86.4 128.1 -113.8 34.3 -14.4 139.9 -41.6 -94.8 -38.2 -52.4 -184.3 115.6 108.8 -24.7 -193.1 246.7 -30.2 16.1 -53.2 37.3 193.3 20.3 7.5 -24.6 -129.5 3.5 1.2 80.2 47.4 -158.2 37.9 138.2 29.8 17.6 34.0 130.6 5.2 -124.3 266.7 -126.1 112.5 -256.5 105.5 163.6 -4.6 -105.8 85.0 -14.4 -62.2 63.5 58.8 18.7 -16.9 101.9 -19.8 -166.0 68.3 109.6 -37.8 225.3 80.1 43.4 79.7 167.2 12.5 110.5 -9.3 55.6 -65.0 227.8 -56.1 -87.3 295.9 -217.0 24.6 -193.5 69.9 -0.4 116.4 223.3 -25.0 -58.5 -95.2 -4.8 -99.7 -207.9 -184.2 141.3 89.0 -150.1 -38.2 -257.6 -20.2 38.3 54.7 -115.0 -178.6 138.0 -118.7 241.5 53.9 -78.9 -56.5 -99.0 151.8 191.4 2.6 -505.9 46.0 43.0 -189.3 -120.8 50.2 92.5 -133.5 -171.3 126.7 -175.0 -247.3 -126.3 -326.3 -124.3 -153.8 -1.5 296.0 68.8 43.8 189.0 -52.3 -47.2 -131.7 148.2 -108.7 -294.3 95.6 -41.9 -120.4 132.5 185.3 -238.9 -130.7 28.8 -119.6 235.8 -22.7 -72.8 361.8 -42.2 -48.3 255.8 78.0 97.5 142.3 166.1 80.2 246.1 0.2 -232.5 -214.2 -158.7 236.8 100.6 52.1 14.6 -147.0 55.2 -197.1 139.9 49.7 -199.4 -77.1 258.5 205.0 87.6 -292.1 129.3 317.1 -135.0 -71.0 165.4 161.7 2.8 85.8 -22.7 135.1 208.8 -263.1 137.3 -460.6 -283.5 129.9 -210.9 138.8 -29.2 -220.8 -137.5 -240.4 -184.5 -236.8 357.8 -18.8 -248.2 93.9 -86.0 256.9 -76.2 152.1 -492.2 -107.4 186.4 11.9 427.5 60.3 -251.9 -279.4 3.7 -59.7 -345.9 15.2 -40.4 -106.1 178.1 227.8 -453.2 -57.8 -122.2 285.1 70.2 -22.3 818.8 143.5 138.7 -470.4 373.4 0.2 167.0 148.5 -249.4 117.7 155.0 97.1 -148.4 181.9 64.7 78.9 13.9 627.8 -92.8 76.1 283.8 -136.1 -66.5 -378.4 -135.8 345.0 318.4 -314.1 49.2 -3.0 -14.1 27.9 -306.7 78.0 -228.3 125.7 312.5 -257.8 309.1 618.6 -52.2 -110.7 244.8 243.5 129.3 -21.0 -187.3 -116.1 -113.7 -387.4 -173.0 205.0 -43.7 -217.9 -51.6 -157.3 345.0 -126.4 -1.0 -248.5 51.9 289.8 -190.2 310.1 93.5 195.8 -407.2 -344.7 117.3 -71.6 155.0 746.4 -107.4 327.2 202.0 199.6 256.7 34.1 98.0 -189.6 141.5 12.7 -181.4 202.0 4.8 -102.2 86.0 -153.1 -61.0 -161.8 -94.0 50.4 -171.3 -277.4 -233.8 345.9 -62.5 -199.0 -369.1 -43.1 -5.6 295.3 -20.9 -90.2 -568.8 228.2 -4.4 -34.9 -331.9 -71.0 -297.7 309.6 -1.2 234.4 254.4 202.5 -513.5 13.3 -43.9 -319.0 206.1 51.0 106.4 -174.8 151.6 -130.9 -99.4 -117.5 392.0 -130.3 573.4 -202.6 -127.2 348.5 -229.2 -260.3 -382.8 144.2 -29.8 72.0 294.8 84.8 -130.0 44.0 126.0 -22.3 98.6 118.0 -276.3 128.7 -507.4 -238.3 57.8 -49.7 100.7 -151.8 42.3 -41.5 105.0 270.6 173.8 -383.5 163.7 -170.9 -126.6 -191.4 -54.5 -230.8 136.9 39.0 86.7 -9.5 -160.8 283.5 -120.9 -357.6 29.0 139.8 -112.9 -153.8 21.4 -51.3 -104.0 -66.7 -103.9 449.6 -87.7 27.6 1.1 50.6 137.7 -115.0 -119.0 5.8 -373.3 14.8 13.0 82.6 -6.6 86.6 96.5 -156.2 -2.0 -1.8 -80.8 34.5 -124.7 73.0 -41.5 140.4 157.5 -63.2 -105.6 -110.7 -210.9 373.3 6.3 31.4 -384.7 -75.7 -32.5 100.0 1.9 27.2 197.8 182.1 -52.9 -173.7 -197.7 -32.9 126.0 -101.3 19.4 -79.5 22.2 -29.4 94.8 172.8 7.7 112.5 -93.9 -83.2 -156.0 89.6 4.9 300.4 8.2 54.5 145.9 -12.9 -29.7 45.8 107.9 -125.5 -60.0 -148.8 -239.9 -25.9 75.3 -87.3 202.4 -307.5 80.4 -36.0 111.1 108.5 137.8 18.7 171.9 85.9 147.9 -128.8 -105.3 185.0 59.9 156.3 -131.5 50.0 243.9 280.0 -220.0 85.7 -199.6 -32.3 -88.6 132.7 15.3 -328.7 21.8 271.2 217.5 -36.2 -222.5 -112.9 157.3 -18.9 160.0 -78.3 -180.8 -144.0 -10.4 -87.5 62.2 -107.6 -30.0 316.9 114.5 -130.1 -259.8 14.0 -5.6 -7.6 -112.4 -59.8 47.3 25.9 336.1 -35.0 -11.6 -149.3 157.4 101.9 325.6 -24.4 -349.0 12.5 53.1 -63.2 -91.6 513.0 233.0 -104.3 -32.6 144.0 -99.0 176.5 130.0 -111.9 -52.7 -19.2 -164.4 -103.2 82.4 537.8 90.2 304.1 81.7 -711.6 -134.2 48.3 -29.5 -52.5 247.7 -321.6 -281.7 -276.6 -71.6 152.0 216.6 -307.9 110.5 -423.8 82.8 -122.8 143.2 33.9 3.3 17.2 -337.8 274.2 -431.7 310.9 452.7 4.4 -78.7 97.9 -51.2 -178.3 -258.4 177.5 84.7 53.8 16.4 283.7 213.6 -50.2 131.3 -339.3 -8.0 -225.3 50.9 -157.6 64.7 -46.2 -274.4 115.6 527.7 -190.1 -380.8 51.7 157.0 323.3 150.2 550.0 -396.6 -407.3 62.2 251.6 217.6 143.1 425.5 -126.8 172.6 207.3 -144.8 -9.0 -11.8 92.6 374.8 139.7 124.0 -14.0 141.0 -50.5 629.5 -72.2 -456.0 -481.0 -371.4 350.6 -299.2 286.6 -187.7 154.9 -247.3 471.4 513.6 0.8 37.4 45.1 -67.4 -192.7 -283.8 -117.0 -190.6 -88.9 -7.1 56.5 140.6 -251.1 -192.1 -161.1 -313.9 146.7 214.5 61.5 -153.4 38.8 -178.1 -55.5 187.3 -117.7 133.6 264.6 188.3 204.8 -565.5 -365.5 214.8 206.8 232.5 349.2 -138.2 -270.7 -113.3 -55.9 -262.6 210.4 -63.0 521.1 105.2 4.9 499.2 180.4 299.4 -325.3 -176.6 73.5 404.6 193.5 -233.0 -159.4 259.4 -36.6 338.8 -152.7 181.0 52.4 111.9 119.8 674.3 298.4 -87.3 99.4 -269.1 -484.4 152.7 -72.6 10.1 -98.6 -12.0 158.0 -452.6 131.6 245.4 -12.6 -157.2 56.0 -308.6 304.5 109.1 60.4 332.9 -115.7 146.0 221.9 133.2 310.5 -241.3 231.3 212.5 -152.2 110.0 25.1 127.5 -371.3 514.0 122.7 -46.1 127.9 47.7 22.0 -204.4 -210.7 92.0 -141.1 175.0 327.1 365.5 -76.3 -5.7 -803.4 -407.1 -169.9 40.0 -423.4 -378.0 -200.7 176.8 -143.4 454.0 -493.3 439.4 369.5 -355.6 -25.0 -299.1 -264.1 65.9 302.3 -146.6 -180.5 -145.6 101.5 -232.9 475.4 285.4 -321.0 -103.1 -297.7 -237.1 11.9 -243.9 -298.6 -56.7 136.8 -28.4 110.6 -228.3 -69.1 28.7 -178.1 183.6 160.6 -317.9 -7.7 367.4 -29.8 -213.3 -80.9 -235.1 -21.7 28.1 108.6 89.8 142.4 130.2 -191.5 -384.3 8.5 45.6 -150.1 -15.8 -111.8 -64.7 18.7 -175.1 163.5 52.5 27.9 50.1 42.1 -235.0 108.5 -140.9 -23.3 154.7 90.2 29.9 -151.3 -164.9 -111.5 61.4 -3.6 -179.6 -124.6 301.3 -44.6 137.1 74.2 17.5 -194.8 -129.3 83.2 274.8 331.2 106.7 -27.7 -62.7 101.4 163.0 -45.5 -25.5 107.9 -154.2 102.4 -89.1 -86.4 131.3 13.0 -27.4 -6.7 -634.4 -80.2 -306.0 130.9 -74.2 -82.6 79.0 -159.6 81.9 -111.4 -4.7 5.2 20.6 169.9 197.0 -43.2
51.6 55.6 67.8 78.8 149.6 71.6 15.6 37.5 -4.3 -117.8 -101.3 -14.1 -19.2 -66.2 199.1 189.2 -250.3 206.9 -110.8 302.8 105.8 85.6 281.7 -11.8 -42.6 44.6 -250.3 98.7 -132.6 7.7 -29.8 23.3 -24.7 -49.8 -36.1 -24.1 -103.8 -23.0 121.8 40.1 -29.8 21.5 125.4 29.5 144.4 -139.6 66.6 -235.4 314.2 -81.7 -96.6 144.5 -8.1 -96.7 -241.9 174.0 -434.7 217.7 66.4 -126.1 116.0 -20.1 -36.7 -158.4 127.2 -84.5 -174.6 74.1 101.6 88.5 107.9 -3.5 146.1 123.0 187.1 -116.9 70.6 -31.8 74.3 16.4 -31.0 2.3 56.3 -51.0 77.4 10.1 -139.5 -33.1 40.1 -211.9 -47.9 172.4 124.4 -137.5 -52.8 71.3 -146.8 70.3 1.6 196.8 -94.8 -42.8 -67.6 -87.3 -173.2 94.4 47.7 54.6 -179.6 146.3 -55.3 50.3 -261.2 83.7 188.4 48.9 -17.7 123.1 -102.9 92.6 68.0 78.5 44.1 -117.0 45.0 119.4 66.8 -5.6 84.6 93.0 -42.2 -31.9 223.4 -81.9 101.0 -283.1 191.4 100.1 144.3 40.0 107.4 9.2 6.4 33.5 140.7 42.2 29.0 88.0 -39.6 -153.8 177.7 21.7 -73.3 65.9 40.4 90.0 59.4 230.9 -63.2 77.6 21.0 56.7 -101.8 172.4 -75.4 -32.6 340.5 -115.9 -114.1 13.4 -38.3 21.2 210.7 245.3 4.4 -23.1 -127.5 12.6 -35.7 -167.4 -228.3 165.8 -16.7 -19.0 -33.3 -428.3 27.8 66.3 -6.8 -102.4 -202.0 215.8 -169.0 162.6 42.2 -76.0 -113.2 -98.9 199.3 170.7 -38.2 -422.6 61.5 -7.7 -129.3 57.4 -30.9 107.1 -195.5 -157.8 142.7 -109.1 -204.3 -144.7 -315.3 -79.3 -290.5 85.1 365.3 77.2 52.0 124.4 -30.7 -11.9 12.1 163.1 -151.7 -299.4 17.6 -73.8 -191.0 -25.3 207.4 -202.2 -174.6 -31.4 -271.9 235.6 41.5 -1.8 219.7 -23.3 -101.7 135.6 74.7 -26.4 47.6 124.7 147.4 227.9 -49.8 -62.2 -144.4 -120.3 322.7 135.0 -1.7 -62.4 -185.9 13.4 -211.0 255.2 40.8 -269.8 -89.4 283.8 215.0 104.3 -310.6 57.8 369.6 33.9 -11.9 116.5 109.5 -31.5 63.6 -84.3 71.4 84.3 -287.0 251.7 -412.4 -199.5 62.9 -216.1 102.7 -39.9 -105.0 -128.9 -147.0 -168.2 -159.1 241.4 -50.3 -164.3 143.7 -45.5 89.1 -184.7 204.8 -321.9 30.1 28.0 -104.3 172.5 130.4 -250.7 -230.4 121.7 -104.5 -337.2 268.1 -2.5 -140.3 308.2 263.7 -517.8 -27.2 -236.6 96.2 58.3 150.8 758.6 68.2 127.5 -452.2 407.8 9.9 238.4 66.9 -395.0 -111.5 -101.1 -2.4 -122.9 151.9 106.9 59.3 42.4 577.0 -124.7 -117.0 312.9 -130.6 151.1 -412.2 -117.6 320.0 261.6 -355.3 77.2 -11.6 112.8 193.6 -491.6 309.3 -189.5 111.6 330.9 -298.3 324.0 699.2 -154.8 -108.3 192.4 123.7 12.7 -58.4 -162.1 58.9 -27.0 -457.7 -274.1 271.4 159.5 -246.2 39.2 -37.3 354.9 -236.2 77.4 -236.3 88.2 143.0 -158.8 286.5 89.1 235.8 -433.4 -160.0 388.7 -57.9 229.1 846.9 -126.1 291.4 170.6 220.5 303.6 -252.3 186.6 -238.6 10.4 -54.3 -251.5 144.2 -128.7 -280.6 32.5 -132.6 -170.2 -242.0 -224.7 209.4 -183.3 -337.7 -43.3 317.0 -169.3 -156.2 -286.3 1.9 89.7 490.8 -112.5 -86.6 -454.2 106.0 154.9 -76.2 -327.4 -120.9 -389.0 138.2 -85.0 191.9 234.6 166.0 -494.6 -69.8 -40.1 -310.2 247.3 -102.8 102.2 -341.5 131.9 22.9 -154.1 -190.9 295.3 -115.4 557.5 -177.0 -124.2 329.5 -253.1 -78.3 -143.5 152.0 -167.2 108.4 73.7 83.1 -133.6 124.6 168.6 -10.1 55.2 255.7 -373.5 54.2 -317.8 -248.4 -5.2 51.0 1.6 -222.3 -36.0 -62.5 249.1 153.2 92.2 -320.0 116.7 -238.4 -79.0 -276.8 -31.8 -108.0 182.8 109.6 244.3 81.8 -83.3 -18.6 18.5 -131.8 -150.8 138.2 -88.3 -113.7 2.2 -17.3 -161.6 -119.1 -67.3 505.6 -92.3 -8.4 -12.8 35.9 139.9 -81.0 -122.7 -44.3 -369.2 19.9 74.5 71.9 -7.5 69.6 99.7 -201.6 -45.7 38.3 -111.0 -8.0 -66.4 85.8 52.7 99.1 214.1 -78.7 -81.6 -78.6 -176.7 307.2 -12.5 66.0 -370.3 -58.5 -78.1 17.4 47.9 73.0 117.3 178.1 -75.7 -153.2 -184.2 -9.9 77.2 -84.8 23.5 -41.8 58.3 -55.3 91.4 98.0 -32.8 115.8 -119.4 -35.5 -172.1 69.2 25.3 303.0 23.3 18.6 160.2 -40.8 -14.5 93.6 -8.7 -133.3 -36.2 -66.4 -216.5 -79.6 137.4 -53.2 182.8 -316.3 90.1 -13.7 110.8 123.6 150.8 13.6 120.5 113.7 141.2 -77.8 -130.2 178.6 116.6 145.9 -129.8 71.8 421.1 331.4 -169.8 118.8 -169.1 -81.6 -58.2 80.4 44.8 -419.8 91.2 323.4 162.0 -28.7 -167.0 -198.3 163.9 -40.1 97.2 -117.9 -191.7 -63.7 -4.5 -81.4 35.4 -172.2 -43.3 334.5 71.0 -61.6 -266.5 17.7 100.4 88.2 -134.4 -107.1 109.0 50.7 440.0 17.1 -49.2 -182.1 206.2 44.2 268.1 -84.4 -296.7 97.3 6.2 -260.6 -168.3 523.6 220.7 -12.1 -28.7 197.3 -76.3 123.3 67.9 -101.9 -121.9 -37.7 -164.5 -7.3 -12.6 564.0 59.2 293.8 15.7 -601.0 -54.8 27.5 -76.4 14.2 276.5 -407.6 -233.1 -322.1 -139.4 -10.4 193.2 -316.4 46.4 -448.4 120.8 -158.2 154.2 85.9 -96.7 151.2 -404.2 295.8 -376.9 267.9 415.1 125.5 -28.7 220.3 -83.0 -165.1 -327.5 70.5 124.4 -2.5 25.3 244.5 222.0 -35.2 87.6 -341.3 55.4 -178.7 59.9 -185.8 136.3 -56.6 -199.3 162.9 516.2 -181.3 -444.4 55.8 192.2 343.8 79.6 546.1 -370.9 -436.5 -26.8 236.5 188.3 92.6 505.0 -109.7 229.5 253.6 -85.6 -34.0 -8.5 37.1 452.2 152.5 121.5 26.5 129.9 -147.9 669.0 -45.4 -438.5 -513.8 -326.8 358.3 -358.8 304.2 -187.9 161.3 -222.2 429.1 546.9 -50.7 -11.8 -1.1 -117.6 -227.4 -302.3 -63.8 -179.1 -122.8 3.2 42.6 72.9 -172.2 -182.3 -134.0 -321.8 211.8 306.9 -13.4 -132.5 20.8 -187.5 1.6 192.1 -151.1 73.5 269.2 168.3 151.3 -475.0 -353.7 184.3 152.3 237.0 379.6 -78.3 -240.3 -6.1 4.2 -91.4 154.1 -86.6 366.2 -18.7 206.7 391.0 317.3 503.9 -344.5 -313.2 18.8 386.2 172.0 -316.1 -20.9 189.0 -16.2 325.8 -96.4 261.5 23.4 179.3 179.8 898.4 373.3 -51.9 64.5 -235.9 -426.1 230.7 72.9 -122.1 -166.6 -69.4 277.9 -352.3 26.6 237.8 -11.7 -152.9 10.1 -264.1 354.0 -28.8 -67.6 296.9 -167.5 277.1 305.8 90.5 317.1 -246.1 73.8 375.2 -87.8 273.7 1.7 126.9 -283.4 399.6 105.1 -189.8 18.4 -45.8 9.6 -45.9 -108.8 8.0 -170.9 175.2 393.6 306.3 -52.9 91.7 -834.8 -259.2 -35.0 174.4 -251.4 -321.5 -70.1 191.2 -216.1 552.1 -497.3 474.6 361.1 -354.1 -17.3 -325.8 -282.7 -13.2 353.2 -111.4 -91.2 -56.3 51.0 -136.5 388.7 278.0 -249.1 9.0 -173.3 -250.9 88.4 -222.1 -320.4 -48.4 154.7 -142.4 -8.8 -191.9 -130.0 5.9 -177.1 84.0 231.3 -312.6 -40.9 275.4 25.4 -126.7 -174.3 -124.8 -72.3 0.1 150.9 86.9 138.4 192.3 -195.5 -351.2 -81.0 105.1 -129.3 -2.7 -45.3 -73.9 -40.0 -156.6 69.7 -33.3 -2.4 59.6 102.1 -125.8 68.9 -172.5 -24.4 130.4 196.0 6.2 -65.1 -207.5 -49.1 -32.8 -54.9 -129.0 5.5 155.9 -63.1 150.4 31.5 -60.6 -217.5 -118.9 132.7 211.3 530.0 107.5 -29.9 -28.6 150.1 117.1 -42.8 -94.4 105.5 -148.0 201.1 -210.2 -200.8 142.4 -2.0 90.1 63.6 -585.1 -143.8 -297.9 196.0 5.7 -99.6 49.6 -188.6 199.0 -177.1 -69.8 56.3 -30.5 112.6 116.4 -17.5
53.3 8.2 62.5 12.6 126.5 7.3 78.1 160.7 -26.2 -60.2 -120.4 -39.5 -78.9 -3.2 253.0 156.3 -154.4 216.9 -26.4 265.3 99.9 70.6 293.6 -72.9 24.0 2.4 -247.6 79.5 -117.2 19.8 -61.3 59.7 -4.5 -102.1 -54.1 -22.7 -106.0 40.7 95.9 -1.4 -109.4 62.2 89.6 14.3 90.2 -226.3 106.4 -186.2 388.9 -93.6 -83.4 101.3 5.4 -139.1 -336.7 201.0 -448.6 144.4 -7.6 -44.1 106.6 -25.3 -28.3 -177.6 130.3 -33.4 -107.7 39.1 125.7 42.1 22.7 2.7 99.1 86.2 147.0 -111.8 56.2 -94.2 91.1 -38.8 -129.3 19.6 3.1 -70.3 49.4 -86.2 -228.8 -133.8 57.4 -150.4 -61.0 43.3 190.6 -120.8 -74.4 -2.6 -80.6 66.5 6.1 145.2 -66.5 -68.7 84.9 47.0 -156.6 -27.6 183.5 41.7 -148.2 35.0 -62.7 104.4 -152.4 111.8 127.5 71.6 -38.1 63.5 13.7 90.0 50.7 9.2 -43.5 -89.6 169.3 111.3 88.8 8.3 37.4 32.0 54.4 -116.9 302.9 -49.3 16.8 -347.4 136.4 136.3 202.5 15.8 47.6 76.1 -3.3 136.5 69.8 61.9 61.7 82.7 47.2 -110.2 179.6 52.2 -119.7 127.5 11.2 80.3 -4.8 239.6 -62.1 97.5 106.3 15.6 -11.4 192.9 -95.9 49.9 364.9 -41.9 -224.3 19.7 20.8 134.2 125.9 193.2 -31.8 18.1 -128.8 22.4 -135.1 -166.8 -208.5 154.0 -30.1 -187.7 -19.2 -530.1 34.9 160.6 89.6 -48.7 -99.3 153.5 -24.3 101.9 53.9 25.7 -17.8 -113.2 149.8 138.6 -70.9 -355.4 -43.3 -62.6 -99.8 36.5 -38.9 194.5 -41.3 -95.7 185.0 -80.2 -171.2 -12.3 -326.1 -102.5 -186.8 166.0 249.4 15.4 47.4 -0.3 -41.0 -144.6 0.8 160.3 -339.3 -184.0 28.1 -264.8 -179.7 62.1 222.6 22.4 -172.4 11.4 -320.7 271.7 -18.2 -35.1 238.8 -20.6 -5.2 18.2 54.8 -20.8 97.5 109.0 97.6 379.9 -70.6 -54.0 8.8 -154.2 240.9 192.9 126.8 -42.6 -186.8 -46.5 -219.8 159.8 81.0 -205.8 -98.7 157.8 198.7 122.5 -284.3 84.9 316.7 -0.3 -47.7 54.5 152.8 -27.4 96.7 -123.3 68.1 12.8 -317.4 172.9 -328.1 -253.2 -46.4 -242.9 208.8 -64.0 -169.2 -137.2 -42.7 -92.3 -170.8 80.3 -62.2 -22.9 129.6 -60.9 -40.3 -119.4 169.5 -75.8 -75.2 14.9 -184.8 76.3 189.7 -155.0 -161.1 79.4 -51.3 -551.2 316.7 94.8 -223.2 261.7 215.7 -599.8 -17.4 -227.5 177.7 125.3 128.5 597.1 63.9 203.5 -343.3 378.3 -55.6 367.2 28.1 -420.3 -147.7 -261.3 102.3 -55.8 45.8 91.2 71.8 -0.3 16.5 -237.7 -353.4 62.7 -332.6 155.1 -429.1 -24.3 252.9 215.2 -266.6 122.0 134.6 122.2 138.2 -515.9 250.0 -85.5 166.6 284.0 -274.9 319.2 452.6 -215.8 -128.0 161.3 85.3 82.1 50.2 -189.1 -42.7 -148.6 -380.5 -191.6 321.7 329.0 -133.8 8.7 -120.7 192.8 -18.5 151.6 -330.1 200.4 126.1 -185.3 361.3 181.0 79.9 -504.6 -168.7 506.0 18.4 167.9 862.7 -294.4 214.9 210.0 109.8 134.8 -395.8 156.9 -247.0 -211.1 -20.1 -74.2 45.3 -121.7 -324.2 -37.1 -126.3 -177.8 -290.2 -111.6 154.0 -107.5 -366.5 -219.8 394.0 -158.0 -376.0 -203.0 109.5 -34.8 384.7 79.4 -38.4 -289.4 36.6 163.9 36.5 -352.6 -113.0 -465.9 92.1 -149.7 209.6 195.9 316.6 -536.6 119.5 -41.4 -238.8 227.7 13.5 175.4 -174.2 35.5 122.0 -72.0 -263.6 117.4 -220.7 495.0 -114.6 -41.0 331.8 -378.4 -185.3 -133.1 179.1 -65.4 62.8 173.8 164.7 106.5 -28.7 92.5 -18.3 -95.6 170.5 -417.3 -6.0 -319.3 -328.0 -41.5 -28.1 73.6 75.3 142.2 -278.1 49.3 41.0 215.1 -367.8 139.8 -192.5 -205.9 -230.6 -18.3 -245.1 281.1 25.6 318.0 44.9 36.7 -0.8 -0.5 -82.9 -133.7 176.2 -121.5 -100.3 40.9 -40.9 -220.5 -95.0 -83.8 489.2 -109.9 -27.7 4.4 13.3 124.3 -96.5 -119.2 -0.3 -354.2 3.0 30.5 89.7 -6.4 51.4 84.2 -190.8 -68.0 -41.1 -77.3 -18.1 16.4 102.1 25.1 122.1 203.4 -72.6 -41.9 -112.8 -195.6 305.7 -27.0 95.5 -375.1 -58.7 -119.2 22.1 90.5 122.7 86.0 168.5 -82.5 -139.6 -177.2 -33.1 24.9 -97.7 10.4 -20.5 49.7 -12.4 122.0 91.7 -59.5 179.3 -168.6 -34.0 -167.7 9.0 -33.8 236.0 -49.4 40.0 151.7 -44.6 -35.2 87.4 -42.3 -118.7 -65.5 -135.6 -235.5 -97.0 123.9 -24.9 144.9 -325.2 8.8 -28.6 87.4 126.1 144.3 38.8 119.1 138.6 103.0 -121.0 -121.7 133.4 47.1 162.7 -145.1 117.6 481.5 297.1 -145.5 149.7 -82.4 -108.7 -10.5 98.6 22.9 -399.4 112.9 234.4 113.4 -90.1 -149.3 -207.2 175.7 -16.1 63.7 -140.5 -207.7 -30.8 -60.9 -118.5 194.0 -198.9 -85.7 355.4 132.8 -66.6 -281.9 57.0 52.7 80.3 -107.6 -65.4 175.1 26.6 373.6 125.8 106.2 -192.9 184.4 -25.5 268.6 -196.5 -352.7 104.4 96.4 -414.0 -114.0 581.0 148.0 -72.8 -157.5 175.8 -25.3 145.0 31.3 -55.4 52.9 71.9 -253.7 -164.6 -33.6 487.6 36.1 254.3 25.5 -628.4 52.6 66.5 -131.4 3.5 324.1 -308.2 -200.1 -297.7 -214.3 -83.9 209.3 -305.5 -52.1 -532.1 120.4 -212.3 -67.7 140.3 -129.5 221.0 -314.7 315.9 -357.9 220.7 361.2 187.5 -11.8 219.3 -44.8 -84.6 -369.5 69.2 108.0 34.4 34.8 252.7 253.5 -19.4 81.6 -382.6 53.5 -133.5 44.6 -214.7 184.7 -95.6 -143.1 159.2 503.5 -187.8 -389.7 95.4 204.6 352.0 94.7 602.8 -297.0 -499.3 -22.4 232.6 147.9 79.0 486.4 -84.6 229.3 297.0 14.4 -75.8 -7.2 13.6 456.9 187.6 82.0 -28.2 159.7 -212.7 688.5 -36.7 -356.0 -526.9 -334.1 331.5 -375.3 313.9 -206.1 190.8 -169.1 375.1 552.7 -61.3 -61.9 -4.6 -132.3 -226.2 -294.4 -87.4 -191.1 -131.1 -8.8 -10.2 35.5 -89.5 -116.9 -143.1 -363.9 229.9 266.1 -127.6 -183.5 5.0 -216.9 40.3 160.0 -185.8 6.4 304.5 165.0 131.0 -367.7 -363.5 240.6 98.9 218.8 406.0 -69.6 -268.0 76.0 108.3 45.7 58.9 -19.6 232.2 67.0 424.3 444.1 470.0 453.0 -264.9 -179.2 -55.1 349.8 125.0 -225.6 -49.6 112.5 15.3 254.7 82.7 273.8 91.1 356.3 394.0 851.0 266.3 -136.1 -19.4 -190.8 -339.3 225.6 31.8 -198.7 -217.0 -75.6 302.8 -217.5 -54.1 215.8 -30.8 -249.5 27.0 -94.9 245.5 -36.2 -132.3 365.7 -161.0 233.0 389.5 33.1 278.0 -230.6 -31.6 338.3 -85.8 323.8 -55.7 213.7 -229.1 316.3 105.8 -171.9 24.2 -39.5 -16.5 -25.0 -35.7 92.8 -269.0 321.1 434.6 301.8 -93.5 162.5 -676.1 -281.6 29.7 122.6 -128.7 -366.3 -130.8 165.8 -337.5 681.7 -474.7 512.0 379.5 -293.4 143.1 -360.7 -279.8 -225.5 453.8 91.8 -24.0 -106.2 60.7 -179.8 418.8 255.8 -322.6 30.6 -82.5 -160.3 101.4 -187.9 -325.4 -76.8 209.0 -283.8 -15.1 -138.7 -291.0 -16.4 -216.7 13.8 226.6 -318.1 -102.7 130.7 -0.3 -127.3 -199.3 -97.4 -57.4 -26.4 176.0 16.1 138.7 230.4 -111.6 -249.8 -89.6 125.0 -34.8 -55.8 -26.5 -90.4 -20.8 -113.0 -68.9 -35.2 -39.5 -3.7 180.4 110.0 79.8 -116.0 -111.6 132.6 256.8 -84.0 32.6 -197.0 48.0 -142.0 -193.4 -170.9 52.1 78.6 -110.5 196.8 -33.4 -75.7 -130.3 -108.6 90.8 129.3 549.4 109.1 -21.4 -64.9 157.6 37.5 -18.4 -116.6 64.3 -11.6 174.1 -150.8 -217.1 98.9 -74.0 87.8 18.7 -563.1 -55.0 -291.5 277.0 15.4 -208.4 22.1 -195.9 277.3 -206.9 -159.4 73.0 1.2 89.9 94.9 18.9
54.9 34.3 80.1 62.0 244.2 33.3 53.1 114.0 -33.8 2.8 -138.8 -28.2 -29.9 18.0 126.9 107.1 -177.7 176.8 64.7 203.5 60.9 -26.7 291.7 -57.2 -13.2 2.0 -189.8 5.3 -24.8 42.5 68.5 129.6 -164.1 -88.4 -17.4 38.2 -34.8 27.1 -12.5 0.6 -72.4 15.7 139.3 28.7 83.6 -241.5 129.8 -210.8 266.0 -23.8 -79.9 21.9 37.4 -216.4 -347.9 214.9 -398.4 154.8 20.6 -2.1 89.1 10.1 12.7 -189.0 104.3 -14.7 -167.8 -13.2 134.2 5.1 -67.0 -23.0 80.8 16.3 153.6 -41.5 50.0 -122.9 113.8 -65.9 -160.3 -69.2 37.9 -63.8 70.8 -103.5 -285.5 -111.1 156.8 -50.0 -4.2 24.5 195.3 -149.2 -148.1 -9.2 -48.7 69.4 6.9 69.0 -42.6 -74.0 100.8 -29.6 -239.2 -6.1 119.3 113.6 -212.3 34.0 -37.3 11.0 -140.9 22.9 150.2 117.8 79.4 44.1 -50.8 162.8 -2.9 112.0 -47.3 -127.3 92.2 189.2 87.9 -22.4 94.4 29.3 170.0 -145.2 390.4 21.9 -45.5 -274.8 132.6 67.1 165.4 -54.1 159.9 60.2 47.3 175.1 57.3 22.5 33.8 125.4 155.8 -69.9 15.1 124.9 -41.7 208.3 79.0 86.0 26.9 203.4 -31.1 145.6 128.9 1.5 -72.3 248.1 -88.2 -45.4 180.9 -67.1 -165.9 -5.4 35.1 115.2 63.1 242.0 7.8 38.9 -34.6 -7.3 -147.0 -103.7 -187.7 131.6 80.9 -262.2 -179.9 -413.6 -12.1 261.9 71.5 -82.2 -69.2 129.7 -50.7 96.2 -3.7 -39.0 -105.8 -103.0 125.5 217.4 5.6 -339.5 -40.4 55.3 -62.3 -107.2 -82.3 86.5 -190.5 -77.9 206.6 -146.8 -65.6 -30.5 -398.2 -47.6 -56.7 72.1 95.7 62.7 69.8 -3.4 -75.1 -167.9 46.6 72.1 -303.9 -142.8 -75.7 -241.1 -218.9 16.9 197.5 -11.8 -105.4 -50.2 -255.4 309.0 -119.0 -25.1 263.7 34.2 -51.8 20.5 81.4 55.2 282.2 92.1 -53.7 192.9 -44.5 -209.0 -27.0 -240.9 211.0 73.4 85.7 5.5 -130.5 -34.2 -290.1 100.7 93.7 -140.2 -122.8 126.4 166.9 140.7 -334.9 137.4 229.2 42.5 -44.5 91.8 271.8 -53.8 172.9 -209.0 162.9 -98.5 -253.2 97.2 -483.9 -352.5 9.9 -244.2 213.9 -98.1 -302.5 -32.2 10.5 -96.1 -268.6 -60.4 -138.5 -20.3 72.2 -68.9 73.7 -185.6 184.0 -272.8 -155.7 80.6 -141.8 126.5 134.3 -148.8 -258.9 167.3 -52.6 -584.8 333.5 -13.0 -188.4 262.3 194.5 -592.5 -84.3 -245.7 89.9 60.3 38.5 516.5 -59.9 126.3 -298.6 369.8 -22.9 272.6 4.6 -242.5 224.1 56.9 247.5 -29.8 -14.9 -38.1 189.3 78.1 172.6 -205.7 -410.1 -55.7 -207.9 210.6 -452.7 39.9 290.4 262.1 -272.5 219.7 207.8 170.0 -164.3 -379.4 113.9 -79.4 201.6 292.3 -225.5 273.9 238.9 196.0 45.2 25.1 214.2 151.0 78.1 -152.8 -34.5 -75.4 -307.9 -199.9 354.7 236.2 -168.2 2.8 -75.9 87.2 39.0 152.4 -421.1 195.2 196.9 -219.2 424.5 115.7 -192.0 -499.6 -275.0 557.7 -130.3 212.0 784.7 -242.3 3.9 110.6 41.7 110.2 -132.8 266.7 -312.3 -189.1 107.4 -125.9 146.7 -57.1 -163.5 -121.1 -219.7 -150.2 -218.8 -48.1 -10.3 -285.9 -147.5 -378.2 428.5 -143.3 -484.8 -91.1 -112.5 66.7 320.0 207.1 99.7 -22.8 127.8 74.5 -100.1 -340.3 -113.8 -548.4 326.2 -143.2 186.8 176.0 267.4 -588.4 118.5 35.9 -198.2 104.6 27.3 104.5 -203.6 70.7 74.1 -127.5 -202.4 181.0 -91.8 592.3 -65.2 32.0 157.2 -324.5 -216.7 -191.5 180.0 -55.1 38.6 23.4 178.0 151.8 -204.3 98.7 -24.2 185.6 157.1 -200.4 -76.7 -504.9 -266.8 136.2 -315.3 224.8 30.4 162.9 -267.6 -28.4 6.7 159.9 -388.7 86.6 -169.9 -178.1 -229.2 114.2 -117.8 511.3 -71.1 364.4 144.0 89.8 -62.6 -23.7 -239.2 -5.9 86.1 -102.1 -120.3 58.4 -11.6 -225.0 -106.8 -28.2 479.3 -160.3 -22.0 36.8 3.9 78.4 -138.4 -134.8 28.9 -336.4 48.7 11.7 119.4 42.1 88.9 63.7 -173.8 -86.3 -88.8 -43.6 51.6 41.2 108.7 22.4 86.9 204.9 -119.9 -117.2 -144.6 -131.3 296.5 -51.4 89.7 -380.1 -74.7 -90.3 63.7 58.3 153.1 89.9 119.5 -121.7 -179.3 -221.6 -83.8 2.4 -83.4 -5.6 -67.3 18.2 82.4 148.4 72.6 -29.4 188.4 -131.9 -25.7 -179.0 -26.3 -7.1 266.9 -76.9 49.9 226.7 -26.3 -10.3 42.9 -12.3 -85.4 -68.3 -111.5 -219.9 -2.9 126.4 -65.6 142.4 -300.9 36.6 -81.5 26.5 147.3 200.5 28.4 135.7 119.3 116.9 -152.4 -56.9 157.2 17.3 189.1 -136.3 114.4 406.1 273.8 -124.7 73.0 43.0 -3.8 32.1 143.1 5.8 -325.9 105.3 245.0 123.0 -162.7 -258.3 -97.1 149.9 26.5 64.8 -117.5 -126.7 -203.5 35.3 -83.1 238.9 -127.9 -105.2 386.0 297.5 -86.2 -238.1 -22.0 79.1 96.8 -118.5 -43.0 93.5 -9.3 257.1 92.0 109.3 -160.6 207.8 -69.9 248.8 -158.9 -354.1 13.0 189.5 -448.3 -111.3 418.6 104.8 -146.8 -219.1 196.5 -63.6 127.7 14.0 -153.0 91.9 45.6 -227.7 -206.4 80.0 422.1 57.5 231.9 -24.6 -558.8 108.4 128.4 -97.6 -32.5 267.1 -325.6 -294.3 -227.8 -119.8 -49.5 196.9 -291.5 1.8 -442.2 128.3 -224.2 -65.6 131.9 -77.7 118.4 -250.1 238.6 -231.0 149.9 260.7 251.4 92.9 112.8 -23.3 7.1 -360.5 80.2 46.0 61.9 56.3 279.2 274.9 -31.7 -2.9 -408.7 14.6 -81.3 58.0 -216.4 190.9 -137.2 -110.4 149.7 492.8 -176.0 -402.4 69.7 184.3 264.9 130.1 697.0 -179.5 -491.7 20.2 303.1 116.2 99.8 393.3 -134.1 251.3 270.9 46.3 -130.1 22.0 -17.8 395.0 229.9 2.0 -63.0 153.9 -206.2 635.9 -66.1 -294.3 -595.2 -435.8 255.9 -389.3 294.7 -252.8 162.1 -209.8 356.3 531.9 -26.0 -97.5 63.6 -107.9 -194.2 -244.0 -137.4 -246.0 -61.2 -60.5 29.7 43.1 -98.4 -86.4 -186.9 -414.9 218.3 184.6 -114.0 -154.0 20.6 -167.5 136.7 139.3 -261.8 -47.0 226.6 121.4 48.0 -230.8 -276.2 222.2 38.8 266.1 405.0 -58.6 -318.2 121.8 278.5 174.3 30.7 -148.6 233.7 285.1 619.0 442.5 324.8 445.9 -247.8 -159.5 -28.2 432.7 -20.6 -90.6 -6.8 166.2 177.8 208.3 35.0 242.1 108.9 327.2 430.3 701.3 280.4 -239.5 -55.9 -219.9 -268.2 95.7 -94.3 -223.2 -177.7 -143.2 360.1 -148.6 31.9 207.6 -95.2 -249.6 127.3 -158.5 261.3 -33.2 -149.1 343.0 -124.4 250.2 320.8 -141.9 127.1 -150.5 7.5 345.6 -113.8 408.6 -6.7 269.0 -240.2 157.3 32.8 -102.5 178.5 56.4 64.2 -78.4 61.1 290.6 -265.8 350.2 366.2 279.5 -70.0 81.7 -695.7 -351.4 -50.5 42.9 -135.1 -451.4 -45.8 162.4 -348.6 630.1 -458.1 511.4 347.3 -343.6 108.8 -402.4 -329.2 -290.1 422.4 26.1 -101.0 -71.6 111.6 -195.2 495.0 335.3 -375.3 15.8 -40.9 -192.4 58.3 -81.3 -305.9 -52.2 322.4 -335.2 17.3 -150.9 -352.3 11.0 -284.6 82.3 207.8 -365.1 -188.9 65.8 -20.8 -179.2 -179.4 -128.3 -34.1 41.5 124.9 107.3 96.0 289.0 -45.5 -112.8 -27.0 113.0 22.6 -81.6 -61.0 -211.0 18.2 -65.5 -9.0 -26.2 -70.9 -81.1 156.6 156.7 37.5 -124.8 -172.7 84.4 250.0 -197.4 54.7 -160.6 42.9 -221.0 -246.8 -250.6 -44.6 99.3 -161.9 186.2 77.3 32.4 -106.2 18.5 53.5 142.1 495.6 135.2 42.9 -118.5 143.5 154.8 -24.8 -84.3 53.4 30.3 107.1 -46.6 -177.2 105.3 -51.3 35.0 4.7 -627.0 10.5 -115.2 359.0 -25.6 -319.0 83.6 -143.9 258.0 -80.9 -123.0 32.8 61.3 97.0 130.5 107.7
56.6 5.2 105.9 120.6 205.7 -12.9 -48.6 64.9 -51.7 -3.8 -53.3 11.5 38.8 -34.6 114.9 191.9 -233.8 247.1 89.0 128.5 42.8 -3.4 289.1 -30.6 -27.4 -48.6 -47.1 -25.7 -39.7 87.8 26.0 25.3 -190.5 -53.1 -8.9 131.1 -36.9 84.7 -12.2 63.4 31.1 37.7 96.3 -5.2 49.0 -197.2 64.3 -191.5 222.2 -83.3 -27.4 21.6 -16.1 -216.1 -320.2 198.8 -418.0 124.5 45.3 15.1 69.3 9.2 66.6 -160.4 108.5 -17.5 -146.3 -21.1 166.1 31.9 -29.2 -11.0 103.5 34.0 260.8 -33.5 24.2 -75.8 111.2 -134.0 -124.4 -105.0 49.2 -31.2 24.7 -69.3 -117.0 -52.7 239.8 -22.6 2.2 24.8 69.4 -220.1 -119.7 -46.5 -36.5 110.1 11.4 36.6 -123.9 -11.0 59.0 -39.7 -336.7 124.9 -19.4 123.6 -191.1 50.5 -76.4 -19.0 -138.6 -11.0 229.8 59.9 124.1 140.7 -108.6 249.0 37.3 179.1 -69.3 -166.1 91.5 148.1 39.8 -53.3 211.1 146.4 160.0 -65.1 350.2 -47.0 91.5 -171.6 78.8 -34.1 99.4 -70.1 162.6 -16.6 -22.2 151.9 86.0 -59.3 26.9 117.5 90.0 -83.5 -6.4 96.8 -41.8 82.2 143.7 89.5 -26.0 175.9 39.4 16.6 126.5 3.9 -124.6 256.3 45.0 -204.4 149.6 -132.0 -116.4 8.0 -19.0 28.3 118.7 223.0 -66.8 60.1 40.1 117.4 -82.5 -83.8 -151.6 74.6 57.9 11.6 -141.0 -243.8 -43.2 172.7 91.0 -82.9 -203.2 127.8 -130.9 142.0 53.1 20.8 -132.8 -108.2 120.7 193.6 47.5 -262.1 -15.0 -15.7 -71.1 -73.4 -50.5 35.7 -187.3 -196.5 270.5 -20.0 -43.1 -74.5 -352.2 -33.8 -140.8 -25.4 158.7 118.1 126.8 -87.7 -0.5 -64.0 19.1 134.9 -219.1 -87.8 -74.1 -194.4 -338.5 -53.8 186.0 -141.5 -27.7 -31.1 -80.8 253.9 -108.5 114.5 172.0 94.5 -7.2 27.1 170.3 -2.6 132.3 87.0 14.1 165.7 -92.3 -206.3 -7.7 -163.3 301.9 -10.8 56.6 -9.1 -146.7 21.0 -410.4 71.9 24.5 -89.9 -107.9 221.1 233.1 97.2 -287.5 103.0 352.3 137.9 -6.8 123.2 241.3 -92.4 66.1 -161.8 52.5 -136.7 -239.6 83.3 -448.2 -330.8 -13.6 -173.1 192.4 3.5 -166.0 19.8 -83.9 -136.7 -284.7 -75.9 -142.8 -26.4 -5.5 -60.8 3.2 -168.7 48.5 -463.6 -89.4 -70.6 -217.1 211.9 216.9 -233.0 -184.4 204.8 -155.7 -517.2 440.4 -84.7 -100.6 246.5 161.5 -504.7 -65.8 -434.3 -24.3 38.4 65.4 450.1 -96.1 22.6 -233.7 525.2 5.2 277.1 37.4 -397.5 126.3 36.0 277.3 -49.6 -4.8 -51.6 149.4 68.3 1001.3 -281.9 -371.2 184.6 -66.6 67.1 -561.3 -29.5 382.1 318.9 -316.2 306.1 351.1 155.3 -133.4 -454.8 265.3 -146.7 108.9 362.3 -377.6 175.7 354.1 351.9 178.2 32.1 387.4 105.6 123.5 -99.1 58.2 -33.4 -293.8 -201.6 234.8 212.0 -204.6 67.2 -10.5 165.3 121.9 144.6 -395.7 115.9 189.2 -136.0 178.8 -61.2 -301.8 -339.1 -173.9 526.3 -248.4 259.7 711.6 -198.4 4.7 108.9 159.5 96.5 -58.8 258.5 -187.9 -245.4 -52.1 -190.5 157.2 -182.2 -120.9 30.1 -316.7 -96.2 -49.5 -103.0 18.0 -198.8 -51.2 -282.0 284.8 -141.6 -461.1 66.9 -269.4 151.8 187.7 193.4 -18.7 54.9 256.2 193.7 -182.9 -336.9 -138.5 -676.0 280.1 -155.6 317.5 141.3 208.8 -503.5 73.1 66.0 -155.1 236.8 67.2 154.1 -132.4 131.3 119.4 -75.7 -160.7 183.6 -87.2 515.5 -111.6 162.3 110.0 -241.6 -87.2 -167.1 86.8 -306.7 121.4 -173.1 32.2 244.9 -179.9 184.4 -122.6 223.7 172.7 -56.4 -175.1 -451.5 -183.0 26.9 -224.8 -75.7 -41.1 -16.5 -107.9 119.8 5.4 108.3 -185.6 143.6 -293.7 -178.9 -268.0 -104.8 -114.9 429.2 19.7 344.1 167.4 -41.3 -211.9 -127.8 -111.4 37.5 201.3 -136.8 -98.4 22.2 10.7 -232.2 -87.4 -12.6 478.9 -226.7 -24.3 -10.4 -33.0 100.7 -72.3 -121.8 -25.0 -361.7 102.7 16.7 133.2 45.2 91.1 98.9 -209.2 -106.6 36.2 -7.5 63.9 14.5 101.9 34.0 74.5 227.0 -103.4 -119.1 -44.6 -47.2 263.1 -65.7 36.1 -330.4 -70.4 -43.1 35.0 60.3 183.0 68.9 109.1 -129.3 -141.6 -241.6 -67.1 21.5 -84.0 55.8 -115.0 11.6 81.2 145.7 97.4 -39.7 170.1 -137.5 37.8 -168.4 -53.6 46.6 253.2 -44.4 59.6 244.6 -41.4 78.6 54.4 -113.7 -133.3 -48.2 -54.5 -244.5 -35.1 80.7 -61.8 109.7 -233.3 27.9 -80.2 41.7 144.8 181.4 -36.7 88.7 85.8 37.4 -175.6 -39.5 194.2 80.1 173.8 -153.4 105.7 231.0 369.4 -69.4 81.4 -5.0 64.4 34.6 136.6 -69.3 -284.7 153.3 256.0 217.7 -109.2 -281.1 -69.9 178.7 -27.8 -6.2 -139.3 -230.8 -166.0 30.0 -12.9 234.7 -116.9 -197.4 375.2 196.2 -87.4 -323.7 0.8 156.3 98.2 -165.5 -67.1 122.5 29.2 172.5 100.3 28.0 -183.1 222.6 -73.4 185.4 -118.3 -455.7 105.4 150.6 -445.1 -93.9 403.2 152.2 -59.4 -133.9 262.5 29.0 13.9 45.9 -194.3 10.0 50.4 -279.2 -46.7 -2.5 365.7 29.3 253.9 8.1 -439.1 42.6 175.0 -117.8 -64.1 258.6 -285.7 -265.6 -259.6 -30.3 56.7 218.3 -285.6 -21.4 -407.1 58.9 -242.7 -47.4 97.9 -174.0 72.5 -313.2 218.3 -267.5 96.7 294.7 224.2 115.9 183.2 -33.6 18.7 -313.2 100.9 -40.1 30.5 45.6 264.5 257.5 -84.9 -157.7 -387.8 61.8 -23.5 43.2 -186.8 179.0 -159.6 -73.4 176.3 469.7 -163.4 -490.7 19.8 156.1 216.1 114.2 667.0 -79.5 -434.7 -97.1 357.1 109.6 83.6 351.9 -193.4 276.4 267.5 40.5 -187.7 52.8 -2.5 416.5 233.1 -79.8 37.4 128.4 -189.9 576.2 -71.5 -266.2 -622.1 -477.9 193.6 -401.0 334.8 -264.5 61.6 -232.2 342.4 534.8 -85.1 -144.5 114.8 -124.9 -212.8 -151.1 -149.7 -291.7 0.1 -83.8 74.8 -22.1 -94.1 -137.3 -237.3 -426.1 240.9 181.0 -98.0 -102.9 32.4 -97.1 111.7 97.6 -281.2 -61.2 117.3 77.7 47.4 -167.7 -208.8 101.0 22.2 383.9 391.4 -38.6 -281.3 187.0 311.5 303.0 22.0 -222.9 273.7 251.6 556.3 348.8 259.4 415.5 -187.5 -162.9 61.0 410.8 -81.4 -167.4 52.4 137.6 146.7 81.1 -68.2 172.7 72.2 225.1 327.3 666.6 240.7 -367.5 -15.0 -101.9 -338.4 110.3 -66.9 -175.4 -196.4 -70.2 405.4 -261.5 155.8 294.5 -121.9 -219.5 126.4 -224.3 258.9 -57.5 -194.4 324.3 -110.6 308.5 220.5 -27.9 46.0 -102.7 37.7 337.8 -157.1 419.6 17.9 239.5 -213.6 185.6 118.2 -152.9 303.5 32.0 53.9 80.2 67.0 324.9 -359.9 350.2 236.9 202.2 -70.0 -2.3 -694.7 -457.7 -113.4 79.4 -144.9 -409.8 57.7 247.3 -302.7 461.3 -484.9 467.9 329.8 -276.3 18.7 -318.3 -27.8 -252.0 675.2 -64.8 -38.1 -69.9 116.8 -143.9 395.9 413.8 -480.5 55.3 -35.4 -250.1 65.7 5.0 -287.6 -32.1 320.7 -333.0 -42.9 -205.5 -278.4 -0.1 -305.4 95.8 181.7 -419.1 -184.2 94.7 28.3 -191.6 -171.4 -76.4 -98.1 79.8 100.8 255.4 40.9 329.5 -109.0 -60.2 19.6 152.9 65.3 20.8 -41.4 -256.4 -152.2 -156.9 132.3 -0.7 -25.3 -40.8 97.4 -14.8 -50.2 -145.0 -212.4 85.2 177.7 -166.9 32.1 -173.3 -59.6 -217.6 -174.7 -248.8 -1.0 73.4 -89.4 159.6 213.7 77.6 -65.5 29.3 46.6 184.5 545.8 146.6 144.0 -120.9 116.2 207.5 -88.0 -126.3 108.1 -18.7 97.6 -41.4 -178.7 151.2 -32.7 149.1 28.6 -630.8 8.6 31.6 368.7 8.0 -314.4 152.2 -121.3 247.1 -25.3 -54.6 27.5 86.4 28.2 148.5 184.8
58.3 -58.3 28.9 102.1 135.7 -61.2 -61.4 14.0 -74.1 -7.4 -144.8 35.3 -15.8 -56.0 110.1 195.6 -238.1 200.4 129.8 152.1 117.2 16.1 286.6 -15.2 99.8 -23.8 -8.0 -46.0 -91.0 118.2 -22.3 0.7 -107.1 -45.6 -27.2 138.5 -82.3 91.6 -107.9 135.7 -60.7 80.6 -2.4 -23.2 41.9 -179.8 -25.3 -198.6 288.5 -140.7 -36.7 102.1 4.1 -188.4 -334.0 181.3 -427.3 58.5 75.9 26.1 30.7 -42.0 31.8 -167.3 101.8 -11.3 -115.2 -30.3 116.7 26.4 23.8 45.1 129.3 55.3 62.8 -106.8 -38.1 -125.7 51.2 -143.6 -133.3 -107.1 70.2 -69.1 34.8 -105.2 -74.1 2.6 155.6 -3.3 -33.4 -14.0 18.8 -203.7 -155.8 -103.1 -40.0 141.8 43.6 61.2 -212.7 -15.2 89.1 -54.0 -277.9 105.3 22.0 12.1 -226.7 24.4 -62.4 -18.7 -58.5 108.2 241.4 -10.5 48.9 48.5 -81.4 101.7 -32.2 154.0 -37.7 -167.7 107.0 127.8 12.2 29.5 161.3 161.2 104.2 -59.7 366.2 -104.9 201.6 -79.7 -3.5 -112.3 201.5 -93.9 102.1 19.8 -54.5 83.2 -40.9 -67.6 43.9 106.9 24.4 -162.1 51.5 222.6 4.6 79.7 193.4 144.6 -68.2 123.8 99.8 -29.3 134.0 38.6 -38.7 303.9 -50.7 -132.0 151.0 -131.7 -123.8 -46.1 -18.1 67.4 14.5 199.4 -38.6 -15.3 92.9 105.2 -121.3 -99.5 -138.6 -7.4 145.7 54.9 -1.8 -204.8 -110.1 209.1 117.5 -70.0 -192.2 77.3 -128.2 194.9 -11.6 122.1 -44.0 -160.8 89.4 153.3 42.6 -137.4 -74.7 -78.4 -10.6 39.1 -78.7 -0.8 -82.3 -182.2 215.6 -59.6 -36.2 55.5 -224.8 -33.8 -45.8 65.3 220.2 91.2 14.7 -151.4 -61.5 -25.7 60.5 144.7 -209.6 -77.4 -157.3 -260.8 -302.8 -27.0 149.8 -47.7 46.8 -39.8 -104.4 207.4 -10.0 83.6 153.3 -13.9 79.5 41.8 80.4 33.9 -3.5 72.9 -39.4 360.2 12.1 -246.9 85.2 -81.6 200.1 45.7 234.1 -82.8 -199.0 -33.7 -305.3 87.3 10.6 -197.2 -25.4 275.5 283.5 89.0 -248.9 -16.3 387.7 2.1 10.1 -3.8 220.8 -132.9 61.9 -228.8 95.7 -160.3 -53.6 102.5 -435.2 -93.9 49.2 -113.2 287.1 -25.7 -221.8 -54.9 -80.8 -9.9 -158.6 -123.5 -125.2 111.9 -10.3 35.5 -97.2 -29.0 111.5 -141.2 -101.2 -103.8 -323.4 70.0 96.1 -387.8 -162.1 -23.4 -343.4 -644.4 620.9 -95.3 -217.9 192.6 141.0 -527.6 54.6 -397.0 26.7 111.1 127.9 303.4 115.2 138.3 -80.6 476.5 -63.8 321.6 21.4 -360.9 22.5 -160.4 150.8 -80.1 -115.5 -33.2 142.0 132.0 642.0 -276.5 -113.1 345.3 -35.2 51.3 -638.1 34.8 360.3 340.2 -321.2 211.8 399.5 2.9 -133.1 -569.4 342.7 -39.8 -74.8 102.9 -611.0 445.6 289.2 324.9 213.9 -97.2 342.7 34.3 108.9 -260.4 62.0 35.2 -176.8 -127.0 184.0 182.8 -222.5 -38.5 -3.2 85.8 209.2 108.8 -304.9 138.5 30.3 -17.6 168.6 -106.0 -283.1 -283.0 -131.9 383.8 -264.2 251.8 715.7 -232.8 15.0 93.0 22.0 74.9 -37.3 8.9 -175.1 -237.5 12.7 -49.1 22.6 -179.4 -300.7 17.7 -429.3 -106.0 -81.7 -74.4 207.8 -159.8 -307.0 -209.8 106.3 -150.1 -545.0 175.4 -126.2 186.7 282.4 71.8 -157.3 75.0 296.3 209.7 -49.6 -235.1 -44.0 -664.7 170.8 -233.7 260.8 175.6 335.9 -471.4 115.6 -59.1 -60.9 169.4 45.9 99.1 -82.2 154.7 100.5 -45.2 -84.3 100.8 -154.1 623.9 -29.6 70.6 173.9 -362.1 -42.1 -139.8 185.9 -363.1 71.8 -247.2 145.1 476.2 -25.1 35.7 -111.1 151.5 217.6 29.3 -201.9 -380.4 -207.3 -18.6 -138.8 -114.3 177.1 -248.9 -207.7 141.0 -44.5 233.3 -53.0 107.3 -218.2 -205.5 -407.8 -168.3 -80.6 288.6 -68.9 281.7 249.7 55.6 -287.8 -339.2 -111.3 24.5 210.5 -130.9 -72.7 -8.1 8.4 -238.3 -55.0 -46.5 448.6 -261.3 -23.8 -64.0 -10.4 142.8 -136.4 -185.8 -29.2 -395.6 99.9 -15.2 58.1 71.3 108.6 42.4 -222.2 -76.3 111.1 -56.7 47.7 48.5 91.9 -6.7 49.1 227.0 -83.6 -63.0 -54.8 -111.5 227.7 12.0 98.9 -262.3 -59.9 -33.4 62.1 25.7 179.1 -22.6 122.0 -80.4 -49.7 -209.1 -101.2 -28.7 -72.8 102.0 -59.5 30.6 66.8 175.9 121.5 0.2 130.2 -157.9 67.7 -145.0 -48.8 63.5 238.3 -62.9 56.7 198.7 -76.4 59.6 51.0 -57.7 -127.6 -66.8 -24.1 -260.4 -56.0 70.5 -73.6 120.8 -218.5 27.0 -117.2 65.8 168.9 126.8 -62.5 34.4 30.7 32.1 -227.8 -84.5 184.1 50.4 214.9 -136.2 80.9 240.8 406.9 -28.0 90.4 28.3 -32.9 -20.6 32.0 -51.6 -269.0 40.1 210.4 151.7 -66.8 -261.7 -97.4 294.3 -78.1 -3.7 -197.9 -163.0 -63.8 -80.5 -67.3 254.7 -152.7 -231.4 374.9 -9.7 -130.5 -162.3 35.8 136.4 34.5 -125.0 -34.7 152.1 81.7 123.3 136.0 43.5 -165.4 265.3 -37.2 226.4 -122.9 -550.6 21.1 125.9 -450.5 -143.6 415.2 78.1 -76.7 -139.2 310.8 48.8 -40.1 166.5 -105.1 35.1 35.8 -303.4 -81.7 -7.2 376.1 8.9 232.2 154.4 -293.8 24.2 206.1 -87.2 -79.5 301.0 -159.8 -219.6 -285.0 23.2 62.1 185.8 -226.0 -38.7 -477.5 60.7 -245.2 -100.9 166.8 -196.6 66.3 -285.9 246.3 -327.7 120.1 372.9 88.9 118.7 252.8 83.3 7.2 -300.8 123.0 -66.5 58.5 29.8 158.0 267.1 -156.8 -179.1 -358.0 151.5 41.7 -3.8 -142.4 176.5 -149.8 -31.9 218.9 376.9 -181.0 -529.1 -57.0 190.4 208.7 114.9 587.4 17.0 -394.7 -282.2 283.1 152.4 33.4 331.4 -163.7 298.6 302.2 92.8 -200.0 102.3 -46.0 494.1 211.0 -41.0 110.2 123.8 -204.0 580.6 25.9 -188.0 -603.0 -424.7 203.9 -397.2 409.6 -226.7 16.1 -116.9 294.4 487.7 -189.9 -240.4 129.9 -171.5 -218.3 -88.5 -100.9 -309.8 -17.9 -89.1 18.6 -193.2 -13.7 -220.8 -260.4 -405.7 270.9 203.9 -155.7 -155.1 5.6 -102.2 -1.1 36.6 -240.0 -25.9 70.6 85.2 105.8 -102.0 -208.5 48.6 31.8 434.7 389.1 -30.0 -273.9 251.2 288.2 458.4 -22.5 -190.5 66.3 173.3 361.6 215.0 229.6 370.1 -60.1 -76.8 85.9 282.8 120.7 -192.4 75.8 22.8 181.5 130.2 -24.2 265.8 -32.1 176.4 362.0 582.0 335.8 -424.6 51.2 -229.5 -347.4 244.1 -41.2 -183.5 -231.3 39.9 344.3 -83.7 50.2 252.5 -189.5 -177.4 97.1 -194.3 201.4 -48.5 -187.0 372.7 -154.3 189.2 201.9 58.5 46.0 -72.6 25.7 375.8 -176.1 467.3 58.2 98.5 -248.4 228.0 83.8 -134.2 312.4 -133.5 33.0 163.7 -19.5 205.7 -541.3 250.4 360.5 148.8 -108.3 -31.8 -620.2 -413.2 -131.3 3.7 -140.3 -480.4 53.7 196.0 -285.7 469.2 -420.5 503.4 295.9 -257.8 75.5 -258.4 144.9 -254.7 804.9 -70.2 23.0 -156.8 66.8 82.0 320.6 261.6 -468.4 93.2 29.0 -251.8 45.6 17.9 -300.9 -33.1 269.5 -362.0 -91.6 -244.7 -237.6 -28.5 -191.7 40.8 154.7 -384.1 -126.0 94.1 48.2 -146.7 -256.3 -48.1 -117.6 19.5 117.8 208.9 -10.6 298.6 -155.5 -36.8 -30.7 158.4 45.5 136.8 20.2 -246.3 -195.7 -302.3 135.6 75.5 136.3 15.9 118.4 -23.7 -9.4 -52.9 -261.9 152.5 123.4 -79.9 3.7 -171.4 -111.3 -180.0 -145.2 -220.4 116.3 -5.1 -49.2 106.7 209.8 -27.6 -54.5 -102.9 65.2 222.6 640.5 185.1 140.4 -131.1 74.2 88.0 -31.7 -185.5 67.0 -65.2 47.3 -77.1 -153.8 225.5 -55.0 252.3 31.7 -569.0 -51.1 -45.4 351.7 21.1 -254.1 164.9 -155.3 336.5 -146.7 -19.5 69.0 164.0 15.3 125.3 245.7
59.9 -71.0 -15.5 104.2 182.2 -14.1 -49.8 -19.1 -63.0 -84.4 -194.2 -34.5 -30.9 -49.4 118.0 225.0 -212.6 69.3 104.2 136.2 80.3 36.2 249.0 -21.1 112.3 50.2 72.4 -105.1 -34.3 71.2 -38.8 74.5 -140.6 86.5 -21.3 152.8 -85.2 46.6 -181.4 69.0 -146.3 29.3 55.7 -20.9 47.2 -95.1 -42.9 -181.8 235.7 -110.0 -4.4 188.4 -12.2 -164.6 -374.8 176.3 -418.2 99.2 83.6 -36.3 -49.5 -66.2 -58.9 -182.6 32.0 -78.5 -145.8 -61.1 67.6 -39.6 -42.0 93.5 54.1 -104.5 59.9 -60.0 -49.7 -40.0 59.9 -143.1 -175.1 -109.6 89.4 -177.8 34.3 -165.6 -115.0 56.4 109.3 41.6 -26.5 54.2 16.1 -164.5 -184.2 -121.8 -32.2 143.3 10.6 0.9 -267.5 -77.7 164.9 -55.6 -213.9 14.2 -29.3 55.8 -186.0 20.1 -11.9 -29.3 -126.0 30.8 150.4 2.6 57.7 42.6 -104.3 86.3 -148.4 105.2 5.0 -64.2 191.0 108.1 77.4 25.3 77.8 39.1 69.5 -117.2 304.7 8.7 61.3 -128.5 19.3 -60.2 251.4 -72.2 132.0 61.7 29.4 28.0 -71.4 43.0 28.4 127.3 168.2 -151.8 77.2 205.3 -72.7 212.9 217.0 110.0 -71.9 31.5 109.8 60.4 127.2 70.8 -15.3 284.4 -64.8 -103.3 79.5 -140.0 -25.2 -69.3 -42.5 81.8 -50.7 74.9 37.5 32.4 113.1 33.8 -189.0 -87.9 -271.3 -92.1 230.5 7.9 -1.8 -251.9 -52.8 315.6 14.9 -151.9 -134.9 36.3 -82.5 196.5 -145.5 120.4 24.2 -252.5 -24.0 132.2 106.1 -76.7 -25.8 106.3 -42.5 50.7 -96.9 93.1 -272.9 -142.8 142.9 -0.0 -52.1 66.8 -240.1 -133.4 7.8 74.7 78.1 148.4 132.6 29.5 -1.0 -106.2 89.5 62.3 -227.2 -80.7 -208.9 -299.8 -293.4 -135.3 112.2 20.9 -166.6 15.0 -203.2 147.3 54.7 83.3 147.7 22.6 -67.5 163.0 42.5 -160.2 61.9 131.3 -58.6 261.7 14.6 -180.0 28.6 -32.2 127.3 80.8 246.8 -2.5 -132.1 -7.4 -335.0 77.8 -3.1 -204.2 -64.4 270.6 211.4 48.7 -250.3 21.4 347.4 112.2 -111.2 2.3 233.1 -36.5 37.9 -306.0 37.1 -129.3 -157.4 95.4 -574.7 71.9 13.2 -8.4 146.5 -81.6 -286.5 -47.5 -94.2 38.1 -154.8 -150.0 -23.8 25.1 12.0 -140.3 -221.7 -12.5 211.8 -80.3 -0.0 -128.1 -259.4 28.5 -42.9 -582.9 -73.1 -50.2 -346.6 -720.6 652.4 -273.7 -239.1 155.9 221.2 -477.6 102.1 -355.6 -2.8 -9.7 71.3 160.9 44.6 4.9 -41.6 212.2 -243.0 146.0 101.7 -196.3 -21.7 -122.0 117.5 9.9 -95.7 -71.5 185.7 272.8 387.3 -222.0 -95.8 196.5 -272.3 192.4 -343.4 -54.6 324.7 285.9 -229.4 114.9 576.1 140.5 -274.5 -618.0 198.9 -83.7 -93.2 -112.8 -439.8 555.6 95.1 341.1 262.3 -338.2 465.1 -11.4 -1.5 -308.3 107.8 31.2 -115.9 -269.7 132.1 110.6 -157.0 -72.5 263.9 -27.2 302.7 75.3 -309.8 112.3 -82.6 -58.6 152.2 2.7 -241.1 -289.4 -103.6 270.2 -296.4 250.3 604.5 -207.4 -87.6 -68.6 -101.5 85.9 -261.8 -9.6 -150.2 -162.8 135.7 -82.7 -17.9 -168.2 -284.2 -77.1 -314.4 -87.7 -207.1 -23.2 229.5 -218.1 -292.6 -143.1 162.6 -213.7 -603.2 57.1 -94.8 258.7 346.8 160.4 23.3 137.8 327.7 322.1 15.6 -106.8 -138.7 -432.9 198.8 -297.9 184.9 136.0 363.1 -322.2 98.8 -16.5 -25.2 155.4 62.9 17.2 -188.6 243.7 -155.7 -76.6 -58.0 142.8 -11.9 632.2 224.3 -8.6 307.0 -253.3 -63.2 50.7 143.9 -420.9 -54.6 -187.9 215.0 375.7 41.1 0.8 -145.7 142.0 130.9 22.5 -197.1 -364.7 -328.1 -0.9 -166.2 57.2 30.0 -130.2 -268.2 94.2 -216.2 87.7 115.8 -153.2 -180.7 -113.8 -390.2 -53.8 47.8 245.8 -137.3 437.5 146.5 -5.3 -386.9 -198.2 -118.5 200.1 17.5 -170.9 -17.3 34.0 -73.9 -260.8 -82.3 -4.4 399.9 -257.1 1.7 -51.7 28.5 146.3 -159.7 -160.4 0.1 -407.8 91.1 -42.2 86.8 87.4 80.7 40.2 -191.8 -92.9 12.0 -12.8 52.5 77.3 107.7 30.7 99.3 281.3 -120.8 -80.0 -165.3 -107.0 221.6 16.2 150.6 -201.5 -39.5 -88.5 48.8 -1.4 87.3 -36.8 121.2 -60.7 -35.5 -235.5 -96.9 -97.8 -90.4 89.7 -75.8 54.7 144.7 175.8 44.9 31.4 114.5 -196.4 107.3 -120.8 -82.8 4.6 152.4 -109.7 38.0 147.7 -49.6 86.0 52.8 -68.0 -93.5 -61.0 -40.8 -261.3 -11.7 131.7 -90.7 133.0 -225.5 68.2 -148.3 -27.4 173.8 177.7 -88.9 35.0 -28.2 106.0 -166.1 -0.9 180.4 75.4 222.7 -175.8 47.1 170.3 336.5 -36.1 80.4 28.6 -44.9 -40.1 73.3 -27.7 -266.6 35.8 232.6 13.5 -56.3 -254.0 -241.3 351.8 -2.9 24.1 -244.4 -78.9 -242.5 0.8 -117.1 198.2 -141.0 -133.7 410.6 145.3 -59.8 -206.0 -37.2 211.5 27.8 -102.5 -90.7 102.0 69.1 136.1 147.3 67.6 -137.9 348.8 31.8 196.7 -119.2 -400.5 -142.9 53.7 -415.0 -104.6 365.9 126.1 -59.7 -233.1 142.4 -3.2 -33.4 309.2 -90.8 114.0 -79.2 -409.3 -66.1 4.0 396.6 -12.7 222.2 158.8 -274.1 166.1 202.2 -80.4 -32.0 346.6 -281.0 -318.2 -277.0 -20.8 161.7 168.2 -247.8 -69.9 -406.6 63.3 -261.0 -46.5 194.2 -194.3 71.4 -202.3 219.0 -313.1 -5.1 303.6 75.6 56.1 248.7 9.5 -2.6 -301.8 96.7 -63.4 119.6 34.7 83.1 331.2 -212.8 -111.6 -354.7 192.5 85.6 4.5 -100.3 198.2 -120.1 -14.4 267.3 287.3 -166.7 -541.1 -111.5 261.5 167.5 117.4 556.5 92.5 -385.6 -336.8 213.3 228.7 -1.4 324.5 -100.1 311.2 279.5 248.2 -200.1 208.7 -165.2 494.4 292.2 -9.4 197.3 148.6 -270.8 558.1 107.6 -105.9 -581.7 -394.1 243.6 -405.3 443.1 -216.9 25.3 -29.7 298.5 352.4 -203.6 -357.5 165.0 -171.5 -252.6 -33.9 18.0 -384.6 -59.9 -70.5 -53.2 -312.3 90.8 -259.8 -271.5 -360.8 344.2 197.5 -225.9 -240.7 -33.2 -117.3 35.8 7.6 -303.6 -28.4 7.8 114.1 33.9 -6.5 -218.5 84.0 -32.1 463.5 401.2 -53.4 -334.2 220.6 371.8 543.3 -73.6 -217.1 -27.3 71.1 305.6 35.8 262.2 591.8 31.0 -80.5 -8.7 213.5 185.5 -76.6 243.8 -51.2 107.0 310.9 -32.0 159.9 -1.7 147.3 401.9 412.3 386.4 -407.2 69.7 -300.3 -206.4 117.1 119.3 -205.8 -64.4 -44.5 420.7 174.9 -101.7 109.9 -121.0 -174.6 161.8 -110.1 120.9 108.5 -326.8 246.3 -165.4 43.8 296.6 -56.5 -87.9 -78.1 -73.7 284.7 -136.4 497.6 187.4 96.8 -201.1 61.0 17.8 -53.0 288.5 -69.6 -36.6 138.6 -33.3 114.2 -516.7 274.5 313.3 128.8 -162.2 -11.8 -631.3 -367.6 -43.0 -8.2 46.7 -497.3 186.5 232.2 -286.4 444.7 -268.8 590.7 447.7 -190.8 214.6 -263.0 96.6 -287.3 647.7 -123.3 27.2 -131.0 4.8 94.1 232.8 174.1 -397.6 120.1 140.1 -329.3 103.3 60.6 -294.2 -31.7 364.4 -353.1 -95.2 -225.8 -221.9 -22.8 -102.0 -7.4 69.2 -317.9 -113.4 -5.0 0.1 -150.8 -264.6 -154.8 -125.4 24.4 77.0 113.4 -29.1 236.4 -67.5 -6.4 -100.7 94.6 -23.0 111.4 87.8 -231.4 -38.4 -297.6 176.0 36.4 158.4 -28.8 201.3 77.0 82.9 -59.7 -269.8 107.4 65.3 -120.2 75.6 -236.7 -62.7 -159.5 -212.8 -248.5 156.8 98.7 -91.7 65.1 210.4 -98.4 -93.3 -138.5 87.5 213.8 600.9 205.9 115.1 -127.6 -5.4 99.4 44.6 -211.7 8.7 -85.5 28.2 -14.9 -123.8 293.4 -66.0 265.9 10.3 -492.8 -86.0 -140.6 324.9 -52.5 -185.8 199.7 -245.8 406.1 -156.1 -48.0 115.0 234.5 26.5 151.0 332.6
61.6 -37.6 69.8 117.6 164.2 -24.6 3.3 145.1 -96.1 -23.2 -156.6 -45.8 -60.4 -10.1 147.3 275.2 -226.7 152.7 47.4 19.5 69.6 41.2 247.3 -24.5 34.1 -52.1 100.1 -0.7 -21.8 107.6 -29.3 28.9 -46.5 39.7 -31.4 164.3 -24.3 69.1 -41.5 70.2 -131.4 23.8 51.5 32.9 -15.5 -97.3 -145.2 -161.6 212.7 -115.9 0.7 119.4 -75.6 -144.1 -421.2 54.4 -310.3 56.3 64.3 20.4 -72.3 17.2 -52.2 -137.7 43.6 -59.2 -107.5 -66.5 63.1 -7.1 6.1 19.7 70.6 -100.7 211.3 -58.7 -27.0 15.3 113.4 -141.3 -158.3 -187.6 1.2 -101.7 -19.9 -130.0 -101.7 39.3 80.3 -9.8 -11.7 111.4 79.3 -140.4 -115.0 -105.6 -144.3 102.6 12.7 -52.4 -284.5 -100.9 177.2 18.0 -153.7 -12.7 -6.6 20.1 -163.4 69.5 29.7 -39.4 -135.4 26.7 57.5 34.6 145.3 104.4 -179.3 69.9 -200.9 146.3 -18.3 70.5 189.0 180.8 202.0 59.9 104.3 -8.9 144.1 -66.8 224.1 -38.4 71.6 -202.6 41.6 -47.7 216.8 -114.2 159.6 -8.1 32.9 92.1 28.0 29.9 -2.2 119.2 220.3 -187.8 83.4 205.4 -35.8 144.4 142.4 40.2 36.2 99.6 148.5 104.9 123.6 13.8 14.5 335.9 36.2 -80.3 90.5 -66.7 -23.5 -17.0 -99.1 136.1 -44.9 26.2 57.9 120.1 113.1 10.1 -171.6 -137.9 -234.5 -81.0 166.3 95.2 -53.1 -260.3 18.6 245.6 18.9 -116.0 -97.9 -48.8 -75.0 121.3 -52.4 125.1 25.7 -209.0 21.5 85.1 160.0 17.4 -25.6 135.6 -62.8 -120.9 -18.4 105.9 -312.5 -296.1 191.2 55.0 -23.7 80.9 -207.8 -250.2 -7.7 93.4 21.2 187.4 200.7 44.3 42.6 -119.1 52.5 91.2 -185.8 124.9 -21.2 -258.3 -411.5 -254.3 143.1 -38.0 -69.5 136.8 -159.4 22.4 10.9 132.1 260.8 -1.1 -14.4 216.9 38.8 -181.9 -5.8 284.4 -78.5 192.9 12.4 -171.3 42.8 -183.3 200.9 95.2 165.4 77.7 28.2 -96.5 -274.8 148.4 46.9 -171.8 -32.5 348.4 126.8 55.6 -296.6 6.4 298.1 87.4 -139.4 5.1 106.8 -30.6 -28.6 -164.1 -49.6 -168.8 -181.1 53.6 -455.7 55.0 30.3 79.0 145.9 83.4 -268.7 -133.6 -73.5 -88.3 -71.4 -210.4 -17.6 0.1 -28.7 18.0 -200.5 35.6 97.9 -430.2 139.1 -180.9 -75.4 70.0 20.3 -465.8 -18.7 146.5 -297.1 -653.3 513.2 -245.2 -239.7 183.5 164.6 -349.6 105.1 -469.5 -46.0 -40.9 115.3 102.9 71.9 -126.9 -84.5 139.5 -196.5 32.9 132.5 -179.5 -323.7 -133.5 123.1 110.3 83.0 -107.2 53.0 307.8 273.2 -94.4 -416.9 122.7 -21.9 273.9 -227.3 -20.9 347.0 438.9 -268.4 199.8 657.1 376.1 -174.8 -553.0 95.3 -180.8 113.6 -70.0 -238.4 407.0 -59.5 388.8 282.2 -443.3 445.6 -108.0 -11.5 -224.1 12.7 94.0 -36.5 -253.2 42.5 23.6 -123.5 80.8 448.6 -37.2 445.3 28.8 -388.2 -28.6 -64.0 14.1 3.3 40.6 -215.5 -267.4 -126.3 263.0 -156.8 316.0 463.6 -230.1 -118.3 -71.8 -30.8 145.5 -481.9 207.9 -58.6 -95.1 42.5 -59.6 33.9 -162.1 -130.3 -20.5 -388.2 65.3 -197.2 76.1 138.8 -214.5 -71.8 -58.9 156.5 -216.2 -501.2 289.8 -3.1 77.8 325.8 158.0 -22.6 145.9 267.8 428.0 -120.1 -96.3 -258.7 -510.0 110.5 -538.3 258.1 218.3 265.8 -369.5 51.8 -68.2 -78.8 220.4 211.2 18.4 -50.3 227.8 -73.1 -122.4 -25.8 26.5 125.3 425.5 306.0 83.4 201.5 -203.3 -77.0 28.7 230.4 -327.7 -61.2 -172.1 177.9 124.4 23.3 40.2 -190.8 166.4 168.6 52.1 -108.6 -425.6 -286.3 -75.0 -111.6 5.1 59.8 -56.5 -86.0 241.9 -139.7 22.3 40.4 -212.8 -183.3 -54.1 -292.7 54.9 -135.5 165.1 -81.7 565.8 140.3 -114.0 -411.3 -102.4 81.5 130.6 48.6 -161.2 40.9 30.0 -29.0 -334.8 -65.4 -1.4 376.9 -232.3 -9.1 -41.0 21.4 95.6 -98.0 -118.6 -58.9 -408.9 114.7 0.3 104.9 76.7 83.3 91.0 -188.4 -68.6 -22.3 4.5 62.0 87.4 94.9 8.6 169.6 319.1 -123.3 -132.1 -151.7 -111.9 221.4 -56.4 54.3 -147.0 -42.5 -41.5 17.5 -2.1 103.2 -51.7 115.3 -102.6 -35.8 -291.0 -100.7 -98.9 -56.8 68.5 -157.1 38.4 118.1 179.4 55.4 -38.0 145.4 -224.4 28.6 -166.9 -70.9 45.5 174.5 -137.0 54.0 154.5 -55.6 95.8 53.7 -108.2 -93.3 -81.0 -86.4 -263.5 -11.8 72.8 -93.8 119.9 -209.0 103.9 -138.9 -30.0 185.5 189.0 -87.0 56.3 -45.6 53.7 -178.1 -43.6 123.0 113.7 205.3 -184.6 40.7 97.3 332.5 -50.4 149.4 14.2 1.2 29.3 198.4 -69.8 -301.7 128.4 201.0 88.0 123.8 -260.5 -221.0 266.9 6.5 1.1 -270.9 -119.0 -382.9 94.3 -131.6 226.6 -88.1 -109.0 394.0 121.9 -9.1 -287.8 4.7 168.6 203.7 -24.1 -92.2 152.2 -4.4 206.0 130.2 52.8 -153.7 260.2 33.1 139.0 -132.0 -241.5 56.2 45.0 -308.5 -74.2 373.6 119.4 -39.3 -262.9 116.9 -27.6 1.8 378.1 -205.9 91.5 -88.4 -457.6 84.9 -94.0 378.8 -44.2 175.3 93.3 -256.0 113.0 190.9 -133.5 -53.4 229.3 -306.0 -248.1 -260.0 -74.8 50.1 98.2 -243.2 -115.0 -453.6 113.4 -324.2 -84.8 198.6 -144.4 44.2 -184.1 229.8 -226.4 -44.8 309.1 114.4 -31.2 263.1 -113.9 21.5 -281.0 41.8 -43.0 97.8 50.5 115.2 365.9 -239.2 -122.5 -365.2 234.3 98.1 19.0 -18.8 186.2 -47.6 -3.2 236.9 214.8 -81.7 -500.7 -73.3 246.5 142.9 105.2 460.4 134.1 -360.0 -296.3 241.2 222.9 9.4 290.8 -98.5 322.1 278.1 301.3 -236.2 254.2 -224.3 435.1 350.0 -76.3 276.6 143.3 -283.9 485.2 87.9 -59.0 -555.2 -475.7 243.2 -430.5 402.9 -206.6 21.7 -77.8 263.2 279.1 -156.7 -419.5 221.4 -181.6 -279.7 -23.1 88.2 -451.3 -83.1 -58.8 -39.5 -321.5 181.6 -265.8 -289.1 -312.5 365.8 180.4 -249.1 -207.2 -4.2 -79.2 159.2 19.3 -376.6 -99.8 -99.8 74.4 -97.3 22.1 -194.2 115.7 -136.0 562.4 383.2 -77.8 -323.9 190.3 444.0 514.7 -109.9 -177.5 4.1 71.0 429.5 68.5 210.4 604.9 128.8 -199.5 78.2 251.5 -105.9 30.0 239.0 0.2 -53.8 359.0 -174.0 -76.7 27.5 148.8 374.0 474.1 241.4 -347.9 44.0 -179.7 -233.9 5.0 73.5 -196.8 -1.3 1.0 532.1 285.1 -46.6 91.7 -12.4 -284.1 33.1 -59.0 81.2 38.1 -481.9 35.8 -284.9 195.5 163.8 4.0 -193.8 21.9 -117.3 237.8 16.6 411.1 144.6 82.6 -88.5 85.9 45.4 -119.6 335.4 149.2 33.3 206.2 -48.1 110.9 -571.3 219.2 242.9 90.9 -142.5 36.5 -665.4 -352.7 54.2 43.4 75.3 -388.6 248.2 284.6 -169.8 403.6 -255.7 669.5 465.4 -243.5 215.5 -257.5 185.7 -358.4 692.5 -51.5 152.5 -11.8 168.6 -9.4 224.3 189.3 -419.8 162.3 250.0 -368.4 224.1 84.4 -298.5 23.6 401.7 -259.8 -91.1 -188.6 -127.3 -21.0 -92.5 -94.3 15.4 -292.9 -50.4 -28.0 -119.6 -96.5 -213.5 -207.1 -237.5 118.7 21.0 61.1 -1.7 221.0 39.8 -8.0 -93.5 4.0 -5.5 118.2 132.9 -197.0 -25.1 -277.1 172.0 -55.4 34.7 -42.2 189.5 96.7 42.1 -141.8 -205.9 33.2 28.9 -201.6 171.7 -313.9 6.9 -216.0 -198.0 -279.4 96.5 203.3 -129.9 66.9 198.9 -63.5 -38.9 -101.7 145.5 237.2 499.3 188.8 136.3 -151.8 8.6 185.3 63.4 -225.3 -11.1 -148.2 77.1 105.4 -103.5 221.2 -40.4 231.7 51.5 -487.4 -138.5 -87.6 317.9 -128.2 -76.0 253.2 -167.1 308.9 -47.7 -80.1 65.7 241.7 -36.5 161.7 364.5
63.3 -50.3 74.0 59.9 43.4 -60.4 91.3 262.4 -89.6 -27.9 -120.7 46.5 -66.8 -59.7 36.0 206.2 -174.5 86.1 23.9 20.8 44.1 44.3 267.3 -24.6 68.5 -34.7 184.1 53.0 21.7 65.7 -3.9 -2.5 39.0 33.4 -28.7 145.5 8.7 223.1 -16.3 98.1 -92.7 76.8 -12.1 -37.9 8.0 -136.9 -137.4 -240.9 250.1 -88.2 -24.2 75.2 -71.7 -166.5 -470.8 29.0 -256.3 -26.9 54.9 51.7 -64.2 43.9 26.2 -93.2 75.2 -29.9 -140.9 -136.9 165.5 -44.4 44.0 -23.2 65.4 -52.7 172.0 -132.5 -81.8 -50.6 31.9 -107.4 -191.4 -194.9 -44.7 -87.7 -15.8 -103.1 -42.8 -40.6 50.2 -101.6 10.3 87.8 123.0 -138.6 40.8 -68.2 -156.5 98.5 64.6 -3.3 -237.5 -147.3 134.5 118.0 -176.1 -98.0 12.0 -17.5 -172.4 78.7 -40.5 -35.5 -145.1 140.7 165.5 -0.6 121.9 152.3 -214.4 -69.1 -110.0 75.8 -4.0 18.5 158.6 226.1 135.1 -9.8 130.8 45.6 212.4 -161.2 243.1 -112.2 33.1 -128.2 -16.5 -6.3 250.4 -100.9 82.6 -53.6 -39.0 136.5 14.7 116.7 72.5 52.2 82.0 -169.9 121.5 226.3 54.0 180.6 172.2 216.9 34.4 168.6 -43.4 -26.2 145.9 -29.4 54.4 430.1 92.3 38.9 140.6 -64.7 -131.8 4.6 -166.3 207.7 -26.7 174.1 55.2 54.9 162.5 -28.1 -192.7 -110.8 -154.2 -162.2 69.8 183.3 2.1 -221.0 13.3 206.8 42.7 -54.3 -82.1 -126.1 -61.2 -14.6 -104.2 114.2 46.7 -175.7 133.8 39.7 74.0 101.3 -70.3 -65.1 -30.6 -118.6 60.7 41.8 -122.3 -334.1 228.0 -28.9 61.8 15.1 -250.0 -143.3 26.0 57.1 43.2 65.3 100.4 58.8 -77.5 -126.5 43.0 92.2 -299.4 195.4 7.0 -216.0 -533.6 -154.1 239.1 -92.0 79.2 228.8 -0.4 95.7 29.6 148.8 234.6 -46.5 117.4 205.7 -105.6 -189.7 -39.6 203.9 -180.7 286.9 11.4 -224.1 30.2 -127.1 65.5 26.3 238.5 18.5 96.0 -203.1 -130.4 89.2 78.1 5.7 -6.9 296.6 50.6 -91.4 -349.3 -50.2 200.6 -74.8 -143.1 -34.6 93.2 3.2 61.2 -211.7 13.1 -116.8 -83.0 124.5 -221.5 -33.8 42.9 127.4 249.9 23.0 -259.2 -36.6 -45.6 -65.8 -49.7 -389.7 1.0 38.3 -90.1 39.2 -78.0 46.3 -63.8 -459.9 63.8 -279.9 -53.9 130.9 73.1 -231.8 -58.3 258.3 -218.7 -651.0 545.6 -110.1 -168.3 179.2 84.6 -337.8 47.6 -463.7 33.4 88.2 188.9 6.6 147.4 -93.4 33.4 248.0 -190.3 108.3 122.4 -106.0 -74.8 -79.6 166.8 114.9 12.5 -9.3 59.4 313.3 110.0 23.6 -425.5 326.6 128.9 253.0 -280.1 -16.9 288.4 274.0 -397.0 181.6 732.5 265.3 -138.2 -473.6 172.6 76.8 36.4 -70.4 -396.2 495.4 -190.4 364.5 190.8 -571.1 397.1 -26.0 -20.6 -353.3 -52.3 -8.8 -38.4 -135.3 -209.5 -9.8 -40.8 -38.1 503.6 -198.1 552.1 202.4 -326.8 -74.0 103.1 204.7 245.1 49.4 -174.0 -171.6 3.6 110.0 -82.8 336.2 219.6 -201.6 56.9 -79.7 -36.4 167.7 -752.4 242.9 -64.0 -53.7 -105.4 -100.0 -23.3 -23.4 -86.6 74.4 -363.3 -5.0 -20.5 -7.9 162.1 -153.8 -7.6 -76.6 -39.8 -55.4 -399.2 367.0 -7.4 72.2 298.2 78.8 -47.4 65.0 262.4 350.2 -95.2 -52.0 -204.1 -486.1 28.1 -621.5 277.7 338.6 199.1 -330.3 183.7 -90.3 24.8 73.6 73.8 -26.3 -69.7 127.2 46.6 -150.2 -28.0 -1.6 32.3 501.7 274.6 -55.4 47.3 -301.7 -204.0 -59.5 309.6 -411.5 41.6 -76.3 177.9 215.8 225.5 -6.5 37.9 27.6 -16.6 133.3 -305.6 -421.6 -279.1 -94.0 -225.9 -171.2 125.8 -245.8 167.0 348.0 -65.6 143.8 -108.0 -160.1 -151.9 46.1 -372.6 59.2 -257.6 133.0 -233.8 511.9 297.8 -102.9 -363.1 -192.4 69.5 219.6 107.3 -131.0 66.3 4.5 21.0 -349.2 -109.5 -49.0 362.7 -189.2 -84.6 -37.0 2.1 88.2 -134.1 -118.1 -47.4 -361.7 136.9 -13.8 72.6 69.1 115.3 60.0 -245.0 -31.7 -28.2 26.6 79.8 158.5 79.5 29.5 150.3 242.3 -166.7 -128.1 -82.3 -137.4 234.9 -12.8 3.4 -107.3 -17.9 55.0 -8.6 31.0 100.9 -59.5 141.5 -94.1 11.1 -291.7 -114.9 -72.7 -45.0 97.8 -99.1 -1.7 12.9 179.3 16.8 -76.6 154.9 -204.5 -77.2 -153.8 16.3 -16.6 205.1 -179.2 54.4 167.8 -90.2 32.6 38.1 -94.9 -55.1 -58.1 -77.2 -191.4 -35.0 41.1 -54.9 128.5 -211.2 72.6 -128.3 4.3 205.1 154.7 -58.0 91.6 5.0 47.8 -180.8 -56.4 84.5 105.3 129.0 -188.8 67.8 106.0 363.0 -0.2 26.7 68.3 6.3 112.3 107.9 -133.6 -301.6 36.0 216.6 30.1 30.2 -161.1 -59.9 257.6 -109.1 22.6 -206.9 -108.2 -312.2 -59.9 -124.3 366.5 -124.3 -121.9 373.1 86.3 -167.6 -180.6 -3.9 220.8 221.7 -61.9 -91.9 201.4 11.9 124.4 162.5 98.3 -312.8 213.5 141.2 123.2 -167.7 -504.7 192.5 259.1 -319.0 -44.3 317.8 2.2 -124.5 -291.9 246.0 -31.5 34.3 462.7 -127.9 47.0 -16.4 -362.5 62.1 -68.0 331.5 -118.7 158.8 150.4 -209.9 55.7 231.3 -123.0 -141.5 179.5 -90.4 -252.8 -359.9 14.6 37.3 30.6 -166.4 -76.2 -503.5 106.4 -291.2 -77.1 237.6 -139.2 -12.7 -187.9 192.6 -177.7 14.5 248.4 24.2 -6.0 341.3 -68.9 -4.9 -243.4 31.0 -58.2 29.1 83.0 112.4 323.7 -269.8 -137.7 -382.5 243.2 147.8 31.0 54.5 140.5 -32.5 -2.5 188.3 135.4 -55.4 -497.0 -35.1 219.7 149.2 89.8 369.2 138.9 -371.3 -328.3 229.3 168.4 11.9 231.0 -174.8 277.8 277.5 199.1 -275.2 257.7 -183.8 389.4 267.4 -153.1 264.8 64.5 -198.9 423.1 49.4 -29.4 -540.3 -519.2 193.5 -392.9 295.2 -141.7 -25.8 -91.2 94.8 236.7 -132.3 -442.1 267.6 -121.6 -262.8 -39.7 99.5 -482.4 -56.0 -16.3 -1.7 -319.6 189.6 -227.6 -347.8 -298.2 310.4 143.6 -218.7 -152.3 57.4 -41.0 185.9 -10.6 -361.8 -104.9 -129.8 13.2 -149.6 -20.2 -103.2 101.8 -205.1 632.6 402.1 -109.4 -214.2 231.8 414.7 519.2 -113.7 -259.1 -29.3 107.6 480.3 59.6 80.9 371.5 296.4 -95.0 98.9 240.3 -104.6 55.9 219.0 47.7 -67.2 282.8 -191.3 39.1 80.9 128.2 201.8 392.1 266.1 -540.7 62.4 1.8 -408.4 2.1 44.5 -201.6 -69.7 20.0 422.0 313.6 -22.4 153.1 -262.5 -195.4 9.6 -32.7 60.6 -94.3 -487.2 177.3 -190.0 284.6 20.2 -13.9 -209.0 53.4 -102.9 253.8 39.9 374.2 36.8 -33.9 15.1 118.8 109.6 -150.7 242.4 4.7 116.6 235.1 82.0 178.2 -577.8 200.0 268.8 169.6 -174.2 -59.9 -591.2 -367.0 97.7 7.5 -10.9 -236.7 179.5 148.8 -133.6 510.7 -322.3 567.5 377.2 -261.4 180.2 -243.8 299.8 -308.5 719.7 -157.9 106.8 -81.0 210.2 49.9 240.9 122.1 -326.9 125.1 324.3 -334.5 150.8 92.8 -270.3 110.0 363.0 -191.0 -141.2 -145.8 -35.7 -28.5 -46.1 -231.6 51.1 -307.9 21.3 14.3 -212.2 -23.4 -237.2 -155.5 -331.7 186.6 10.0 27.8 71.8 208.6 6.6 35.0 -41.2 -45.7 89.2 126.0 201.7 -26.9 -92.5 -297.8 86.7 -38.0 33.9 64.7 156.9 158.1 34.7 -77.3 -204.6 72.8 73.1 -146.0 89.9 -223.4 -2.8 -191.7 -142.2 -249.2 34.4 189.0 -112.9 55.9 165.9 -1.3 33.9 -71.9 160.9 199.3 497.7 121.6 192.3 -190.5 120.4 157.0 91.4 -231.4 27.6 -189.1 39.6 156.2 -109.8 154.7 -64.9 140.1 77.8 -472.8 -176.2 -116.9 318.5 -94.1 -37.2 278.0 -62.0 183.6 2.4 -56.3 40.6 201.9 -43.0 144.0 352.2
64.9 -72.3 21.8 29.3 -41.6 -8.4 136.1 286.0 -44.4 -18.0 -63.9 96.8 -34.5 -93.6 43.9 168.0 -123.5 -12.5 6.4 142.8 4.2 69.5 190.4 -83.0 11.9 27.0 177.3 -59.9 44.5 4.4 -22.9 -5.2 -40.2 110.6 1.1 91.7 34.2 215.9 -119.8 137.9 -38.5 44.9 -22.0 -1.3 -49.2 -70.7 -146.2 -182.4 185.6 -16.5 -50.4 58.3 -27.3 -160.7 -432.1 20.1 -246.1 -2.6 -23.9 77.8 -38.6 3.0 92.3 -17.0 65.7 -70.1 -108.8 -194.4 68.0 -25.0 -10.5 50.0 83.1 -121.2 127.1 -99.5 -116.0 -40.8 -63.9 -117.8 -185.9 -86.9 -3.7 -178.6 -77.2 -94.8 37.9 -90.1 135.2 -13.1 36.6 77.2 53.3 -132.2 81.7 -16.6 -164.8 57.8 -34.4 2.7 -177.1 -134.5 75.8 21.9 -184.0 -127.7 -0.3 81.9 -211.1 147.7 72.6 -2.7 -164.2 71.4 181.2 36.0 57.4 84.5 -125.5 -123.2 -48.8 91.4 34.2 -90.1 133.7 83.6 127.7 -71.5 243.3 102.2 39.3 -146.6 295.7 -3.7 -35.7 -173.1 -36.4 36.4 175.4 2.3 34.5 84.4 73.9 94.9 -146.1 104.4 -8.2 -55.2 80.8 -116.8 146.0 233.0 -7.4 279.3 269.9 206.2 -59.7 109.8 -45.5 -96.4 113.5 -21.9 16.4 368.0 98.4 26.8 180.6 -144.5 -13.6 -33.0 -111.0 326.6 -116.0 162.3 76.5 27.9 83.7 45.7 -237.5 37.2 -164.7 -207.7 79.6 109.4 -110.1 -269.1 67.3 210.9 -11.8 -67.0 -114.2 -40.6 -104.7 16.3 -34.8 99.7 37.9 -214.3 140.1 -170.4 90.0 89.5 19.7 -46.2 -28.2 -49.4 12.1 44.1 -264.2 -155.8 199.2 46.6 72.0 64.2 -287.8 -25.0 27.0 25.9 49.2 92.3 -3.2 129.4 -199.0 -31.1 18.7 -117.7 -233.1 136.6 -132.9 -150.1 -473.8 -139.3 289.7 4.7 -50.0 195.2 -42.6 120.5 32.9 143.2 95.6 14.5 187.9 241.9 -98.8 -196.8 -22.9 70.9 -128.9 232.8 126.4 -230.5 -31.0 4.7 88.8 107.7 279.0 48.3 -51.2 -96.2 -153.1 138.5 5.7 70.9 -179.2 188.1 3.5 -23.4 -303.1 35.0 270.0 21.0 -32.6 42.6 217.6 -172.1 0.3 -272.9 25.7 -74.3 -97.9 80.9 -220.8 -39.6 2.6 70.4 209.5 67.6 -295.0 -116.8 8.4 -111.5 -63.1 -175.8 29.3 107.5 -87.6 -20.9 -132.1 112.5 80.3 -434.7 2.2 -297.4 59.6 58.3 -75.9 -343.1 -71.3 108.1 -251.3 -799.6 560.2 -205.9 -105.1 140.6 127.2 -231.1 102.3 -359.6 172.9 -1.6 180.7 -23.3 -21.6 -249.7 160.9 183.9 -165.2 116.1 256.2 40.8 16.9 -32.2 340.3 121.0 -87.4 -52.3 52.5 244.7 113.4 74.9 -265.9 425.3 -31.0 181.0 -261.8 -139.2 234.8 9.4 -228.5 160.8 758.5 18.0 -244.0 -366.4 115.7 23.4 7.6 -7.2 -312.4 517.2 -217.2 280.7 196.9 -762.3 456.5 -53.2 -3.4 -373.5 -100.8 15.9 26.9 -195.8 -336.5 -63.3 -45.0 -103.7 644.8 -280.2 567.4 173.5 -138.1 54.6 112.9 224.7 313.4 77.1 -288.6 -194.4 -0.5 92.1 -182.9 338.0 125.3 -213.0 10.4 -90.1 -162.2 47.1 -686.4 29.2 -147.7 53.5 -0.1 -146.2 -41.0 -18.4 -203.2 -67.4 -226.7 111.6 74.5 13.1 63.1 -50.0 -238.8 -72.5 -104.5 -120.2 -577.5 318.6 -107.0 168.0 270.6 -28.9 -38.7 -7.1 172.9 294.6 -64.3 17.8 -104.7 -185.4 143.4 -420.0 319.7 173.7 253.4 -211.4 307.9 29.6 207.4 21.5 30.0 -218.0 -33.8 218.7 -92.0 -22.1 76.3 5.7 -64.9 315.9 374.1 -83.7 86.9 -323.0 -156.9 17.9 300.7 -631.9 154.1 -98.1 123.3 340.3 194.1 -146.6 -6.2 59.3 -108.9 165.3 -308.2 -381.5 -245.5 -53.0 -134.4 -250.0 106.8 -176.1 87.5 144.6 -151.2 125.3 97.4 -71.0 -37.1 -49.1 -407.7 -3.0 23.3 281.1 -202.0 433.3 270.0 -150.6 -556.4 -264.0 90.7 183.4 41.1 -147.4 26.6 -66.3 -30.2 -288.8 -76.5 -4.5 303.5 -174.2 -9.9 -197.6 -12.1 98.6 -114.2 -96.3 -37.1 -357.8 116.3 27.2 101.3 55.6 103.6 30.2 -246.5 -118.1 -57.5 32.1 82.9 209.0 74.5 13.6 85.9 233.9 -89.8 -33.7 -126.9 -143.8 148.3 -6.6 2.2 -156.8 36.2 37.0 7.7 68.9 122.5 -51.9 170.8 -116.1 14.9 -328.9 -80.1 -76.2 -68.6 156.4 -19.1 0.0 17.6 227.2 58.1 -15.1 196.5 -229.2 -110.6 -130.6 31.3 13.0 206.9 -119.2 68.0 178.6 -34.9 35.1 68.3 -62.0 -11.8 -56.6 -131.8 -198.2 -37.0 143.5 -40.8 136.3 -155.2 64.0 -143.3 -35.2 177.7 217.2 -66.5 79.5 -44.5 5.5 -209.1 -41.3 121.3 72.3 58.2 -258.6 38.8 128.9 316.0 -34.2 20.7 91.3 -20.9 -33.0 -7.3 -57.8 -354.4 3.5 307.6 -73.3 -55.6 -125.4 -17.4 321.0 -39.4 30.5 -167.7 -220.7 -248.4 -71.6 -125.6 346.6 -144.3 -24.7 417.6 164.2 -154.2 -222.4 -71.5 197.2 112.2 -131.9 -90.2 147.8 2.4 22.5 217.5 95.6 -296.5 316.2 139.8 63.9 -227.4 -606.2 56.0 306.2 -429.1 46.3 218.0 55.2 -204.1 -269.0 177.8 22.7 -67.2 315.3 -76.6 -11.3 -53.3 -322.3 -18.3 -38.1 403.7 -51.9 108.7 202.0 -184.6 139.0 145.5 -99.0 -80.2 202.2 -98.6 -266.2 -409.8 -9.5 68.2 -28.1 -86.2 -37.0 -515.6 73.3 -294.2 34.0 384.4 -149.4 -2.2 -179.8 108.9 -174.8 -22.2 311.3 13.8 56.8 303.1 -106.0 86.4 -243.5 21.0 -120.7 56.5 144.7 29.6 282.6 -291.0 -134.4 -397.1 252.6 190.1 38.1 24.2 76.8 6.0 -37.1 208.5 52.2 -90.9 -543.3 -102.2 256.2 82.9 94.4 364.4 135.9 -397.7 -394.1 185.3 197.1 -33.9 217.8 -234.3 227.5 239.6 190.9 -258.0 237.6 -83.2 335.9 191.1 -159.1 283.3 -29.7 -134.1 349.9 23.1 -10.5 -472.7 -420.2 138.1 -334.2 248.7 -174.1 -78.0 -23.5 -17.9 154.2 -117.6 -527.7 260.2 -80.4 -226.2 -28.0 107.7 -500.6 -49.3 20.2 30.3 -377.8 200.7 -186.0 -413.5 -281.0 261.1 47.5 -199.2 -152.5 127.4 21.2 182.8 -60.6 -385.3 -50.5 -137.7 -50.3 -91.7 -30.2 7.6 51.7 -225.2 669.1 336.5 -127.0 -183.8 271.3 403.9 578.9 -110.3 -249.3 -126.8 27.9 367.4 -14.8 -10.3 322.3 567.3 -3.2 -1.8 95.8 -77.0 -29.3 227.8 -64.0 -56.4 228.3 -47.6 -20.9 198.5 61.6 78.9 144.4 407.2 -434.0 212.0 -36.5 -282.2 32.8 27.8 -107.9 119.0 -14.3 423.1 414.7 -54.5 222.9 -427.5 -34.7 99.5 78.1 72.2 37.7 -323.0 232.7 -19.7 177.5 -39.1 11.3 -276.6 66.1 -43.6 237.2 -14.7 389.7 59.8 -71.7 17.4 -105.9 168.9 -67.6 173.3 -34.7 128.9 117.2 138.4 92.4 -458.5 197.4 293.9 183.2 -162.2 -170.7 -596.3 -355.0 20.1 -20.3 132.9 -244.3 172.1 169.9 -34.4 498.5 -257.8 513.8 377.3 -226.6 206.2 -214.0 224.8 -182.4 559.1 -185.3 100.7 -217.0 159.5 37.1 281.7 137.7 -271.4 -28.2 268.2 -291.3 46.6 144.5 -147.8 145.4 384.7 -77.3 -161.3 -97.7 -6.1 -2.7 -36.2 -226.6 44.1 -325.6 -8.4 19.4 -258.7 -84.6 -218.7 -102.1 -375.6 148.0 24.7 85.4 17.5 178.5 -64.7 81.9 0.0 -10.3 131.5 142.0 262.0 18.3 -199.1 -281.4 47.9 -8.5 186.6 92.9 163.2 133.9 43.3 -43.4 -254.3 13.5 108.1 -52.8 -75.8 -106.6 -126.0 -79.2 -113.9 -156.1 68.0 111.6 -160.9 -32.3 219.6 -13.8 -14.8 -54.5 185.9 109.9 485.1 101.6 98.9 -167.8 104.6 103.3 79.2 -138.5 -2.7 -89.6 -36.8 97.9 -185.7 134.1 -22.3 92.1 -10.0 -468.6 -207.7 -128.5 244.7 -43.6 -79.9 310.5 -34.4 203.5 -130.8 -29.4 157.2 171.9 105.6 143.8 423.7
66.6 -19.0 46.1 42.9 -42.0 -69.2 113.3 316.6 -65.6 109.6 -11.0 114.6 -16.4 20.2 76.3 150.1 -94.6 -50.3 25.0 111.6 65.6 77.9 208.7 -179.4 -114.4 17.7 101.8 28.9 76.4 -20.8 -27.8 -28.0 -34.8 43.5 49.9 -13.0 11.3 115.1 -104.1 121.3 -8.3 47.9 -15.6 80.9 -122.1 -68.2 -229.8 -163.9 107.9 -21.3 -31.7 11.8 36.6 -87.9 -434.7 -19.8 -170.0 -67.3 2.7 159.8 50.1 58.8 156.6 -8.2 50.8 -37.3 -54.8 -88.3 -47.3 48.2 16.9 26.7 99.3 -166.4 172.8 -7.2 -81.8 -70.1 -109.5 -66.3 -221.9 -102.5 12.0 -122.8 -84.3 -71.9 36.3 -41.3 61.8 30.5 11.9 -3.8 -1.2 -202.2 50.5 50.6 -235.6 75.8 -44.5 42.1 -95.0 -57.0 105.3 -96.2 -140.3 -79.4 -18.6 75.0 -295.5 107.6 119.7 2.9 -169.3 87.3 142.6 28.7 125.0 80.5 -138.7 -47.4 -138.3 248.9 104.6 -18.8 123.5 75.7 130.3 -17.0 292.2 75.8 76.1 -19.8 229.3 -88.5 26.3 -270.8 13.4 33.8 204.9 85.2 70.3 116.6 184.8 -27.1 -213.0 -13.3 -85.9 -17.1 109.1 -174.3 169.1 283.6 47.0 230.7 220.0 182.2 -85.2 102.1 -16.3 -11.7 122.3 -44.0 83.4 322.7 49.5 -63.8 85.0 -117.6 60.8 3.6 -162.1 209.0 -82.9 113.1 105.6 108.5 104.0 83.5 -160.9 57.4 -141.4 -107.7 56.9 26.2 -124.7 -135.5 61.7 100.9 -54.5 49.6 -200.2 39.1 -69.2 199.6 -35.6 10.6 -19.6 -314.5 -33.8 -158.9 83.3 61.5 45.4 36.0 85.8 54.5 -16.7 -43.0 -401.6 -92.3 274.3 -27.1 -108.0 14.5 -188.1 -40.8 54.0 98.9 -103.3 205.5 -26.8 27.5 -211.9 102.8 -57.0 -81.7 -133.5 215.6 -156.5 -229.3 -383.8 -76.8 238.2 -54.0 -71.8 137.3 -156.3 113.4 -54.7 136.8 78.2 13.6 100.9 170.5 -20.8 -179.2 104.8 112.0 -116.4 213.3 99.9 -256.8 -47.7 -21.7 193.2 133.6 354.8 151.6 -45.1 24.4 -34.7 83.3 118.4 -55.0 -255.8 227.3 -27.1 32.7 -187.8 59.8 164.6 117.7 -55.2 2.4 166.2 -187.0 -135.8 -304.4 43.6 -103.8 -188.7 87.2 -317.0 -17.7 7.3 -46.7 173.1 127.6 -303.2 -184.4 31.8 -202.1 -34.7 -83.3 47.3 156.0 -116.8 97.3 -101.5 263.5 54.8 -495.0 236.3 -254.0 78.7 80.9 -115.4 -489.3 -48.8 140.9 -283.9 -718.0 594.7 -354.6 -127.6 36.2 83.1 -86.0 125.7 -409.6 215.6 -22.8 156.0 -12.2 -45.4 -307.3 105.8 -10.2 -126.7 -37.1 266.5 97.9 -283.8 -35.6 286.4 158.5 -16.7 -1.9 -56.6 274.5 11.7 22.3 -279.5 420.4 187.1 110.6 -118.0 -11.2 290.6 141.7 -147.5 150.0 495.4 59.2 -134.4 -355.3 162.4 -108.0 177.0 -131.2 -175.6 471.2 -300.9 287.5 185.0 -834.2 430.6 -104.9 22.6 -335.7 -138.6 73.0 117.6 -58.2 -343.3 -51.6 -160.2 -108.1 891.0 -200.4 443.8 239.0 64.0 73.6 29.3 116.6 79.9 18.1 -262.8 -247.2 -24.6 -57.9 -156.9 321.1 -34.7 -206.8 -208.5 -228.3 -238.6 13.5 -2.9 32.9 -120.1 90.5 121.3 -150.0 -84.1 -93.7 -136.4 -253.5 -330.5 192.5 15.3 80.9 91.6 -87.0 -173.7 -112.5 -226.6 -21.5 -450.0 295.8 -111.2 251.8 204.1 -115.7 -158.7 195.3 248.0 407.2 -212.6 201.0 -138.5 -228.8 70.6 -539.5 398.7 146.9 129.3 -161.2 326.9 -213.2 119.3 182.0 61.1 -226.1 -42.3 320.8 131.0 -16.8 77.8 52.2 -47.8 175.2 446.3 -56.5 118.2 -291.1 102.6 -179.2 236.7 -627.9 104.6 -101.1 111.8 289.2 139.6 -254.6 -79.1 265.8 32.0 256.7 -7.1 -430.0 -256.1 -43.1 -19.1 -107.3 -38.2 10.3 -87.9 215.5 -131.5 137.3 227.5 -8.5 9.0 -63.2 -356.4 66.0 -50.6 308.3 -110.2 396.2 134.2 57.3 -590.3 -271.4 173.5 241.0 92.4 -174.2 45.8 -112.5 -25.2 -270.1 -42.6 63.9 286.3 -205.0 -4.7 -177.6 -14.4 64.0 -79.9 -101.6 -10.3 -384.5 133.6 59.7 86.3 8.1 81.2 21.3 -236.2 -132.5 11.9 115.3 50.3 220.9 104.3 42.5 155.4 224.9 -83.5 5.3 -58.6 -179.7 144.1 -73.6 43.8 -102.2 46.9 -2.1 26.9 -15.3 118.6 -40.5 259.7 -157.9 48.7 -333.8 -58.7 -120.9 -38.2 131.4 -18.2 70.9 73.2 229.6 144.6 10.8 195.7 -232.0 -56.9 -189.7 28.6 108.3 230.8 -47.3 86.6 137.6 -51.1 25.1 69.0 -57.1 -33.0 -52.4 -113.1 -198.9 3.4 161.6 25.0 137.7 -82.7 146.0 -137.0 -64.7 146.0 236.5 -117.1 53.4 -72.3 -87.0 -194.5 -31.5 115.8 8.2 36.3 -252.8 -4.0 125.6 234.8 -31.6 -38.0 241.6 6.3 -91.1 -33.6 10.8 -185.9 -3.6 288.6 -21.6 -42.4 -225.5 -25.9 179.9 28.2 -78.7 -98.3 -158.6 -312.9 -30.7 -68.7 267.2 -138.3 -120.9 408.9 77.7 -218.0 -204.6 -91.0 223.0 123.2 -128.5 -76.0 76.3 -56.3 90.4 133.8 8.7 -246.3 213.2 124.1 134.0 -229.4 -513.7 -127.4 76.6 -432.4 168.2 302.5 -3.7 -138.4 -207.2 177.8 56.5 -24.8 31.0 -196.2 60.4 -106.1 -396.6 148.9 -32.5 472.6 8.6 7.3 227.7 -129.9 73.0 109.9 -95.0 -157.9 203.6 -215.9 -151.6 -326.2 -31.5 67.0 -82.1 -98.8 -40.8 -398.8 87.8 -291.9 82.8 380.9 -201.6 11.9 -131.1 121.1 -243.5 -52.1 407.8 -8.0 82.3 228.9 -151.4 77.3 -238.4 -70.0 -198.9 164.5 134.5 -1.9 297.4 -326.4 -143.9 -356.9 264.0 279.4 31.6 32.4 47.5 99.7 -39.9 242.7 -18.0 -102.4 -581.1 -144.9 297.6 -25.4 136.2 319.1 166.6 -374.5 -376.9 194.6 262.3 -45.2 204.4 -235.3 265.6 247.7 275.2 -272.1 247.4 -44.7 328.4 173.1 -187.4 286.2 -85.4 -119.1 256.7 19.6 6.5 -406.6 -286.5 154.2 -348.7 212.6 -300.1 -115.6 58.6 -37.3 99.9 -82.5 -553.7 195.3 -112.0 -190.8 22.8 122.2 -464.0 -58.5 23.2 55.3 -418.8 210.9 -177.4 -432.5 -182.2 287.9 58.7 -284.1 -162.7 145.0 118.6 156.3 -81.6 -437.6 16.0 -208.9 -78.1 -102.0 13.3 55.8 -5.1 -249.5 748.9 254.6 -121.5 -247.6 193.0 466.3 559.3 -82.6 -116.6 -62.7 9.5 203.6 -77.2 -82.4 238.9 564.1 -63.2 -10.2 -28.0 -227.2 -0.2 312.6 -86.9 -82.8 305.7 -68.8 -67.9 18.9 -56.9 107.5 220.0 485.4 -342.9 262.7 32.1 -0.0 1.8 77.8 -55.0 244.1 3.2 507.0 526.0 -5.1 20.8 -428.5 -57.9 151.4 78.6 169.8 112.1 -385.8 220.8 2.6 232.0 8.1 86.2 -236.2 21.5 -199.8 137.2 61.8 266.3 125.2 -71.8 46.0 -139.5 87.1 -192.0 208.6 12.8 217.9 220.2 76.0 -0.1 -542.6 169.3 285.4 20.9 -172.2 -116.8 -573.5 -321.8 11.5 22.0 182.8 -269.0 216.4 289.6 199.8 347.1 -206.6 543.5 419.6 -171.4 226.0 -152.0 231.2 -255.2 551.4 -176.4 154.2 -80.2 253.3 -55.4 392.5 77.3 -365.4 -83.3 259.1 -216.6 63.3 171.6 -54.6 169.4 424.3 -31.4 -87.7 -36.4 -22.6 59.1 -82.0 -106.2 -47.8 -296.3 -30.2 -35.9 -313.8 -113.4 -118.8 -147.3 -446.1 57.2 -53.9 161.1 -65.5 96.4 -61.4 48.4 64.6 110.2 105.7 192.7 222.4 -39.2 -187.9 -196.7 73.3 -67.9 216.4 16.0 118.0 77.0 -0.9 -142.2 -288.3 -90.3 -15.6 -74.4 -131.1 -29.9 -195.1 -89.6 -101.3 -101.9 74.1 71.5 -230.0 -88.1 299.4 -32.7 1.2 34.2 226.2 54.0 378.1 132.0 14.5 -78.6 32.4 91.6 70.2 -75.3 -50.5 -58.7 -71.6 28.7 -198.5 153.5 -18.6 109.7 -37.0 -524.2 -187.9 -139.8 202.8 -112.8 -13.4 300.0 -42.2 280.3 -252.6 -188.3 212.6 197.4 109.8 162.6 506.4
68.3 -1.3 17.7 -2.7 -103.2 -102.2 152.9 310.4 -60.5 -73.6 -29.4 152.5 15.3 9.9 68.2 22.5 -106.4 78.4 46.0 76.8 20.3 62.5 224.6 -119.2 -75.6 -174.1 98.2 21.0 168.6 -1.9 -43.9 -147.8 -52.2 122.0 9.0 1.3 54.5 183.3 -112.0 102.2 -6.7 -6.7 -32.9 95.9 -109.5 -121.2 -174.4 -171.3 163.4 -20.4 -4.9 87.4 33.3 -76.2 -397.4 -64.6 -136.4 -104.6 -17.1 127.3 70.6 52.9 180.7 -7.8 103.7 -45.8 -4.2 -70.5 36.1 71.6 12.5 -26.7 110.6 -208.8 191.8 14.8 -153.3 -16.1 -175.0 15.1 -205.5 -80.3 15.2 -97.0 -43.8 15.4 27.3 -3.3 85.3 -7.2 -69.7 -108.0 52.7 -247.1 104.8 -31.4 -271.5 105.8 -33.7 25.1 -98.8 -35.8 32.8 -70.5 -130.0 -113.5 -133.9 34.0 -266.7 175.2 -23.0 53.2 -223.9 148.7 106.4 -38.1 165.1 85.7 -67.0 27.7 -71.9 318.0 92.6 67.7 147.4 124.2 100.7 11.3 232.7 82.4 165.4 -99.5 186.6 -15.7 29.9 -289.5 -51.7 73.4 214.5 125.7 84.8 -51.6 65.3 -66.7 -125.2 24.9 -15.2 -36.4 24.8 -228.5 89.1 241.9 78.0 103.5 163.6 295.9 -4.6 208.7 -64.2 -99.0 91.9 12.6 127.8 355.6 -10.1 -22.3 154.1 -26.6 117.6 76.0 -207.5 184.8 -27.7 164.9 153.4 122.9 199.5 14.8 -138.2 -60.1 -135.5 27.6 -27.1 47.0 -47.5 -202.5 17.8 31.0 -4.3 47.6 -170.1 31.8 -88.0 194.4 -108.0 -86.0 44.8 -315.3 -120.0 33.7 -15.0 41.0 106.3 35.5 118.8 39.1 -33.4 -77.8 -219.8 -227.9 304.5 5.8 -91.3 67.1 -186.7 -193.5 -30.8 -38.1 -177.1 162.7 92.2 36.8 -123.4 -16.7 -88.3 -57.3 -146.8 113.7 -85.5 -221.1 -300.4 -89.7 268.5 -25.5 -39.3 108.7 -187.0 99.0 126.4 114.7 61.7 25.7 -2.7 117.6 0.9 -195.6 221.8 140.3 -166.1 248.8 -34.7 -145.1 -35.4 32.3 151.1 32.4 274.5 226.9 139.9 5.0 28.1 138.5 9.7 -125.7 -176.1 313.9 99.4 -73.5 -222.7 7.4 84.4 135.6 -118.6 51.9 234.5 -152.5 21.1 -336.1 2.5 -81.7 -116.2 119.9 -297.5 -66.6 -1.3 17.0 214.9 155.7 -241.1 -153.8 132.2 -223.0 25.2 -224.2 77.3 94.6 -112.3 31.4 -142.9 256.9 -91.8 -421.8 274.2 -261.7 36.9 119.2 -32.9 -311.3 168.1 182.1 -215.0 -524.6 570.6 -291.5 -68.7 114.5 68.4 -35.9 223.4 -436.6 234.0 103.6 167.9 -90.0 217.7 -150.3 211.3 -66.1 -197.4 -197.5 196.0 49.7 -169.6 116.9 266.1 95.3 -6.1 -13.9 -58.1 290.5 -210.6 73.2 -419.1 375.2 253.8 112.7 -54.9 -65.1 182.3 101.9 -144.7 136.5 272.9 52.5 -57.9 -211.0 40.4 -5.0 14.7 -227.2 -102.1 547.5 -419.9 259.9 209.4 -739.9 308.6 -39.2 -77.0 -410.0 -86.7 60.4 169.8 -25.5 -486.8 -76.3 -68.7 -139.5 937.0 -315.6 599.8 383.4 283.0 134.4 32.0 11.0 25.8 83.1 -163.0 -171.7 70.7 -123.9 -84.6 374.5 -297.5 -228.7 -109.1 -231.3 -227.5 16.7 48.4 138.7 -57.6 157.4 88.9 -235.3 -99.4 -78.0 206.2 -228.3 -303.1 114.7 -58.3 -27.6 108.7 -122.8 -17.0 -97.7 -392.0 36.6 -120.8 266.3 -68.6 269.3 163.5 -275.4 -141.1 226.8 371.5 127.3 46.3 261.2 -211.3 -351.0 -45.0 -760.2 350.4 66.7 74.4 -85.0 369.8 -255.2 42.4 85.2 131.8 -95.6 -44.1 209.3 344.2 -155.1 122.9 -37.7 101.0 185.0 564.6 -37.3 187.9 -243.2 130.2 -217.8 202.5 -491.0 87.0 -58.2 27.4 310.6 154.4 -445.1 -126.4 215.1 -40.8 471.7 -1.2 -364.4 -329.6 -113.5 -125.4 -120.1 -60.2 51.6 -46.7 364.0 -48.5 124.5 210.9 -128.9 -56.5 -54.8 -342.9 -0.7 -15.0 85.5 -52.9 593.2 157.6 18.6 -516.5 -170.7 150.6 209.3 176.6 -193.7 100.2 -60.2 -22.9 -317.1 -77.2 73.9 290.1 -163.4 11.9 -123.5 -28.3 -7.1 -77.8 -104.9 -23.5 -340.4 136.9 -14.2 68.6 -52.2 125.4 20.3 -261.5 -69.1 -13.6 193.3 2.9 222.8 135.7 122.9 113.8 143.9 -110.4 -18.3 7.5 -201.3 187.3 -42.9 47.8 -51.4 18.8 49.0 9.5 -1.5 61.0 -16.4 261.4 -183.0 83.1 -269.7 -59.2 -97.5 5.8 144.3 -73.3 64.6 46.9 182.0 103.1 -18.9 134.7 -185.6 -39.5 -97.0 49.5 35.2 200.3 -60.2 46.5 71.8 -41.0 46.9 47.6 -108.4 30.7 -87.1 -35.1 -169.2 42.8 142.7 36.5 119.3 -84.9 123.1 -136.0 -8.2 78.8 165.7 -98.6 -6.5 -57.7 -61.4 -177.6 -23.9 74.1 8.5 41.3 -237.0 -9.1 -15.8 130.5 44.8 -39.6 277.1 45.2 -77.0 -4.8 -52.6 -184.2 9.8 240.0 -23.3 21.9 -130.4 4.7 136.4 -31.8 -26.9 -46.7 -126.2 -366.6 17.3 -78.4 325.5 -98.3 -120.5 389.2 43.8 -180.6 -103.8 -89.7 275.0 65.2 -79.1 -87.1 75.2 -36.1 103.2 252.5 -35.3 -308.0 185.1 203.8 163.3 -204.8 -483.4 -48.4 82.7 -447.4 188.3 366.7 -25.7 -32.2 -116.4 243.3 54.4 -100.3 221.9 -145.5 204.1 -169.3 -501.4 105.4 -87.0 384.5 -132.6 -33.6 131.4 -33.7 -49.1 240.6 -41.5 -264.9 126.8 -156.3 -110.9 -304.2 101.7 46.9 -95.0 -204.5 29.7 -352.4 131.2 -159.9 -5.1 375.8 -188.5 6.4 -122.0 274.5 -245.1 -31.5 388.0 -41.2 44.4 307.2 -77.4 38.5 -210.2 -144.9 -219.2 249.4 67.9 -1.9 314.9 -337.8 -190.0 -303.8 261.5 360.6 105.8 106.5 91.3 129.6 29.5 237.4 -48.5 -14.3 -597.7 -113.7 297.6 -73.8 188.5 176.5 145.7 -355.1 -317.6 178.2 254.2 -54.5 115.3 -196.2 391.0 306.5 229.5 -278.3 299.5 -111.3 334.1 165.5 -269.0 179.6 -135.1 -153.7 113.3 -43.1 15.2 -363.3 -246.6 175.6 -416.0 116.5 -299.1 -136.8 82.9 -52.3 154.7 -36.0 -506.4 179.0 -156.5 -238.5 78.1 154.7 -439.9 -120.9 19.7 68.4 -422.6 199.4 -161.9 -414.3 -105.8 340.8 129.8 -298.5 -186.5 121.0 144.7 155.5 -79.0 -496.3 68.0 -208.5 -107.5 -163.5 53.3 67.7 16.1 -312.9 800.7 232.9 -184.6 -248.7 49.4 536.3 475.9 -60.0 -77.5 71.2 -34.7 205.2 -47.4 -88.1 262.1 429.4 -210.4 -45.6 -42.5 -168.5 97.5 491.2 -166.4 -106.3 392.3 40.3 -71.5 -82.2 -25.0 70.2 235.2 344.2 -363.4 203.5 267.2 -9.7 4.7 248.6 -88.6 237.3 75.0 448.9 615.4 -148.7 -70.5 -428.7 -39.7 158.7 -26.5 137.1 -80.0 -601.7 14.9 -96.2 169.8 37.1 13.6 -141.3 -46.8 -299.3 -6.9 84.8 198.2 144.2 -115.1 179.2 -35.7 -42.3 -245.6 189.1 13.7 270.0 352.6 62.1 -90.8 -501.5 142.8 207.7 53.4 -339.1 -14.2 -461.1 -234.9 228.5 84.7 227.9 -148.4 289.8 18.0 209.8 353.9 -144.2 474.1 367.9 -118.8 227.8 -145.9 266.2 -312.1 480.6 -212.1 161.1 3.7 273.9 -10.5 213.5 -75.3 -403.0 -29.0 428.6 -129.9 122.0 185.4 -68.4 159.8 383.5 -46.1 -110.3 -28.6 -22.4 50.2 -126.8 -72.7 -42.3 -241.8 95.9 -27.4 -275.3 -50.5 -101.0 -151.5 -487.8 -0.3 -164.8 123.6 -25.7 -3.9 -74.6 1.6 -11.4 194.9 99.4 228.3 115.8 -25.7 -122.7 -180.4 66.1 -53.3 168.3 -73.4 113.3 60.1 49.3 -165.7 -289.6 -145.5 -33.0 -109.9 -110.4 -70.1 -162.0 -172.9 -102.2 -52.9 128.5 215.2 -259.0 -71.6 315.2 -19.0 148.9 105.5 162.4 170.9 217.2 141.2 88.8 -6.6 -41.8 113.0 103.9 -103.0 -40.1 -159.5 -23.9 49.3 -167.4 192.8 -102.4 54.8 20.8 -535.5 -119.7 -206.5 197.2 -154.9 21.4 259.6 20.3 251.1 -112.9 -362.1 98.0 290.4 9.5 94.6 533.0
69.9 -63.0 -9.3 49.6 -136.1 -85.2 147.7 261.4 -45.7 -121.2 -135.9 105.7 11.2 -155.8 -40.3 188.2 -42.5 203.5 18.9 64.9 -39.4 38.5 219.3 -160.8 -75.4 -155.5 147.7 -28.8 152.6 46.7 -56.2 -104.7 9.3 93.0 -109.8 23.8 94.9 222.3 -179.8 162.0 25.0 -12.9 -32.3 15.8 -114.6 -49.6 -218.5 -131.9 191.9 8.8 -49.1 14.8 25.0 -117.8 -320.9 -51.9 -171.0 -95.0 -130.2 110.7 67.3 60.4 189.4 -40.4 138.5 -48.7 -44.4 -126.2 31.2 -106.7 11.9 -25.0 64.5 -174.7 141.6 6.1 -123.5 -61.8 -106.4 -119.8 -256.2 7.0 32.2 -104.8 -89.3 50.5 45.0 -34.4 128.6 -41.8 2.9 -116.7 99.6 -234.4 182.7 -50.0 -308.9 15.7 -78.5 -100.9 -177.7 -15.5 16.7 -46.0 -126.1 -154.8 -54.2 177.4 -145.4 140.4 -2.4 75.9 -199.4 188.6 32.2 -46.4 64.6 76.8 -103.5 40.9 -108.9 231.5 76.0 88.5 165.6 168.0 184.0 -12.9 156.5 81.9 257.5 -120.9 184.5 -45.5 78.0 -290.8 -1.8 74.5 184.5 45.8 17.2 -41.4 38.9 -85.2 -46.8 100.0 -85.0 -125.3 104.0 -129.1 60.1 127.3 38.0 123.5 216.1 166.8 83.2 100.6 43.1 -67.3 119.1 -13.0 57.0 251.0 -50.5 42.5 194.1 57.5 39.3 105.7 -164.9 209.9 -67.4 102.2 137.0 107.3 163.3 -46.3 -207.6 -47.7 -125.8 57.9 35.2 32.8 -114.0 -195.6 49.6 115.2 15.0 -15.3 -141.8 135.8 -151.1 212.8 -106.0 -84.0 10.3 -186.6 9.3 -98.3 36.4 31.8 59.0 -16.3 11.3 -22.5 -71.9 -85.9 -187.7 -176.9 326.6 56.0 -57.3 88.9 -213.6 -12.4 -130.8 -64.1 -184.2 147.1 117.6 23.1 -199.7 4.0 -120.4 -31.5 -210.3 25.9 -55.6 -208.7 -255.7 -318.8 285.1 -86.5 -18.9 109.7 -22.9 177.6 241.1 0.4 129.0 -25.2 -14.0 186.9 -58.3 -133.0 240.0 27.7 -183.1 189.5 5.0 -65.7 -9.2 97.8 61.1 10.0 216.7 241.9 110.6 -37.8 -56.8 223.7 -68.0 -6.9 -133.9 217.6 93.9 -107.1 -391.9 9.2 150.6 200.2 -106.6 46.5 128.6 -10.0 188.6 -299.5 -106.7 3.3 -100.5 -9.3 -188.0 -81.7 39.6 87.3 276.2 94.7 -367.3 -103.2 101.7 -234.1 4.9 -314.2 190.7 273.6 45.5 -12.7 -182.3 327.0 -179.1 -197.0 122.2 -270.1 115.7 -127.3 32.2 -45.0 338.5 73.5 -211.1 -540.0 622.4 -296.4 -52.3 -20.9 101.3 -38.8 172.0 -491.0 189.5 155.6 142.7 -199.0 221.9 -130.0 265.8 -79.2 -91.7 -212.7 141.6 142.0 -210.5 132.8 546.1 54.8 68.0 46.6 -78.3 122.4 -530.5 10.6 -445.0 426.2 -7.5 -14.0 -82.4 -6.9 224.9 -35.1 -92.5 7.4 142.0 -116.2 49.1 -37.7 -69.6 76.5 -9.2 -52.9 -155.0 679.2 -335.2 181.8 162.5 -932.3 188.9 -191.3 -140.9 -418.2 -193.7 60.3 129.8 37.3 -602.0 -5.7 69.1 -161.7 830.8 -547.1 668.0 316.7 331.0 282.4 251.3 63.8 33.4 53.4 -190.9 -339.8 153.7 -150.2 118.2 370.2 -321.9 -304.4 -70.4 -213.7 -444.1 -168.6 -201.0 59.6 103.2 162.3 73.4 -274.8 -103.4 -56.1 222.6 -165.5 -226.4 -16.9 21.0 -145.1 119.7 -77.1 -30.5 -188.2 -335.8 14.6 -154.2 253.4 -23.6 121.9 162.0 -434.2 -141.1 65.3 362.2 105.8 258.3 211.7 -228.8 -74.4 30.2 -729.0 269.7 19.5 168.6 -74.8 380.4 -166.4 228.3 152.4 54.3 -205.9 4.4 236.0 147.7 -45.5 136.3 -20.9 13.1 119.0 573.7 -68.5 212.8 -139.9 68.6 -179.4 285.3 -377.8 -0.1 64.7 31.3 344.3 69.0 -373.7 -53.6 263.9 39.0 361.2 -109.9 -357.1 -236.1 -111.0 -17.6 -151.0 45.8 117.3 -70.1 213.9 -72.4 96.1 195.6 -130.5 -3.9 58.7 -310.7 -79.2 94.4 -80.9 -12.2 568.2 205.5 6.2 -396.7 -174.5 194.5 188.8 -34.4 -147.9 26.2 -93.3 -112.0 -242.7 -69.3 75.3 237.3 -118.5 25.1 -209.3 -22.4 -47.9 -70.8 -46.8 -5.3 -353.8 160.8 -8.6 15.3 -18.2 107.7 -17.2 -277.9 -111.8 -52.8 178.7 -16.7 299.2 133.0 51.3 31.2 156.4 -67.5 -4.6 -27.5 -237.9 179.2 -21.9 107.1 -14.7 26.0 24.5 -5.3 48.4 36.8 -66.9 220.5 -158.0 58.9 -314.4 -20.8 -49.2 33.3 174.3 -48.3 -45.8 -41.6 201.6 107.9 -34.8 168.5 -188.4 -3.1 -14.9 31.4 47.6 172.6 -62.1 39.9 9.0 24.3 48.5 70.8 -126.1 79.6 -123.0 -29.9 -155.5 2.4 127.8 20.1 145.2 -86.2 79.5 -130.5 -56.1 63.9 147.0 -26.5 -39.9 -90.4 -95.0 -184.0 -76.7 35.3 33.8 -1.5 -190.6 -62.8 -98.2 -19.8 -22.3 29.6 189.8 30.2 -169.3 -42.8 -24.9 -243.9 69.2 272.3 -172.4 64.9 -136.8 -35.6 131.4 25.7 -90.0 -124.9 -193.1 -330.7 113.5 -67.3 374.0 -52.3 4.9 362.5 129.0 -163.6 -35.0 -76.8 273.3 66.3 -82.0 -109.7 -6.5 -0.6 73.3 263.4 50.8 -243.4 269.9 118.8 109.7 -202.1 -548.6 -20.4 179.7 -437.5 -7.4 263.9 46.1 -16.0 -187.0 261.1 1.4 -110.0 282.6 -119.1 19.4 -203.3 -492.8 62.0 -40.3 366.3 -145.2 -7.9 191.5 9.1 -27.6 213.3 -30.7 -265.5 79.0 -172.6 -158.3 -285.6 44.4 38.5 -0.9 -92.2 -32.4 -430.4 182.6 -191.6 -55.5 467.4 -272.2 -1.1 -79.5 244.7 -213.2 -88.2 299.7 -65.6 33.3 303.3 22.6 113.6 -162.7 -107.5 -207.0 329.2 68.9 -32.5 286.0 -344.9 -236.2 -270.6 240.7 306.9 166.2 202.7 91.1 76.1 140.6 165.6 -77.7 49.7 -607.1 -117.0 197.6 -83.4 211.8 79.8 134.9 -349.9 -297.9 85.3 157.8 -110.4 -37.9 -190.1 431.5 288.7 118.4 -278.5 356.9 -104.0 304.6 103.6 -256.4 104.2 -113.8 -149.1 8.8 -92.1 50.0 -318.6 -252.2 178.3 -363.6 77.0 -171.9 -121.5 130.4 -88.0 202.1 75.9 -452.0 210.4 -206.2 -262.7 108.9 193.3 -506.8 -204.3 60.3 170.6 -433.9 262.3 -149.4 -399.3 -51.2 311.9 68.0 -262.8 -254.9 92.6 113.3 234.1 -109.6 -492.5 96.7 -195.3 -136.0 -218.6 29.4 105.2 64.3 -350.9 787.6 221.8 -226.9 -190.7 -7.5 578.3 439.8 -62.0 -89.6 28.0 -65.0 375.8 -15.0 57.2 226.8 454.0 -200.7 -10.3 -98.4 -278.7 94.7 486.7 -292.3 -144.8 304.0 141.0 -97.3 -18.6 105.6 22.0 142.1 362.7 -419.3 363.4 269.9 -67.7 116.9 235.1 -6.9 377.2 75.9 467.9 629.1 -159.9 -9.8 -456.6 70.2 104.9 118.0 82.2 -154.5 -602.7 -50.6 -27.2 -32.8 47.8 14.9 -311.0 -66.9 -271.5 11.8 60.4 156.6 226.9 -112.3 160.2 -56.1 -234.9 -114.2 197.0 66.3 175.6 321.3 99.4 -130.1 -423.1 98.5 351.8 207.3 -335.9 25.0 -393.7 -119.7 299.8 -48.2 220.6 -17.4 335.0 -7.0 126.9 195.4 -84.4 427.7 292.6 -28.3 230.4 -114.3 279.1 -169.0 372.9 -176.8 136.6 -100.8 268.4 -53.9 107.4 -7.6 -370.3 -92.6 558.0 -120.1 159.7 152.8 -15.7 61.5 277.4 -87.4 -262.1 -41.3 15.2 -15.2 -108.9 -120.0 1.8 -274.6 219.1 -18.7 -241.1 -67.7 -153.2 -66.9 -377.9 -38.2 -180.9 56.0 59.8 -62.6 -116.0 22.4 -136.8 220.9 100.2 259.5 191.4 91.1 -171.1 -314.0 63.5 -34.1 231.7 -26.5 144.0 64.7 148.4 -156.5 -226.9 -130.1 87.6 -126.4 -75.3 -88.3 -200.2 -96.5 -74.7 0.5 181.9 357.5 -276.0 -62.4 250.7 -2.5 189.3 46.9 121.1 268.6 136.8 57.0 180.2 -4.2 -106.6 133.0 78.1 -95.1 -49.4 -236.7 44.9 81.2 -151.5 158.2 -71.6 -45.9 42.2 -436.4 -158.3 -237.6 127.0 -99.9 -2.6 225.2 106.1 230.7 33.8 -390.6 -19.3 288.7 -61.5 -9.5 492.7
71.6 -53.4 -15.1 21.0 -184.4 -145.8 113.8 181.2 -131.6 31.5 -107.2 180.0 -54.4 -144.0 4.4 260.8 68.7 124.8 16.3 49.3 -73.8 70.3 190.9 -260.6 -131.8 69.1 110.3 -35.7 85.6 49.3 -147.8 -31.9 80.2 7.2 -91.4 69.1 85.6 168.7 -178.0 179.1 54.8 -21.6 -7.0 -23.4 -141.9 18.2 -267.6 -86.9 222.5 70.1 -48.8 -11.8 112.0 -99.9 -320.6 -26.0 -211.9 -138.0 -110.8 107.8 47.4 26.6 182.6 -49.2 41.9 -38.2 -47.0 -137.3 0.8 -77.7 -137.7 -66.1 -82.0 -104.4 128.6 -8.2 -63.8 -89.1 -47.0 -87.2 -311.8 54.7 58.7 -89.1 -144.7 39.0 87.0 -76.6 58.7 -87.9 60.5 -129.4 55.8 -241.9 135.1 77.3 -320.0 -20.4 0.8 -81.2 -217.2 5.4 56.8 -11.1 -155.3 -123.2 33.7 18.6 -204.6 90.0 -3.3 69.5 -207.7 219.2 67.2 -115.6 84.0 57.2 -100.8 25.5 -71.5 195.8 107.0 59.6 192.2 184.3 197.2 -39.9 128.6 35.9 344.3 14.8 139.1 -110.5 115.4 -248.5 118.2 50.2 11.2 49.3 30.7 -19.0 91.5 -108.1 -155.9 96.2 -164.4 -7.1 171.5 -16.5 64.3 176.1 -14.4 93.6 198.1 207.0 58.1 74.1 146.0 -2.5 105.4 -11.1 22.5 212.2 -28.5 4.6 82.9 -30.9 33.3 28.2 -139.0 197.4 -116.0 68.1 233.3 223.0 125.8 -98.6 -269.9 -67.5 -100.6 60.7 -18.6 -58.0 -93.1 -65.1 -8.9 166.9 -37.7 -19.9 -228.3 213.6 -179.7 286.4 -82.7 5.3 65.2 -138.9 58.9 -187.6 38.8 118.4 -11.2 108.5 -38.5 -82.5 -75.0 13.3 -273.6 -79.3 303.8 72.9 -139.1 -62.6 -179.1 54.6 -167.4 -10.4 -132.7 71.1 76.2 -0.3 -159.7 102.7 -162.5 59.7 -230.4 237.0 -56.9 -259.8 -211.7 -299.7 182.1 -104.6 106.1 81.8 29.8 204.4 180.8 -33.3 136.1 6.0 169.4 184.1 -65.6 -142.7 144.7 20.9 -111.4 143.1 55.5 -155.4 -104.7 -109.1 53.0 -0.8 257.4 161.8 40.6 -60.4 -34.8 134.5 -143.8 -29.6 -255.2 62.0 40.0 2.0 -423.0 -57.2 156.6 112.6 -93.6 10.3 68.0 -106.0 34.0 -266.1 -139.5 -11.2 -126.2 3.8 -99.1 -34.7 24.5 66.7 243.3 63.1 -373.4 -162.0 131.8 -213.5 76.5 -330.8 129.8 328.0 5.9 -72.1 -31.3 361.1 20.7 -137.7 69.2 -296.7 40.8 -47.5 -21.5 -197.7 300.2 68.7 -279.7 -456.4 623.6 -250.3 -123.3 -37.0 182.2 80.2 -11.5 -357.7 116.2 98.0 -17.9 -188.5 45.9 -213.2 275.8 -138.0 -9.4 -203.7 224.6 177.4 -293.9 72.0 591.8 118.3 211.8 102.1 -55.1 116.3 192.9 -193.4 -582.5 489.8 23.0 20.8 118.8 51.6 309.3 136.4 -21.4 99.9 57.8 -69.6 189.9 116.1 0.8 46.7 170.8 77.5 -23.1 794.7 -436.2 110.8 65.8 -902.2 189.4 -269.7 -119.7 -315.2 -147.6 189.0 207.5 95.6 -668.3 47.5 162.7 -319.4 810.5 -593.0 525.0 210.8 328.1 145.1 235.1 96.5 66.0 -154.0 -275.6 -442.4 114.0 -188.2 173.3 427.8 -446.2 -428.8 -182.8 -310.9 -568.9 -307.4 -181.7 162.6 208.0 57.2 -19.3 -183.0 -67.5 93.6 214.6 -245.8 -231.9 178.8 84.9 -105.8 74.8 -36.1 -138.5 -121.6 -399.7 137.5 -110.8 339.0 -105.3 46.2 194.5 -408.2 -77.0 181.3 322.7 237.9 87.5 226.5 -273.4 -87.3 -39.0 -671.8 247.7 91.5 146.3 26.7 383.7 -202.1 239.8 224.9 -53.8 -270.1 -167.3 230.7 170.3 -66.3 167.5 140.2 53.9 274.6 556.2 -110.5 175.7 -165.3 87.0 -18.7 315.2 -379.9 72.1 38.6 163.6 219.0 74.0 -350.4 133.4 410.1 111.9 327.6 25.5 -415.7 -250.4 -10.6 96.8 -231.6 -54.6 79.8 -45.8 109.5 -34.6 -20.7 154.7 46.0 8.6 -54.7 -291.4 90.3 48.1 -30.8 141.3 371.5 299.2 -24.4 -370.6 -117.6 245.9 184.6 141.0 -142.5 60.3 -109.6 -98.1 -265.4 -76.9 80.3 187.7 -103.7 10.5 -200.2 -29.5 4.1 -50.7 -30.0 -33.4 -370.2 171.7 -8.8 -30.0 -13.1 57.0 -31.2 -253.1 -141.9 -19.0 178.7 22.4 274.2 156.0 18.9 122.0 84.2 -40.5 -5.0 4.1 -263.7 172.9 -33.4 190.0 -19.3 85.4 21.0 3.0 41.8 73.6 -54.5 211.3 -172.0 10.9 -331.9 -35.4 -97.3 19.4 132.3 -52.3 -64.9 -14.7 236.5 166.9 -79.0 134.9 -168.7 18.4 -26.7 1.9 47.5 192.1 -57.9 32.6 9.6 80.7 -14.1 52.6 -46.4 138.6 -102.8 -69.7 -158.9 17.9 109.4 6.5 121.8 -70.2 98.3 -131.2 -52.2 45.1 197.0 37.0 19.7 -75.2 -60.1 -167.6 -29.9 27.3 -9.2 -77.7 -119.2 -149.3 -119.8 76.7 -7.8 -20.8 125.0 90.5 -148.2 -94.8 -6.5 -208.1 -20.2 253.7 -154.1 45.9 -263.2 -30.8 119.1 108.6 -110.2 -29.9 -141.2 -324.0 85.6 -6.8 330.0 -68.7 -8.9 294.0 135.8 -256.3 0.6 -167.7 284.1 61.8 -48.6 -264.0 -66.0 -29.7 89.8 221.6 57.9 -257.3 182.6 65.2 157.1 -83.7 -490.0 -51.7 260.8 -358.8 -99.2 131.1 131.9 -21.1 -233.0 197.2 139.7 -75.3 282.3 -110.5 56.8 -19.1 -531.4 106.3 8.6 239.8 -121.0 75.3 318.9 9.5 -126.5 104.8 -100.7 -326.2 143.1 -172.8 -152.7 -193.7 145.4 79.4 -21.1 -150.9 32.4 -444.5 154.5 -270.7 -50.2 420.6 -268.0 61.7 -158.2 148.2 -292.8 -43.6 316.4 -95.6 79.7 360.1 -17.6 92.3 -120.0 -104.2 -222.1 393.7 115.5 -14.7 206.1 -372.1 -260.6 -256.2 176.9 170.9 144.5 213.2 48.3 67.6 175.7 115.1 -174.0 1.8 -639.8 -180.4 3.8 -181.6 242.4 74.5 157.1 -318.1 -264.5 30.4 129.3 -183.2 -111.9 -204.7 346.9 222.1 140.3 -261.8 383.4 42.0 320.9 37.7 -166.9 142.8 -75.6 -102.7 -80.0 -33.7 144.8 -248.7 -290.1 143.6 -217.0 61.5 -106.8 -57.6 145.5 -109.5 200.5 169.6 -405.9 212.2 -224.8 -187.8 101.2 220.8 -527.0 -218.3 87.1 291.2 -471.3 295.2 -147.1 -375.5 6.9 207.2 -61.5 -232.0 -262.7 45.7 124.4 344.1 -164.3 -457.5 71.2 -175.6 -122.4 -271.6 67.7 155.9 51.0 -292.9 750.9 187.5 -229.0 -140.4 21.2 543.2 407.0 -85.2 -61.9 -121.0 30.2 385.0 -168.7 -83.5 101.8 474.1 -190.9 135.5 -147.3 -316.3 117.5 558.2 -234.4 -146.4 282.3 67.2 40.3 -41.6 18.7 64.3 -25.9 522.6 -426.7 541.4 434.0 105.9 40.8 79.6 64.7 468.4 96.7 409.5 673.3 -54.7 29.2 -464.2 40.7 212.1 132.3 77.9 -131.6 -611.1 54.5 69.6 -12.3 -117.8 -68.0 -319.3 -148.1 -214.4 75.0 186.3 162.0 239.4 -15.3 68.5 -5.7 -105.8 -79.3 161.8 61.1 284.6 192.3 122.4 -159.0 -345.9 89.4 396.7 169.0 -256.1 -16.8 -403.5 -171.1 227.5 -203.1 134.9 33.5 248.4 36.4 323.6 114.8 94.2 467.4 323.8 -92.6 118.2 -147.8 185.1 -83.3 290.2 -166.4 97.4 -202.0 319.5 -63.8 76.3 110.4 -399.6 -185.1 542.3 -132.3 144.5 23.7 58.1 76.3 214.8 -166.6 -291.1 -44.9 70.5 -24.9 -43.5 -66.7 49.1 -313.3 195.3 -51.5 -309.5 -127.3 -135.1 -86.8 -308.9 -32.6 -102.6 98.6 90.2 -80.5 -90.8 61.0 -65.4 210.0 64.6 281.9 299.1 98.3 -254.8 -302.4 44.6 -87.3 297.1 43.6 132.2 131.4 203.8 -165.7 -130.3 -74.6 141.4 -66.4 12.6 1.1 -201.9 -20.0 -113.3 -28.9 152.5 321.8 -327.1 -67.4 234.1 -9.3 102.2 18.8 126.0 240.7 80.2 -38.3 218.4 -52.2 -64.8 119.7 143.1 -40.5 -125.4 -246.9 102.8 87.9 -150.1 86.3 -60.0 -137.3 17.5 -392.0 -199.6 -210.3 60.0 -54.3 15.5 222.5 72.7 269.0 -33.0 -314.2 -25.9 111.1 -32.5 29.2 371.5
73.3 35.9 -47.1 -18.6 -183.6 -162.4 182.4 115.2 -155.2 66.6 -27.4 255.7 -32.8 -71.0 124.8 158.1 -8.3 132.2 19.3 112.3 -151.6 73.1 267.9 -165.5 -194.3 87.7 136.6 -9.0 235.3 66.7 -239.5 55.1 8.6 -55.7 -64.1 -11.2 120.6 21.9 -122.1 157.7 163.6 -46.7 -35.3 28.3 -136.0 -52.3 -225.3 -75.3 184.7 49.2 -56.6 -54.8 76.7 -71.6 -315.6 -79.4 -267.7 -125.9 -129.7 103.3 4.2 16.3 146.9 29.8 44.6 32.1 -2.1 -61.0 11.7 -6.6 -135.1 -19.7 -70.0 -163.4 125.6 12.3 -115.2 49.7 -3.9 -37.7 -196.5 25.6 20.7 -84.6 -82.4 18.1 120.2 64.1 100.4 -46.1 18.5 -164.4 33.6 -121.8 206.4 -13.8 -218.5 32.7 63.4 -89.0 -199.6 -100.0 -38.7 -42.2 -107.3 9.4 -78.1 -73.5 -236.5 157.2 -66.3 43.4 -226.2 142.1 106.4 -83.4 176.5 83.6 -27.3 -19.8 -101.0 243.2 123.0 -8.5 134.6 97.9 195.7 23.9 107.4 139.2 275.1 -76.2 130.9 -114.7 121.3 -196.2 131.7 53.1 -3.2 -68.3 74.4 -84.3 17.9 -43.1 -165.5 113.9 -111.8 132.0 107.3 -118.8 32.8 240.0 9.1 98.3 185.8 246.7 -35.7 169.2 158.6 -82.6 -30.4 17.9 -34.2 306.2 60.4 -8.2 66.2 -36.5 41.1 58.5 -151.7 235.4 -6.9 63.2 166.7 177.7 193.0 -13.5 -189.5 -223.1 -92.8 -102.4 -150.0 -126.0 57.6 -4.7 39.2 181.3 70.2 -17.4 -265.1 162.4 -258.4 298.6 -57.0 76.8 62.6 -114.4 44.7 -78.5 -63.5 99.3 8.7 163.0 -70.1 -213.1 -84.6 -124.5 -197.9 -157.4 232.7 87.0 -118.3 -148.3 -120.2 -122.9 -2.8 -44.7 -236.7 105.3 154.5 -83.8 -73.2 116.0 -107.2 121.5 -87.2 299.6 46.0 -219.6 -124.2 -172.4 155.1 -41.3 -76.7 123.1 -82.3 173.2 186.4 51.4 2.3 90.7 119.8 127.7 -58.1 -126.6 132.1 153.4 -64.3 167.5 26.3 -184.4 3.5 -221.0 80.1 -19.5 317.5 108.0 212.3 32.6 -35.1 73.9 -88.7 -73.3 -303.1 63.8 158.3 63.1 -364.2 -109.4 109.1 47.1 -6.0 -76.9 204.0 -131.5 -21.7 -351.3 -194.9 -110.1 -68.8 25.5 37.2 -68.9 4.1 88.9 160.7 191.8 -332.7 -283.4 186.7 -125.6 58.9 -188.1 153.7 222.7 -167.5 -46.2 -87.4 199.7 80.1 -281.6 184.3 -301.6 -12.3 348.6 -75.1 -105.2 298.7 -11.1 -46.4 -310.9 524.9 -119.4 -108.0 -13.5 305.6 152.0 -23.7 -241.3 160.3 264.6 146.5 -98.2 108.1 -171.4 273.1 -110.8 -94.3 -262.2 122.3 145.0 -336.0 93.5 525.7 32.4 166.7 55.6 -29.3 101.6 -286.8 -129.6 -440.0 718.1 262.1 181.9 167.1 37.8 161.4 70.9 -35.2 112.6 -158.8 -99.6 119.0 292.6 -133.6 -7.6 84.4 101.8 -31.0 728.2 -493.2 111.7 200.2 -756.0 45.8 -123.0 -6.6 -282.3 -23.4 223.7 281.7 249.2 -823.2 -70.9 126.0 -389.9 752.3 -485.3 397.7 141.3 383.3 62.0 204.4 -95.1 3.1 -125.0 -129.5 -480.5 54.3 -312.5 227.8 562.7 -539.6 -575.5 -233.1 -236.3 -465.1 -98.4 76.6 67.8 172.3 223.7 50.1 -67.2 6.6 103.7 130.0 -352.1 -241.4 309.2 129.6 -108.6 41.0 -91.6 -164.0 -224.6 -323.3 180.1 -38.7 356.4 -132.1 227.8 38.6 -408.8 27.1 202.6 214.6 126.3 72.4 194.3 -331.7 -174.2 -65.8 -567.8 262.8 80.1 149.1 -91.6 304.6 -153.4 134.2 206.0 88.8 -235.0 -150.3 16.2 177.6 -138.8 167.9 186.9 91.7 188.4 542.7 -27.1 232.3 -180.5 -5.2 -39.4 370.9 -383.6 103.3 254.5 249.6 128.1 28.2 -491.2 209.9 352.3 99.2 376.1 44.7 -449.8 -255.7 -178.2 65.0 -253.4 -112.3 35.8 -107.0 271.0 -312.2 -104.3 193.6 87.4 -26.3 54.5 -215.4 96.9 28.9 138.6 42.9 530.5 302.8 -191.2 -345.6 -156.9 260.1 113.0 51.2 -178.9 78.9 -137.4 -79.6 -285.2 -51.7 138.6 235.8 -193.0 35.9 -142.9 12.0 21.6 -56.9 3.5 -66.6 -357.1 159.1 5.5 7.4 -63.3 8.9 -9.9 -219.4 -145.4 -35.2 194.3 40.1 259.2 102.1 60.3 118.5 53.7 -36.2 37.3 42.6 -285.3 116.2 -28.2 212.4 -31.7 76.4 96.1 47.0 3.2 57.2 -15.1 238.6 -185.9 33.4 -359.2 -46.7 -174.9 -16.6 117.0 -89.2 -24.6 36.3 177.2 58.9 -152.3 59.8 -99.5 -32.2 -66.9 21.3 10.3 168.3 -27.0 82.1 0.3 93.2 -55.7 13.4 -34.6 173.6 -40.7 -41.5 -139.4 -52.0 90.7 5.1 158.9 -85.3 74.7 -158.5 -30.3 32.1 168.0 -59.2 -50.9 -82.4 -47.9 -141.4 -6.2 -34.0 24.1 -53.9 -198.3 -110.3 -179.9 114.1 1.9 20.6 216.7 133.7 -84.8 -140.5 -68.5 -126.2 -74.6 183.1 -124.9 65.9 -156.5 3.5 -8.9 7.2 -62.8 -19.2 -118.1 -435.0 54.3 49.7 180.9 -37.5 -7.0 225.6 97.0 -256.6 -45.0 -41.1 274.4 0.8 71.7 -248.4 -169.2 -39.5 176.0 202.9 -113.1 -214.2 179.1 136.6 151.1 13.5 -358.6 27.0 260.8 -353.7 92.0 318.1 214.7 17.0 -147.1 226.2 150.2 -100.6 330.3 -167.1 104.3 -43.5 -497.0 67.5 -16.8 286.8 -166.4 187.3 322.1 85.1 -230.2 75.9 -90.3 -319.5 112.9 -103.4 -164.9 -181.3 108.0 117.7 10.7 -218.8 117.8 -457.1 130.0 -210.1 -12.9 429.8 -210.0 82.3 -145.5 216.7 -204.3 43.7 255.5 -81.3 30.1 375.7 2.2 76.0 -91.2 -126.6 -202.9 409.3 118.0 -25.5 151.2 -380.2 -254.7 -261.9 164.0 185.5 160.7 212.9 56.6 73.0 144.4 149.1 -256.0 -69.2 -658.5 -172.1 -148.9 -277.7 216.2 48.9 158.4 -223.7 -224.9 67.2 159.5 -139.2 -160.9 -193.9 255.2 171.0 167.3 -240.9 345.0 147.8 445.9 -16.4 -143.0 78.4 -52.7 -84.6 -153.1 6.7 234.2 -226.0 -283.7 128.6 -106.6 -12.7 -228.9 -47.8 115.3 -70.4 225.4 191.9 -356.2 174.2 -214.4 -91.9 138.1 239.1 -418.5 -138.2 70.0 309.7 -487.3 211.7 -130.9 -314.9 59.3 148.0 -105.5 -210.6 -256.3 -54.6 155.8 400.0 -179.7 -443.9 10.5 -168.1 -103.0 -303.5 109.4 219.5 -5.9 -267.8 743.2 159.3 -202.0 -65.0 96.2 466.9 340.1 -118.7 -53.7 -48.4 -38.7 260.8 -311.1 -250.8 35.3 414.7 -175.9 165.2 -135.1 -368.8 216.0 601.1 -56.1 -104.2 175.1 10.9 76.0 -31.7 -117.3 27.6 -84.2 487.3 -383.3 604.1 564.7 154.8 -0.6 133.3 58.3 518.3 58.5 220.1 532.4 5.7 15.1 -528.7 -88.7 228.3 31.5 22.1 -216.8 -591.5 6.6 101.5 190.6 -116.4 -94.5 -213.6 -134.6 -191.0 55.2 196.9 26.4 244.9 -18.5 152.8 95.6 54.0 -203.0 180.6 -26.1 340.6 151.6 202.1 -183.8 -360.6 -37.2 303.1 24.6 -269.8 -26.3 -412.2 -209.3 305.5 -237.5 140.5 37.5 222.7 18.0 306.1 142.4 146.2 357.6 333.5 -90.6 54.2 -145.0 135.7 -36.4 161.3 -256.5 28.8 -271.6 434.4 1.7 -47.5 128.2 -339.2 -240.6 470.0 -163.3 125.1 1.5 80.9 140.2 250.1 -147.5 -174.9 46.3 74.9 100.8 86.7 77.4 52.5 -271.1 217.2 -86.1 -393.6 -131.6 -89.5 -144.2 -275.6 -10.2 -51.3 107.1 46.6 -67.1 -82.6 -5.3 78.0 123.4 27.0 248.9 221.3 -4.7 -187.5 -190.6 49.4 -114.0 244.6 14.5 128.2 109.2 232.4 -134.9 -47.6 -57.9 191.4 17.2 -23.0 -15.6 -164.2 -23.9 -141.4 47.2 45.5 264.4 -373.0 -82.8 241.0 -50.5 80.5 29.5 88.9 158.7 -48.2 -140.4 177.2 -29.0 19.8 56.5 307.7 -96.7 -124.4 -284.6 95.3 99.4 -174.7 93.9 -38.5 -185.7 48.7 -449.4 -106.1 -148.0 -16.9 -58.3 49.6 211.5 52.3 293.8 -60.7 -204.9 0.2 109.6 12.1 88.2 280.7
74.9 19.9 -90.4 33.5 -158.9 -243.9 246.6 147.7 -38.4 43.8 -71.2 320.7 -47.0 -41.5 9.3 209.0 -67.3 104.2 -9.1 127.8 -121.9 -70.3 343.2 -109.6 -270.8 92.5 119.0 -30.2 161.5 1.0 -193.7 67.2 55.1 -15.4 -115.5 -15.3 142.7 58.0 -64.7 153.7 125.3 -45.6 -44.9 20.6 -110.3 -55.5 -213.5 -122.1 137.3 11.0 -36.3 -73.5 54.2 -58.6 -269.8 -115.8 -234.2 -69.6 -157.6 164.9 53.7 13.8 181.8 -37.8 70.9 8.5 6.1 -32.9 39.0 37.1 90.5 -24.3 -56.1 -80.7 4.9 4.2 -172.0 -30.6 -27.2 -155.7 -135.9 -11.4 66.4 -56.1 -158.2 -15.1 100.4 -57.0 114.6 -36.5 108.1 -243.7 68.0 -58.2 163.5 30.2 -157.7 76.4 76.9 -82.0 -126.0 -85.8 -33.7 -112.9 -117.2 -23.6 -80.1 -52.2 -203.8 115.0 -96.8 129.8 -154.6 102.4 84.2 -55.0 187.1 -24.6 -46.3 -17.1 -96.1 302.4 92.2 17.4 124.1 49.1 181.0 5.0 38.4 126.2 225.7 -33.9 127.8 -119.7 200.4 -145.3 -71.0 -5.2 109.7 -86.6 42.6 -57.6 -89.0 -59.6 -134.9 50.9 -59.6 -72.5 103.7 -223.1 1.6 114.8 -12.5 52.8 145.8 245.2 -111.1 -6.3 139.7 -46.8 -15.4 -1.4 24.2 310.7 -17.0 -73.7 19.4 -83.9 -53.0 131.0 -59.7 242.5 7.4 58.9 35.8 112.5 247.2 5.9 -165.0 -124.4 -142.8 -51.1 -258.1 81.2 96.1 0.0 75.1 176.8 66.6 -45.6 -107.4 54.4 -236.5 357.4 -47.9 93.7 -8.3 -105.7 77.5 -12.2 24.9 99.3 -47.4 126.9 -28.9 -156.9 97.1 -125.1 -129.6 -245.8 241.0 -33.4 -70.5 -123.1 -166.6 -33.6 -62.6 46.3 -268.2 19.5 152.1 -13.0 -194.5 171.4 -5.3 171.1 -63.1 299.9 -79.2 -274.9 -153.5 -113.3 250.2 -165.4 -88.4 74.1 87.9 107.1 156.5 -34.0 -9.7 -51.4 88.6 128.9 11.9 14.4 44.6 65.0 -127.0 177.2 115.4 -188.3 120.7 -170.7 134.4 30.4 266.3 275.5 188.7 6.8 -100.9 -42.6 -50.9 -152.1 -329.6 194.7 309.1 -44.2 -248.8 -77.9 133.8 205.3 -129.5 -108.5 183.4 -139.2 56.7 -325.7 -287.6 -94.7 -78.6 -81.6 -94.0 -65.1 76.2 173.4 154.0 222.8 -321.8 -175.8 236.8 -83.9 28.3 -259.0 210.9 189.6 -112.2 -149.0 -233.3 115.2 22.4 -101.5 117.6 -330.6 226.3 320.8 -316.5 24.5 347.9 -144.7 212.4 -117.1 549.3 -140.0 -158.3 -152.6 309.9 37.9 28.4 -43.6 210.4 416.3 222.9 -145.9 150.7 -171.9 247.9 -167.5 -10.8 -132.5 53.3 100.2 -303.7 47.4 582.8 -160.0 136.5 161.7 -75.3 128.6 -795.7 45.3 -317.7 703.5 302.4 194.8 115.6 -189.1 119.9 -79.8 -100.5 -52.1 -281.8 -153.0 156.2 394.0 -239.3 -108.4 92.8 174.4 -83.3 682.8 -373.8 -86.6 208.7 -784.1 -104.0 -110.9 -58.5 -344.6 -202.6 75.1 219.9 324.5 -878.6 -231.1 -83.2 -357.9 682.2 -426.3 245.8 112.3 338.2 36.0 316.6 -167.3 71.5 -74.5 -102.7 -437.7 117.7 -456.8 316.3 587.9 -552.2 -475.6 -34.0 -181.8 -355.4 -40.5 90.2 -56.3 90.8 190.7 143.7 -111.0 -52.2 27.3 79.5 -292.4 -83.7 42.1 131.8 -69.8 125.5 8.4 -246.8 -357.4 -261.1 204.7 4.1 366.4 -48.9 197.6 100.9 -512.3 -15.4 -45.3 142.4 -69.3 -2.9 281.0 -323.1 -174.6 91.6 -527.8 378.1 138.6 60.1 1.2 181.3 -231.4 17.5 198.5 88.1 -359.7 128.5 166.0 353.6 -66.2 33.5 200.4 178.6 199.0 586.4 -47.3 286.0 -131.9 172.0 -168.0 301.0 -295.0 105.4 391.1 346.7 105.6 38.3 -433.5 129.9 230.2 68.4 111.0 -99.7 -259.6 -218.4 -249.6 28.9 -62.7 21.2 260.4 -267.3 319.1 -245.3 -56.0 68.4 106.0 -4.5 216.5 -210.7 72.6 18.7 -36.7 127.8 436.2 243.4 -59.3 -395.4 -167.2 322.3 181.1 -226.7 -189.8 32.3 -139.7 -73.6 -252.7 -33.0 168.8 267.7 -200.4 1.5 -194.0 9.0 34.0 -16.2 -7.1 -54.8 -361.3 101.7 -26.6 52.7 -34.8 44.8 -19.9 -226.4 -84.8 -27.1 176.1 -23.5 230.5 105.9 -11.9 107.7 20.6 29.7 89.1 123.9 -276.9 110.6 -14.0 162.6 18.3 71.2 89.9 -26.6 -43.0 42.8 -69.2 313.6 -160.2 64.2 -366.9 -20.3 -231.8 -5.0 162.2 -65.4 -5.2 -21.1 122.8 40.4 -175.2 48.3 -78.8 -40.6 -24.9 -33.4 57.7 189.0 -105.9 85.9 -113.5 125.2 -28.5 20.8 -85.5 114.7 -35.8 4.0 -72.4 -14.0 105.1 5.4 198.0 -48.1 43.2 -156.1 -1.7 -4.0 75.2 -129.0 -102.3 -104.9 -36.1 -59.5 -51.5 -105.1 -13.1 -53.6 -198.5 -91.1 -49.4 -54.8 52.1 145.6 216.3 66.2 -102.1 -204.2 54.5 -198.0 52.4 203.7 -217.9 61.9 -91.3 -17.5 52.0 127.4 -84.8 -41.1 -72.7 -444.9 85.1 85.4 160.2 11.8 61.5 178.4 66.5 -178.1 -110.6 16.0 314.6 67.1 5.4 -185.8 -192.0 36.9 110.5 119.5 -113.4 -190.2 109.6 139.7 91.3 87.5 -360.3 57.0 90.0 -320.1 199.9 317.6 83.5 -2.2 -149.6 238.8 183.3 -69.6 336.6 -72.2 68.0 -134.5 -528.3 1.1 -24.2 435.4 -205.4 226.8 303.6 95.9 -275.2 83.3 -54.4 -238.1 230.5 -210.7 -149.8 -66.9 56.1 49.1 -56.9 -193.0 33.3 -451.9 165.7 -154.3 -62.9 459.9 -175.1 41.3 -93.9 238.7 -163.9 15.6 243.5 -159.4 34.5 245.9 96.7 120.6 -73.5 -131.3 -211.9 453.0 85.3 -80.3 103.2 -311.8 -236.7 -276.9 173.1 262.8 211.1 274.0 127.4 59.4 188.2 149.4 -261.6 -98.7 -659.1 -144.0 -180.5 -286.4 164.7 -59.8 141.8 -170.5 -214.7 22.9 113.1 -79.4 -236.3 -144.2 252.3 110.6 143.8 -248.8 272.6 138.7 472.9 24.7 -142.6 -27.4 -69.7 -116.0 -213.8 -13.6 268.6 -222.4 -183.9 135.1 -70.8 -80.5 -291.9 -100.4 161.5 -28.7 202.5 191.5 -302.3 154.1 -167.5 -69.5 191.2 264.1 -378.0 -54.1 74.8 260.3 -459.7 77.0 -23.9 -252.8 45.8 156.2 -72.0 -230.5 -254.8 -139.6 114.6 395.4 -202.0 -423.6 -23.4 -181.8 -96.7 -344.5 74.5 288.9 80.9 -321.7 675.7 103.1 -73.0 21.0 81.3 449.3 238.6 -201.7 7.9 -30.4 -216.4 295.2 -318.3 -367.8 86.5 405.0 -133.2 116.2 -249.1 -340.5 373.4 633.1 -59.0 -100.1 140.9 153.3 1.9 -85.2 -98.3 -61.1 -131.0 454.2 -224.3 591.8 485.5 184.1 -18.6 252.4 102.9 519.9 60.1 214.5 622.8 -55.4 -21.4 -390.6 30.9 145.7 10.2 26.3 -142.4 -486.1 35.6 116.8 118.2 113.8 -10.2 -163.0 -133.8 -185.7 3.9 204.6 64.5 326.0 -65.9 238.0 105.1 -20.7 -188.6 88.1 -48.7 248.6 224.0 154.4 -283.8 -385.7 -76.2 151.1 121.7 -193.9 -33.9 -377.7 -247.0 351.2 -383.0 88.5 47.2 243.5 4.2 258.7 49.2 108.1 272.6 293.0 46.7 121.3 -51.7 237.8 -30.4 75.6 -270.9 -26.6 -259.9 407.3 23.4 -73.4 -20.8 -373.9 -273.3 528.0 -146.0 94.9 99.4 90.1 103.3 218.1 -24.1 -193.9 62.7 128.1 119.3 96.4 82.4 92.6 -317.3 309.1 -48.2 -300.6 -118.7 -89.3 -86.2 -211.4 93.5 -95.1 104.3 -35.5 -143.9 -145.5 -75.7 24.0 39.5 50.9 181.4 132.8 22.0 -149.9 -126.6 25.3 -81.4 126.3 12.7 118.3 53.0 217.6 -172.7 -75.7 -117.4 213.9 3.7 -59.4 -54.3 -188.6 -30.1 -113.0 216.6 18.5 299.9 -271.0 -77.3 207.9 -32.6 130.5 -44.2 87.6 175.2 -244.6 -121.0 164.7 94.3 0.1 21.1 269.6 -140.9 -164.7 -259.6 56.9 30.8 -319.0 100.8 -6.9 -232.1 101.6 -463.8 -40.5 -86.7 -57.0 12.5 15.9 170.9 64.6 346.1 9.5 -164.8 41.8 270.5 -11.3 99.9 294.3
76.6 -10.6 -83.9 49.1 -226.7 -185.0 209.3 25.4 -143.6 38.1 -150.7 316.6 -25.0 -75.3 21.1 144.3 47.5 79.1 62.8 177.4 -148.7 -18.6 255.8 -188.4 -278.9 225.3 172.3 45.7 53.6 -52.6 -287.2 19.4 177.0 28.3 -93.0 -68.1 119.3 180.2 -44.0 124.8 136.2 -63.2 42.2 42.6 -85.0 -23.7 -272.3 -99.4 113.3 -0.7 -7.6 -125.3 30.0 -62.9 -195.2 -91.1 -175.8 -29.8 -175.0 127.2 55.4 55.2 222.2 -53.9 23.0 -26.1 17.7 -92.5 129.2 77.7 -56.5 -15.4 -45.4 70.3 -49.0 17.9 -123.9 -87.4 -99.8 -76.1 -150.6 12.4 102.7 -49.4 -191.3 -7.9 62.1 -87.2 113.7 -87.2 57.8 -278.3 68.0 -76.0 39.1 222.7 -176.1 152.9 41.4 -28.8 -106.3 -1.9 42.9 -152.4 -137.6 -98.4 -52.0 -43.5 -189.9 128.7 -33.8 67.6 -164.1 143.3 49.8 -44.9 142.6 -128.9 20.4 83.4 -58.6 202.3 36.9 -13.4 10.5 16.1 285.0 49.5 43.1 -23.4 146.0 56.0 116.2 -123.1 118.0 -243.1 -20.5 113.4 -40.7 3.6 -25.3 -22.5 -84.0 -69.6 5.2 111.7 -144.8 -135.9 187.8 -95.4 70.3 109.8 -79.6 58.7 47.0 172.6 -60.2 68.5 160.1 47.1 147.2 105.0 92.4 267.1 -34.2 -90.0 22.8 -46.3 -41.2 124.6 -95.9 265.6 -45.7 8.4 -20.4 172.2 272.9 61.7 -281.1 -70.8 -127.5 124.2 -240.5 159.7 64.6 -38.6 45.4 224.0 20.4 -18.9 -185.9 -84.5 -180.2 418.5 -17.9 192.3 -40.1 -44.0 156.4 -55.7 -17.9 115.6 31.2 88.1 -112.3 -274.7 95.0 -117.8 -150.1 -178.2 195.8 -67.7 -36.5 -86.1 -163.4 140.8 -60.2 23.1 -165.7 -101.5 -20.6 -74.3 -144.3 226.3 56.6 25.3 -74.5 436.3 -113.1 -353.9 -162.1 -165.1 183.2 -7.3 -5.9 149.9 157.0 96.5 5.7 -14.3 113.0 -23.8 131.5 55.1 -83.6 -1.0 23.3 42.1 -43.6 138.5 85.8 -129.4 -45.1 -269.9 18.6 94.5 174.9 152.1 133.1 73.6 -47.8 -36.7 -83.3 -122.5 -392.4 97.5 288.4 -7.6 -159.8 -103.3 28.7 54.8 -158.2 76.6 204.0 -174.9 -15.0 -340.9 -188.6 -20.3 7.7 -133.2 -23.1 -185.4 176.6 141.6 170.9 147.3 -401.3 -28.3 148.2 -94.2 168.5 -279.5 302.2 207.8 -47.2 -113.0 -149.8 169.7 -34.9 -114.4 43.9 -295.1 354.7 297.5 -285.7 -108.3 236.4 57.1 20.4 -27.4 553.3 -215.7 -362.4 -138.5 273.0 19.1 82.2 63.6 -17.9 341.5 174.2 -209.8 -69.5 -289.8 160.4 -289.8 24.4 6.9 -13.2 66.7 -304.0 76.4 563.6 -92.8 137.4 201.4 -206.9 241.9 -221.2 37.4 -392.7 528.1 125.1 93.7 197.7 -219.5 104.2 -101.3 -47.8 -10.8 -264.1 -147.9 123.2 468.3 -410.7 -117.6 31.0 82.3 82.0 703.3 -539.6 -222.4 167.8 -855.5 -53.4 -109.3 -76.1 -335.6 -245.1 134.2 181.0 218.8 -817.0 -40.3 -4.0 -282.8 515.0 -519.9 84.3 32.3 295.7 44.8 307.1 -281.1 17.4 -104.4 -80.8 -550.0 163.8 -384.8 412.0 448.2 -593.9 -396.5 40.0 -208.5 -424.7 -167.2 -10.2 50.7 180.5 106.5 136.1 -168.5 -37.5 85.4 21.9 -215.6 19.1 94.4 119.6 -259.6 30.5 30.1 -135.1 -105.9 -250.5 235.2 76.0 233.0 -72.0 164.4 250.8 -518.2 -110.2 -243.8 146.6 -105.6 186.4 198.6 -419.9 -165.6 178.7 -659.5 339.3 37.4 175.7 18.7 111.6 -242.0 -73.1 149.5 221.1 -413.6 65.7 188.9 343.3 -66.2 157.6 104.5 147.8 335.0 474.6 -114.4 415.9 -132.6 295.1 -102.2 447.1 -203.5 257.4 209.4 355.4 73.9 64.9 -363.4 150.4 147.8 38.3 298.5 -145.0 -128.0 -248.1 -205.2 106.1 -13.0 -50.5 252.8 -365.9 205.0 -191.8 -71.7 -2.8 130.6 -10.8 55.4 -48.1 192.7 80.7 -121.9 157.5 423.0 114.8 -108.1 -267.1 -205.2 211.3 190.4 -0.2 -235.7 56.5 -88.5 -2.5 -203.0 -59.3 47.7 270.8 -130.8 -9.4 -156.9 -26.7 116.1 -32.6 -15.1 -70.8 -318.6 33.7 -39.4 -7.1 -3.4 84.7 -70.5 -207.3 -38.8 -94.7 158.2 -18.2 199.8 142.4 -26.4 111.6 -44.0 12.4 54.3 62.0 -244.7 138.8 -20.9 118.5 60.1 32.2 6.6 -38.7 -64.4 41.1 -147.7 228.0 -130.2 8.7 -291.4 8.0 -174.5 -3.3 153.0 -58.2 -37.3 -59.4 219.1 59.9 -104.7 47.0 -108.5 -84.4 14.2 -55.1 38.3 206.7 -131.4 2.7 -191.4 140.4 -72.8 27.3 -56.8 102.3 -77.3 74.4 -100.9 -6.0 93.5 52.7 209.1 -1.6 66.8 -138.3 35.3 -39.3 77.8 -54.2 -158.4 -122.5 25.6 -40.5 -96.8 -105.9 -22.1 -53.3 -222.7 -99.8 -116.3 -64.8 159.9 49.6 208.1 33.1 -104.3 -209.6 51.5 -184.6 50.9 229.8 -219.3 61.8 -155.0 -28.6 162.2 167.2 -108.9 33.8 -8.2 -325.5 40.0 98.4 133.1 -32.4 206.4 195.7 28.7 -224.4 0.0 -102.5 325.4 33.4 -87.2 -338.0 -198.9 24.7 -2.1 95.2 -37.6 -251.8 98.6 35.9 51.0 179.1 -402.2 29.9 99.3 -389.1 148.6 195.5 -19.2 -89.2 -214.9 173.9 301.2 -212.3 321.0 -2.2 80.5 -201.2 -528.5 72.5 22.3 343.8 -195.9 242.2 255.8 90.9 -314.3 37.2 -6.2 -228.5 342.1 -189.4 -126.6 -41.1 179.3 33.3 -76.1 -241.3 -9.0 -277.7 257.6 -129.9 -13.8 463.7 -118.2 -6.2 -183.5 272.8 -247.8 57.1 248.8 -178.9 50.7 300.2 73.6 207.6 -81.1 -123.6 -215.1 524.4 49.0 -118.7 53.6 -239.6 -258.7 -283.4 120.6 236.5 157.9 308.9 146.2 71.2 247.6 76.2 -266.2 -101.4 -672.5 -157.7 -181.0 -277.9 149.7 -190.7 158.4 -157.5 -137.3 -68.8 -2.4 -58.3 -267.1 -118.8 317.9 44.4 114.3 -272.3 242.1 124.4 435.5 171.8 -130.7 3.4 -102.8 -132.3 -294.3 -52.1 250.9 -156.5 -116.5 104.4 -96.6 -131.1 -227.0 -119.6 266.2 -45.7 98.2 186.0 -252.4 109.9 -86.1 -52.4 244.9 257.5 -397.2 -99.6 128.5 318.9 -425.5 -11.8 66.1 -195.5 53.0 196.0 -126.9 -235.2 -234.8 -119.8 69.1 412.1 -247.3 -321.4 -52.7 -190.2 -86.8 -402.5 39.3 325.8 185.7 -364.3 497.3 31.8 2.9 16.2 16.8 450.3 162.4 -276.1 0.2 -62.0 -224.4 277.6 -256.7 -330.8 67.3 304.4 -86.8 69.1 -335.4 -259.8 463.6 630.7 -124.3 -140.2 234.0 124.2 -19.9 -144.1 -58.1 -206.5 -16.6 424.9 -188.2 440.6 433.1 317.5 -80.2 269.2 128.3 432.4 44.7 266.7 622.9 -136.3 -90.3 -312.2 -42.4 170.0 89.5 58.4 -106.4 -407.0 6.1 80.7 -84.8 123.8 -23.4 -268.8 -104.3 -154.0 -28.6 240.0 117.6 352.4 -75.5 238.4 113.9 -71.5 -17.4 58.8 -27.0 342.3 90.8 61.4 -369.2 -358.3 8.6 21.2 90.0 38.7 -10.9 -243.3 -149.0 296.6 -531.6 69.1 149.1 329.2 -3.7 268.2 -97.2 208.7 190.8 334.5 67.2 199.0 -94.1 144.4 -52.0 29.1 -269.4 76.2 -100.8 325.3 23.1 -104.5 -157.8 -342.9 -153.8 542.3 36.2 71.3 137.4 56.6 28.9 123.3 -17.7 -178.5 -13.9 226.3 74.3 68.2 38.4 52.6 -337.1 369.2 -63.1 -180.1 -29.2 -176.1 -11.1 -150.5 213.9 -117.3 128.4 -123.3 -194.4 -153.6 -136.1 -86.1 32.2 54.9 167.1 127.5 191.8 -229.5 -50.4 9.7 -88.6 89.5 68.2 16.9 102.7 171.8 -245.8 -30.2 -144.1 70.4 -59.6 -31.0 -46.6 -172.8 -50.6 -152.4 282.2 2.3 320.4 -202.3 -51.2 177.4 20.8 161.6 -59.2 156.9 200.2 -265.9 -47.7 226.8 130.6 -111.7 64.9 65.3 -41.0 -246.4 -203.7 105.1 -15.6 -352.2 32.6 -42.3 -311.8 126.9 -375.7 -185.5 -40.7 -42.1 102.4 5.3 133.7 69.0 353.5 -9.7 -133.5 33.1 320.6 -67.5 83.5 273.4
78.3 -94.9 -55.4 -68.0 -249.2 -72.2 168.3 25.9 -178.2 45.1 -55.0 298.0 6.8 -75.8 132.2 32.4 39.4 131.1 122.0 247.6 -274.2 177.6 254.9 -227.0 -229.8 229.7 185.6 52.8 12.2 -80.9 -358.7 20.9 217.7 63.4 -46.4 -93.5 130.1 191.3 -81.3 27.5 181.4 -106.2 -5.9 91.2 -89.2 -95.6 -263.9 -49.1 95.0 -17.8 7.6 -142.2 28.8 -82.5 -130.2 -14.8 -87.6 44.0 -151.5 107.4 70.7 92.6 171.7 -14.7 19.4 18.9 90.3 -62.9 157.6 60.3 -89.5 1.4 146.2 59.1 -119.6 32.5 -92.2 13.8 -30.4 -29.1 -62.6 -6.9 102.3 -131.8 -87.2 -62.9 108.7 73.2 137.7 -96.1 26.5 -224.2 65.6 -40.5 114.2 233.9 -163.4 105.8 -26.4 9.9 -53.9 -57.1 75.3 -18.0 -189.2 -52.8 -151.7 10.1 -116.8 161.6 -36.0 13.8 -94.2 125.0 91.8 36.3 138.3 -58.7 59.5 92.8 14.5 193.5 39.0 28.9 -3.2 175.1 272.7 -13.7 41.0 46.7 171.4 30.3 12.4 -153.2 1.9 -287.6 6.0 99.0 5.5 -35.1 40.4 -27.4 -41.9 -114.5 201.4 142.0 -172.1 34.1 282.0 -100.8 -9.4 97.7 -114.6 38.5 69.7 212.4 -58.5 174.2 125.1 29.7 139.7 35.3 -7.8 253.4 80.5 -45.4 97.5 -37.8 23.8 92.2 -83.1 303.1 -42.8 27.5 41.7 105.2 208.9 -9.8 -261.4 -57.3 -159.2 185.5 -186.6 6.4 -16.8 -39.2 123.7 335.9 35.2 15.1 -170.3 -54.2 -131.9 361.3 -10.9 182.1 -4.6 104.8 126.7 -20.7 -75.2 131.7 30.4 107.2 -42.4 -406.6 7.3 -45.1 -111.3 -142.5 139.3 -33.7 -43.2 -106.6 -156.8 131.9 -10.0 71.9 -159.3 -104.7 -7.0 -173.4 -114.9 123.7 40.2 49.5 -29.4 580.4 62.5 -314.5 -96.8 -168.7 152.4 31.5 -72.4 167.5 89.4 103.9 19.1 -83.4 37.5 -8.8 95.4 85.4 -95.1 40.9 88.5 -19.2 -87.1 156.2 1.0 -147.6 55.8 -251.1 134.0 168.6 232.6 122.8 211.2 190.7 102.0 -7.2 -3.3 12.7 -237.9 117.9 48.9 19.1 -40.0 -9.1 -74.3 0.9 -140.8 47.6 72.8 -51.7 -65.1 -243.9 -74.3 -71.2 -8.9 -101.2 -21.7 -205.7 265.5 110.0 152.0 195.5 -432.0 -147.8 86.0 -150.4 71.5 -110.4 441.6 226.1 -229.2 -106.8 -40.7 247.4 -6.9 -135.6 63.6 -241.9 113.8 227.6 -65.4 -75.4 245.7 199.9 114.9 98.4 330.7 -298.4 -350.4 -42.8 391.8 79.3 137.0 38.5 -39.4 305.4 232.1 -244.2 -100.7 -311.4 90.4 -448.5 25.5 -30.5 -89.5 130.1 -151.8 15.8 529.5 -81.0 54.4 57.8 -251.1 250.7 -192.2 -125.7 -419.9 436.7 82.8 -104.0 290.4 -193.0 156.2 -39.0 75.3 6.8 -270.3 -61.4 194.2 412.9 -475.4 -127.2 42.2 170.4 84.4 529.0 -537.0 -240.2 254.0 -763.2 17.9 -30.6 -155.5 -359.4 -289.3 147.9 71.5 399.9 -742.8 5.4 160.4 -191.2 434.2 -485.7 -43.0 -102.9 277.7 125.6 359.7 -382.8 -134.6 12.7 -29.5 -464.7 196.9 -324.0 563.6 495.6 -626.9 -461.0 -32.1 -178.0 -430.6 -152.5 184.4 42.7 232.8 230.7 73.9 -59.5 28.4 262.0 20.5 -346.9 -124.1 103.5 45.6 -157.9 -29.8 93.8 -42.4 -84.7 -189.1 118.7 37.2 214.8 -13.9 97.1 314.8 -537.0 17.7 64.2 195.1 -180.8 280.4 -5.3 -466.0 -127.8 247.2 -630.6 256.6 -5.9 233.9 48.0 76.8 -218.0 74.9 174.0 322.8 -425.9 -3.3 -34.3 386.1 -210.6 177.1 122.9 91.9 406.6 439.4 -58.8 308.9 57.5 175.8 36.7 616.9 -196.1 199.4 242.9 158.5 -97.3 101.7 -213.3 213.3 112.6 -86.2 225.5 -57.2 -209.2 -488.1 -76.2 72.1 21.9 -108.8 235.2 -434.8 278.8 -286.2 -84.2 -122.6 121.7 99.4 126.5 12.5 176.7 27.0 23.3 31.4 364.4 91.6 -105.6 -120.1 -219.5 233.1 69.1 183.5 -186.2 126.8 -77.2 -17.3 -199.4 -124.6 32.2 225.3 -108.6 42.2 -127.7 -60.4 150.2 -53.3 -11.0 -74.2 -218.8 9.5 31.4 -40.9 -55.5 16.2 -33.5 -136.5 -29.5 -151.7 129.4 -9.8 218.7 147.2 -14.7 50.9 -96.9 -28.0 44.5 64.4 -235.2 133.1 -17.8 153.1 21.1 2.3 20.5 -46.0 -75.3 39.4 -120.7 190.9 -139.3 18.3 -308.8 -3.6 -188.2 -0.5 141.9 -113.7 -108.9 -62.7 153.5 35.9 -188.6 51.1 -103.3 -74.2 -32.7 -14.0 62.6 130.8 -52.3 19.4 -235.9 112.2 -120.5 0.4 -39.1 104.4 -82.8 73.2 -111.4 -41.9 74.1 83.4 164.4 -14.9 33.4 -120.6 27.7 -52.4 63.9 -76.8 -184.1 -115.1 -16.6 -70.3 -57.7 -115.3 47.5 -53.4 -197.9 -102.6 -105.0 -118.2 186.4 79.6 176.7 18.5 -137.2 -228.8 35.5 -103.8 -80.3 104.4 -142.0 88.7 -186.5 60.2 -22.5 104.2 -32.9 66.2 12.5 -377.5 -70.5 125.0 53.2 -69.9 208.6 194.0 -32.6 -212.9 -77.7 -161.7 301.2 65.2 1.6 -291.1 -326.4 -24.2 -8.7 44.5 41.6 -192.8 102.5 130.9 144.7 94.4 -391.4 7.3 202.3 -242.5 69.4 248.1 81.8 96.8 -203.5 213.0 366.8 -151.3 290.1 -76.5 69.4 -265.4 -466.5 139.5 14.4 279.7 -177.1 210.0 267.3 137.4 -217.2 -89.3 38.8 -141.1 262.3 -78.0 -112.0 -106.6 306.8 32.3 -97.8 -286.5 -37.0 -153.2 212.8 -67.5 23.7 478.6 -141.7 -3.9 -143.4 157.3 -254.6 26.8 232.0 -93.2 19.2 347.4 -2.9 273.3 -77.2 -118.5 -145.0 449.1 34.8 -97.4 4.6 -233.5 -314.6 -294.3 68.5 190.8 106.2 311.9 117.1 140.5 284.5 76.8 -253.0 -82.4 -697.4 -190.9 -214.2 -281.2 155.7 -236.1 131.4 -139.7 -44.9 -73.5 -102.4 -16.3 -203.5 -89.5 284.4 57.5 105.4 -228.5 224.8 120.8 457.1 214.3 -119.2 38.3 -94.3 -123.8 -366.8 -61.6 228.7 -89.0 -157.3 40.5 -100.3 -200.0 -194.3 -167.9 308.1 -59.5 31.7 241.9 -183.0 107.1 -67.6 -15.2 285.9 198.6 -374.5 -191.9 180.4 415.6 -372.1 -4.5 58.8 -173.3 127.7 174.5 -205.1 -231.1 -258.2 -83.5 103.6 460.9 -270.2 -174.0 -78.0 -154.4 -94.0 -431.0 36.3 319.7 195.2 -379.8 286.0 32.5 -34.6 20.5 -19.3 409.4 54.1 -309.2 -63.3 -114.2 -125.7 216.7 -168.7 -159.3 93.7 265.9 -230.3 232.1 -342.8 -257.9 289.0 568.7 -115.5 -58.0 254.0 -21.4 -63.5 7.4 -9.9 -201.7 -46.2 380.9 -145.4 247.2 347.0 419.2 -23.5 212.1 175.3 358.3 148.0 307.2 524.3 -86.1 -214.7 -295.7 -56.0 67.6 110.4 174.6 -182.1 -440.9 2.1 34.5 28.5 -34.8 -163.5 -324.5 -127.6 -188.6 -145.8 376.1 17.5 299.0 -67.1 279.0 159.5 -125.9 87.3 213.4 39.3 318.9 29.9 14.0 -426.3 -402.4 48.7 45.9 64.8 44.7 -119.7 -103.6 -100.8 278.0 -621.7 -32.3 157.2 348.2 -75.7 156.7 -76.4 242.9 49.6 228.6 -99.1 200.5 -93.5 57.6 -17.1 -26.0 -115.8 115.7 -82.8 435.4 -117.1 -92.3 -190.2 -374.2 -24.4 460.5 273.3 85.4 29.1 -2.7 -5.5 77.7 -54.2 -106.4 2.9 182.4 22.6 37.4 128.2 35.1 -364.3 272.1 -204.7 -145.3 109.6 -128.9 -38.4 -8.9 147.2 -14.0 203.2 -58.9 -83.3 -73.3 -148.0 -62.4 124.8 51.9 188.3 184.2 263.7 -280.3 42.3 19.6 -113.4 114.6 99.2 -84.4 148.0 156.3 -192.8 98.0 -101.2 -117.1 12.0 -0.7 46.5 -94.9 -27.5 -143.5 216.1 -47.5 296.9 -205.8 -43.6 115.8 12.4 146.0 -27.9 162.8 205.4 -229.8 -51.2 247.1 87.9 -143.1 27.9 0.5 80.6 -322.8 -192.0 106.8 82.4 -225.9 -15.9 -57.5 -366.7 87.6 -343.6 -296.7 7.0 -53.8 148.3 97.8 161.5 44.0 232.3 -51.8 -31.8 14.9 173.7 -128.6 24.0 208.8
79.9 -108.7 -37.4 -89.1 -145.1 -34.3 152.8 61.2 -56.0 21.7 32.4 151.9 -90.9 -67.8 142.2 38.8 129.7 178.1 64.2 200.8 -142.2 140.4 293.2 -205.9 -176.6 142.0 108.8 -20.6 -4.5 -56.2 -370.6 -70.0 260.8 129.2 -4.7 -111.2 329.3 169.6 -124.5 60.4 121.7 -170.9 -70.9 99.1 -100.6 -114.1 -141.1 -57.3 81.1 -15.4 -17.2 -168.4 68.7 -117.0 -82.2 44.9 -99.4 6.4 -137.0 180.9 58.1 149.8 136.8 24.7 74.5 131.7 151.1 -44.2 32.0 -4.5 31.7 -28.2 63.0 6.2 -150.7 -17.0 -91.3 -17.9 18.9 -59.7 -69.5 -20.6 109.4 -207.3 -126.5 -87.5 94.7 108.2 118.1 -42.4 94.0 -193.3 18.5 22.6 116.5 220.6 -97.5 82.6 -106.6 9.0 -25.9 -77.7 43.9 -28.0 -208.0 -86.3 -137.2 -9.9 -60.6 49.1 -151.2 45.7 -82.3 214.3 158.2 149.0 192.5 50.4 17.2 -30.7 84.3 187.1 18.3 50.2 47.5 162.4 123.3 -92.6 -12.0 45.6 132.5 21.6 66.3 -164.5 59.3 -235.9 -55.3 49.7 51.1 -157.4 29.6 -5.9 -62.9 -52.4 268.3 -0.2 -128.4 123.7 397.9 -111.8 -21.8 103.7 -136.4 8.4 180.9 253.1 -146.1 167.4 80.4 -47.4 35.9 -56.6 70.3 422.1 45.6 -29.6 58.0 -83.5 -67.6 -6.6 6.7 348.7 60.7 156.3 73.0 -4.2 137.1 -82.0 -207.1 -22.3 -94.7 92.7 -174.6 52.7 -22.4 -54.4 109.6 385.6 116.3 46.7 -43.3 -35.0 -176.7 170.7 -59.7 131.3 39.7 93.9 144.5 -24.7 -4.0 -35.8 40.7 16.1 -57.1 -127.7 136.5 37.4 -130.6 -198.9 102.9 -223.0 -2.5 -64.1 -257.8 141.4 -174.2 2.4 -127.4 -163.2 52.0 -243.4 -151.0 52.2 -85.5 121.2 -39.8 676.5 62.1 -350.4 -100.2 -171.8 202.0 -265.4 9.6 122.8 113.7 199.1 28.0 -90.4 -28.6 -34.1 80.3 -85.1 -119.2 -40.6 81.9 -171.6 -192.8 169.8 -28.2 -13.0 8.3 -210.5 168.4 88.9 229.4 97.7 226.8 106.7 98.5 -19.8 20.6 2.0 -122.9 151.8 41.3 -37.3 -65.3 12.9 -36.7 154.3 -189.4 52.1 56.1 61.0 -114.6 -66.2 -81.8 -51.4 -31.6 -108.2 -102.6 -150.1 209.7 129.7 182.8 150.0 -278.6 -203.6 206.0 -49.9 52.2 -106.8 386.6 229.0 -323.0 -137.7 -79.4 405.2 17.8 -85.0 -43.7 -216.7 83.3 89.9 -200.3 -171.4 268.3 51.9 53.8 165.7 187.8 -201.5 -256.5 14.7 441.8 89.9 -46.6 295.1 -22.5 378.4 252.0 -224.6 -12.6 -106.3 89.3 -329.9 80.0 36.4 -12.2 140.6 207.2 158.6 445.7 -169.1 -6.1 93.7 -165.4 297.9 -168.6 -90.0 33.4 359.5 87.5 -285.6 292.1 -318.2 210.9 -51.1 27.3 -167.9 -319.5 -113.7 289.4 511.0 -483.4 -168.7 91.8 212.8 86.1 456.8 -493.7 -346.5 58.2 -555.5 -69.8 28.9 -277.8 -382.5 -266.8 -16.0 -21.3 629.2 -539.6 -10.7 147.6 -84.8 238.9 -420.6 -122.3 -123.9 272.8 168.1 344.4 -314.3 -54.6 139.3 74.3 -504.9 183.3 -401.3 571.6 458.3 -579.6 -420.6 146.3 -131.3 -220.2 41.9 280.0 123.9 123.7 274.9 34.1 14.1 -9.7 186.6 43.4 -304.5 -24.6 -60.0 60.2 -268.9 -13.3 229.0 -188.8 -228.5 -276.9 128.2 -13.1 194.3 -8.7 195.7 166.8 -446.2 -56.6 13.8 244.5 -130.6 155.4 58.5 -485.0 -56.5 264.6 -439.7 201.7 -15.7 52.7 -82.0 138.6 -175.8 53.9 2.9 253.1 -389.1 -19.8 -87.9 404.1 -158.0 -199.5 128.7 104.5 369.8 617.4 37.5 287.0 119.8 54.7 55.2 478.3 22.4 195.6 326.3 177.1 -71.6 112.6 -37.4 222.1 44.5 -229.9 117.3 -74.7 -134.0 -412.4 -115.4 126.5 85.3 27.6 346.0 -321.2 243.9 -113.3 -91.3 -108.5 -64.4 8.3 208.9 2.1 165.9 -148.7 -81.1 162.5 155.0 111.9 -46.0 -99.2 -285.0 307.6 -5.6 54.6 -148.6 92.5 -84.8 -50.8 -161.2 -77.9 131.3 181.2 -96.5 40.5 -112.1 -135.0 145.0 -66.2 6.8 -52.3 -213.3 18.3 15.5 -41.4 -78.3 1.7 -13.3 -74.3 -2.0 -122.8 159.9 -20.6 203.0 130.3 -25.2 115.5 -72.0 7.0 74.5 109.9 -159.8 170.7 -27.0 96.2 20.1 61.3 41.0 -32.1 -91.6 -11.5 -119.5 270.6 -90.0 18.7 -353.4 -33.8 -274.5 2.7 128.5 -79.6 -79.5 -114.1 88.8 33.9 -233.9 0.3 -3.7 -13.3 -10.6 -69.0 51.8 148.9 17.9 67.7 -181.2 162.8 -85.0 -40.3 -52.4 148.5 -29.7 63.7 -81.2 11.0 98.5 39.9 139.0 -56.9 62.1 -137.2 6.8 -35.7 48.7 -89.1 -183.5 -101.4 -14.6 -16.6 -95.7 -194.2 41.5 -73.4 -98.2 -96.7 -13.0 -177.3 137.5 135.1 245.2 68.1 -152.9 -242.8 183.4 -108.9 -32.9 52.6 -94.2 35.7 -132.9 102.3 -19.9 126.2 -13.3 6.8 -39.2 -458.4 -4.3 108.7 122.0 -34.6 181.3 142.8 -47.9 -226.5 -111.7 -71.1 231.9 39.5 20.7 -195.4 -257.4 57.5 -50.6 142.4 -12.7 -159.5 35.4 181.8 160.0 71.4 -380.1 81.6 118.8 -71.3 109.8 294.0 78.8 52.2 -204.7 331.4 327.3 -95.4 262.7 8.2 67.8 -211.3 -486.8 28.4 -58.0 305.2 -212.6 168.4 242.4 143.4 -212.4 -66.8 -25.5 -189.0 246.0 2.5 -178.9 -58.5 297.6 33.4 -66.5 -216.1 -53.8 -177.9 165.6 -95.4 -158.9 416.1 -159.2 41.3 -47.1 169.6 -239.8 -99.9 237.0 -38.5 66.7 345.3 0.5 241.1 -35.2 -113.8 -78.8 334.6 26.6 -90.3 -70.9 -177.3 -328.3 -383.8 74.4 192.3 131.7 290.7 63.2 186.7 358.2 75.5 -185.5 -85.2 -715.6 -179.4 -210.1 -232.1 169.0 -309.4 162.2 -125.6 -73.5 -117.2 -188.5 -22.7 -212.0 -41.5 171.8 85.2 150.6 -220.0 195.4 104.3 489.8 143.4 -152.9 25.8 -55.8 -79.7 -378.1 -48.2 306.1 -28.9 -207.2 9.2 -51.8 -196.2 -249.4 -281.2 258.3 -120.2 8.9 314.9 -137.8 122.4 -104.3 54.7 254.1 81.5 -325.8 -209.1 164.8 433.3 -291.9 -38.7 11.7 -151.9 211.9 132.1 -205.5 -144.4 -295.5 -135.4 162.7 453.3 -296.9 -107.1 -107.2 -132.0 -144.1 -435.1 54.4 343.6 170.2 -432.2 173.0 73.2 -72.0 103.0 -61.0 337.1 -53.6 -312.7 4.2 -75.8 -163.4 251.9 -300.9 -240.2 48.2 251.2 -257.0 354.6 -308.6 -187.8 153.0 527.6 -56.3 -47.9 109.0 34.3 -122.2 -12.2 54.5 -145.6 -123.7 454.2 18.0 223.3 269.9 366.2 6.0 168.1 153.0 341.9 280.0 219.6 404.9 -110.2 -151.1 -250.7 29.3 65.2 197.0 139.9 -213.1 -535.5 67.4 71.0 105.5 -24.1 -128.7 -241.4 -69.7 -103.7 -181.7 388.0 -92.1 272.6 113.8 331.4 189.5 -47.5 183.7 196.7 -34.9 204.1 94.2 84.0 -285.4 -339.3 51.6 4.7 167.4 100.5 -54.6 -100.2 -125.2 242.0 -666.2 -113.6 138.7 236.1 -214.2 -3.6 -64.4 274.3 10.6 233.0 -224.9 281.9 -197.6 83.5 54.0 15.1 -162.0 79.8 -203.0 487.5 -71.9 -38.4 -137.1 -334.3 -39.9 350.7 437.7 52.3 -90.8 -74.0 28.0 69.8 -29.3 -129.1 46.0 9.7 9.4 -50.5 196.3 34.4 -358.9 207.3 -235.1 -189.7 158.5 -65.4 -111.1 144.2 24.8 67.2 192.2 40.8 18.6 -25.3 -129.1 32.2 207.5 46.8 177.0 205.6 125.3 -270.1 65.4 7.7 -124.6 76.5 73.0 4.3 20.5 152.7 -97.7 171.7 -138.5 -183.0 98.9 -49.2 82.9 -80.4 21.3 -47.5 136.3 -13.4 275.6 -158.1 -98.7 57.5 44.0 106.1 -16.1 130.7 153.0 -344.2 -52.7 236.3 48.1 -82.2 -0.3 28.6 6.8 -272.0 -182.4 38.0 145.4 -150.7 86.2 30.0 -289.3 10.8 -294.2 -204.8 42.6 -137.4 145.3 225.3 256.6 -52.4 78.1 -38.4 57.1 -60.6 93.3 -183.8 70.3 161.7
81.6 -50.9 -74.5 -4.8 -155.2 50.9 182.8 48.7 -10.5 12.6 -42.4 10.3 -134.6 -72.0 128.5 117.3 213.0 171.4 87.8 144.1 -32.2 -6.4 306.6 -237.1 -197.3 175.2 171.8 -18.7 90.0 12.7 -269.1 -134.0 235.1 163.4 -41.7 -164.9 391.6 174.6 -108.5 2.0 139.8 -154.7 -54.8 89.7 -79.3 -49.6 -149.2 -95.0 19.8 9.3 -25.5 -290.1 61.2 -113.0 -5.1 -0.1 -108.9 37.0 -111.8 204.4 29.8 153.9 152.1 -24.4 112.3 70.1 143.8 -140.2 -11.3 -27.5 -27.4 40.6 -120.6 40.7 -68.3 -30.0 -48.1 -46.1 23.8 -103.3 -43.1 26.3 178.2 -142.5 -220.0 -76.7 97.4 70.4 106.8 -102.9 76.8 -169.5 -22.2 -48.9 115.2 221.6 -52.8 138.7 -72.8 26.4 -33.3 -56.2 106.7 -34.2 -137.3 -129.0 -63.5 3.3 -87.9 12.3 -57.9 68.4 -126.2 237.3 194.6 87.5 103.8 -0.2 93.1 129.6 156.2 217.4 120.9 -69.4 31.5 21.8 125.0 -125.4 15.2 62.6 -29.2 9.7 121.2 -78.8 201.5 -283.0 -62.3 40.6 90.7 -171.6 -65.6 102.5 -45.0 -19.3 239.7 54.3 -91.5 4.4 360.8 -191.0 102.8 222.3 -88.2 92.3 117.5 218.4 -236.5 145.1 -17.3 13.4 75.9 -5.5 83.7 393.0 96.2 -12.3 83.4 -164.1 -58.9 63.3 -8.0 258.1 26.9 48.0 122.9 34.9 165.3 -8.9 -136.9 -5.7 -26.3 28.1 -199.0 33.3 92.7 17.6 80.9 262.4 215.2 7.4 -12.6 -24.2 -75.1 276.1 64.4 215.8 -46.6 76.1 208.0 -20.5 -94.3 -14.3 88.6 47.2 -90.1 -166.5 67.0 95.9 -145.7 -299.1 28.2 -211.2 -61.8 -87.3 -238.7 262.8 -240.5 -147.2 -138.7 -104.6 125.0 -362.2 -156.0 101.5 -77.9 60.6 -47.4 722.1 117.7 -379.7 -105.3 -207.2 104.2 -191.5 5.9 191.4 173.9 197.8 16.4 -48.0 -39.8 20.3 43.7 -238.0 -211.3 -58.0 117.0 -62.0 7.7 73.4 3.5 -23.3 -135.9 -262.2 160.7 61.1 206.2 59.9 22.3 38.9 70.7 -55.0 63.3 -128.7 -120.1 95.3 93.8 8.5 -65.0 18.0 55.4 59.0 -100.4 98.0 136.4 47.5 -139.8 -83.9 -124.0 -31.7 70.2 -267.5 103.6 -189.4 220.1 146.3 107.4 238.1 -233.9 -28.5 237.7 -45.5 131.6 -167.2 292.3 223.2 -182.6 -171.7 -201.6 221.6 122.8 -210.9 -8.4 -214.6 122.5 57.0 63.7 -228.0 206.6 -52.1 -200.3 82.0 21.7 -55.4 -186.6 -38.7 347.5 77.9 -122.4 521.2 -42.2 350.1 274.8 -200.8 -82.5 -175.7 128.3 -241.1 89.5 -44.3 -83.7 56.3 315.1 223.3 549.9 -288.3 77.4 206.2 -89.6 156.3 -594.9 -137.8 75.0 394.5 -91.3 -405.1 311.5 -287.4 151.5 -95.4 43.2 -190.8 -419.3 -245.7 158.0 639.0 -484.0 -164.3 27.0 81.0 188.7 394.8 -366.6 -436.4 -9.2 -396.9 -50.8 50.3 -288.8 -331.4 -218.6 -63.7 -66.3 626.4 -316.5 -37.8 65.2 -73.0 153.0 -455.5 -80.1 -150.0 177.2 120.7 291.2 -317.1 -35.4 -14.3 89.8 -474.7 132.6 -542.4 633.0 403.7 -362.9 -240.7 224.2 -156.9 -163.3 -3.4 236.5 63.3 26.2 254.2 135.1 -188.8 41.1 118.5 16.7 -316.1 -14.3 -117.8 23.8 -103.2 -91.3 252.3 -204.8 -209.0 -230.1 305.9 -32.1 14.0 -68.3 156.2 141.3 -390.8 -13.5 10.2 106.8 -121.0 238.4 8.8 -454.1 83.8 245.3 -564.8 245.5 -106.8 154.8 -165.3 49.5 -173.6 -42.0 -33.4 427.0 -309.8 -90.0 -141.4 398.7 -175.5 -87.7 128.7 34.2 222.9 623.2 -79.9 468.1 33.7 195.2 136.2 490.8 64.3 164.1 231.0 248.1 -227.1 162.3 -224.1 279.1 17.6 -159.1 137.1 -106.2 0.3 -136.4 -188.8 105.3 9.4 -37.9 437.7 -127.0 163.6 -242.8 -139.3 -54.3 19.0 16.8 133.4 -182.2 142.1 -203.5 -71.1 286.5 33.1 -5.9 -244.4 -60.9 -253.4 316.6 -32.2 2.1 -176.3 73.2 -51.6 -6.3 -69.0 -88.7 133.3 175.8 -109.3 2.0 -142.9 -125.1 170.9 -81.1 -50.0 -88.4 -209.1 -6.1 -63.6 -49.9 -57.6 -4.0 -89.9 -99.8 21.6 -127.7 189.9 -55.4 164.9 66.5 -53.7 217.2 -148.1 26.8 47.6 56.8 -148.5 123.1 -51.0 32.9 23.8 88.2 -29.4 -47.7 -99.8 -62.4 -75.2 233.2 -115.1 -2.1 -321.4 -40.5 -358.3 7.1 129.5 -37.7 -64.1 -148.6 103.8 69.8 -177.6 24.2 57.7 -29.0 45.5 -118.7 50.4 153.6 -2.4 53.2 -187.1 144.5 -128.8 -50.0 -84.2 116.9 -103.2 41.1 -61.4 44.2 85.7 94.4 152.3 -70.7 50.0 -146.8 -16.2 -26.5 58.6 -78.9 -188.7 -87.2 26.5 -17.3 -155.9 -156.4 -1.8 -121.4 -70.3 -18.1 -60.6 -187.8 157.5 28.9 238.2 110.3 -228.1 -230.0 233.4 -126.8 80.0 131.1 -126.5 72.8 -5.8 127.4 57.6 54.0 12.9 34.3 28.7 -465.1 101.4 94.7 -23.4 -48.4 151.9 99.5 -51.0 -259.5 -88.0 -67.5 105.3 -0.9 -89.5 -165.9 -246.6 40.4 -112.2 205.3 34.0 -158.7 85.0 172.6 193.2 184.2 -354.1 199.4 13.6 -133.6 160.6 238.5 85.9 40.3 -229.8 315.1 337.5 -202.9 283.2 -5.8 65.4 -148.4 -491.6 98.9 -32.5 308.8 -171.6 245.2 196.3 211.4 -293.7 -34.2 -14.3 -175.1 255.2 -18.2 -156.1 -33.7 323.3 163.5 -33.6 -70.2 -126.4 -149.6 156.0 -37.9 -144.0 259.6 -59.3 -52.5 -115.1 272.9 -177.4 -75.4 234.7 -21.1 122.5 316.0 27.3 216.2 20.4 -102.3 -55.8 321.1 25.2 -155.8 -164.8 -91.1 -272.3 -380.8 65.2 209.0 129.8 239.8 46.5 175.2 437.4 -33.6 -177.9 -85.0 -710.7 -166.5 -166.2 -195.4 125.6 -360.0 282.5 -57.1 -84.3 -162.8 -345.0 -45.9 -250.2 -51.4 93.5 43.8 197.6 -271.5 186.6 73.8 537.9 82.4 -131.9 -18.8 -59.1 -38.9 -326.1 -58.7 406.5 70.9 -210.4 6.5 -25.5 -162.3 -252.3 -312.2 205.0 -155.0 -25.4 337.5 -113.8 119.8 -63.1 184.4 256.9 -23.8 -372.2 -190.5 61.1 418.2 -216.2 -92.9 -29.3 -103.2 267.8 120.1 -206.3 -65.7 -311.5 -131.5 172.8 370.9 -322.7 -73.5 -114.8 -130.3 -206.1 -469.9 41.2 378.4 174.0 -421.5 137.2 74.0 -65.1 188.4 -129.4 294.2 -177.5 -333.8 -93.2 112.9 -172.0 252.6 -328.4 -409.3 11.5 187.5 -94.3 294.9 -202.6 -2.6 246.7 520.5 -55.2 -90.7 146.2 -45.2 -94.3 -113.2 163.2 -217.3 -199.0 358.7 100.5 243.8 86.7 340.4 -56.6 88.4 232.6 396.3 270.6 22.2 348.6 -108.9 -103.5 -171.3 75.4 62.4 261.6 24.3 -85.5 -362.1 132.5 102.7 -41.7 86.1 -67.4 -161.4 24.0 -30.6 -81.2 335.8 -50.5 342.6 264.9 262.4 187.0 -78.7 130.1 109.0 -117.9 254.6 62.0 94.2 -224.2 -210.3 135.9 -75.8 45.7 111.2 -75.5 -89.3 -191.6 166.2 -683.1 -85.1 209.6 143.6 -71.9 79.8 -62.5 340.2 22.4 240.1 -204.5 190.6 -248.4 79.1 137.5 -26.8 -204.9 90.5 -201.1 501.3 -7.8 -123.3 -176.2 -268.4 -51.7 245.7 476.3 -10.0 -54.0 -55.6 52.2 32.4 -0.3 -217.8 31.3 -62.4 50.1 -107.1 232.4 3.4 -256.7 197.4 -167.8 -176.6 117.9 -28.0 -6.7 169.0 5.6 47.9 162.8 29.4 -15.7 83.4 -156.3 172.3 219.9 23.1 117.4 131.7 70.3 -256.8 14.3 -10.6 -93.5 28.6 89.1 47.4 -71.1 197.5 -160.0 176.4 -244.1 -182.2 18.1 -64.8 57.4 -49.4 -23.4 -22.6 213.7 70.1 228.7 -109.3 -142.7 51.7 100.3 107.5 -47.3 86.9 103.8 -464.7 -32.4 280.1 36.1 -61.9 24.1 35.4 -21.0 -172.2 -122.5 61.8 115.3 -185.7 141.8 22.0 -191.5 -51.4 -233.0 -129.0 -0.4 -210.9 75.8 221.6 229.4 -52.6 48.5 -53.7 51.5 -112.4 54.7 -92.6 207.9 123.5
83.2 1.9 -61.8 51.1 -134.6 54.7 311.3 91.2 18.7 53.0 -25.8 118.5 -44.0 -20.2 36.0 150.9 94.4 141.1 84.0 175.7 -151.5 47.1 262.2 -145.3 -233.8 211.0 141.2 75.6 24.8 8.4 -140.4 -109.7 177.6 108.5 -44.0 -130.5 251.2 177.7 -28.4 -59.2 150.2 -85.1 -7.1 72.3 -107.3 -41.1 -147.6 -92.3 -61.3 -50.9 -31.8 -287.5 150.9 -165.0 -30.3 3.0 -86.4 9.5 -84.4 115.4 39.9 105.7 159.4 7.7 171.7 46.4 143.2 -108.0 30.5 1.0 8.6 112.8 -0.8 78.8 -112.6 44.6 -14.4 -100.7 -0.3 -86.4 32.4 42.5 171.6 -50.6 -198.0 -109.6 59.8 15.2 120.0 -95.7 139.7 -95.2 -16.5 -6.6 64.8 217.7 -53.6 193.8 29.8 -13.1 -14.5 -90.6 169.1 0.5 -100.3 -164.6 -94.9 26.4 -255.1 24.0 128.7 40.7 -99.4 108.7 124.1 -61.3 49.2 33.0 42.4 175.9 86.1 68.1 194.2 -108.6 36.0 48.7 72.9 -107.7 168.7 156.8 44.0 8.3 134.1 -81.8 104.9 -228.1 6.7 -44.3 180.0 -149.4 32.8 91.3 70.7 -60.0 143.0 -33.1 -2.7 -42.1 253.9 -256.4 115.9 224.9 -66.9 135.9 45.4 123.1 -209.3 92.6 20.1 107.0 48.1 41.3 10.2 346.2 69.5 -114.6 71.3 -190.7 22.5 119.3 25.4 221.7 2.0 -30.6 130.8 170.9 292.2 -61.9 -228.3 126.1 -46.2 65.0 -176.3 74.4 120.3 2.3 28.8 232.1 109.0 16.7 47.3 -10.2 -36.0 366.5 5.8 179.8 -74.6 36.0 151.8 -32.8 -30.1 61.1 85.0 232.9 43.1 -265.5 88.7 74.7 -186.3 -296.1 -24.0 -150.7 -154.3 -101.8 -124.8 261.9 -156.9 -153.6 -160.3 -108.3 278.3 -394.7 -199.1 67.2 40.1 71.3 -62.0 697.8 179.7 -318.3 -195.5 -291.0 26.5 -58.7 -83.9 216.9 185.9 151.8 28.2 -43.0 17.2 8.5 70.3 -120.6 -86.4 -71.4 46.5 -25.5 -44.7 57.2 10.2 -63.7 13.7 -321.3 91.5 32.4 144.0 151.0 -41.7 68.7 59.3 -93.4 18.5 -111.0 -66.4 19.1 41.5 92.4 -87.4 37.6 -4.5 61.2 -179.3 -25.8 81.4 145.1 -73.5 -3.2 -127.8 -165.8 31.5 -256.8 237.4 -133.7 231.6 135.2 116.0 206.2 -203.6 97.2 81.5 -47.0 37.2 -140.0 358.0 247.1 -255.4 -107.2 -117.0 164.1 104.6 -74.2 143.9 -103.1 9.7 -0.8 7.4 -324.8 116.7 -14.3 -113.6 192.8 110.4 -55.0 -136.3 -16.9 307.5 174.6 -23.3 406.6 27.8 164.3 271.3 -181.8 -131.9 -175.7 80.3 -338.0 113.8 34.4 -130.6 -16.5 251.5 140.2 517.8 -306.1 172.7 148.2 -242.6 93.5 -301.0 -94.0 -76.7 352.0 -298.0 -309.4 488.9 -313.2 129.8 8.4 -33.8 -93.0 -449.6 -169.8 104.7 538.6 -528.7 -157.1 39.3 71.1 74.2 342.0 -262.2 -440.8 134.8 -219.0 -162.9 55.4 -274.9 -320.8 -305.1 7.1 -160.8 549.3 -337.6 -158.1 3.8 -22.8 -50.1 -208.6 -172.2 -172.9 -2.2 95.8 310.1 -247.2 -125.0 -46.9 161.5 -279.8 168.0 -552.5 639.6 375.7 -239.6 -277.5 172.2 -273.1 -120.6 -111.0 359.5 -18.9 -10.8 199.9 84.6 -178.6 153.3 50.0 137.5 -358.5 75.3 -171.6 -65.8 59.4 -17.7 119.9 -132.8 22.8 -64.9 356.6 131.8 -109.1 -6.8 179.9 35.8 -393.8 -62.8 -67.0 45.6 -61.1 185.1 -76.9 -395.1 92.5 174.8 -450.7 303.3 -147.1 210.4 -77.8 17.1 -143.0 -51.0 117.7 400.8 -412.5 -129.6 -121.3 401.2 -213.2 105.7 192.9 -9.7 338.0 450.2 -36.7 521.5 81.7 197.9 215.9 439.2 37.4 222.8 185.4 205.6 -427.7 86.4 -305.5 214.4 74.6 -194.3 22.0 -216.2 -58.8 -170.7 -169.7 95.4 40.9 9.4 517.6 -54.1 110.0 -322.9 15.8 -123.8 63.3 183.9 165.0 -172.5 -81.8 -42.2 16.2 94.2 199.4 83.6 -227.9 6.6 -169.0 376.5 -44.0 120.4 -207.0 112.2 -47.2 -14.0 -118.9 -104.5 137.0 136.4 -77.2 45.9 -95.1 -24.3 117.6 -53.1 -102.4 -127.5 -153.4 -38.2 16.2 -9.8 -85.6 -17.4 -117.1 -99.6 56.7 -138.7 245.3 -59.1 139.3 88.4 -18.0 285.4 -210.7 107.5 43.1 -1.1 -156.0 160.9 -48.2 48.2 -50.8 97.2 -34.5 -65.5 -103.9 -21.9 -52.1 201.5 -154.3 46.9 -283.8 -36.4 -285.1 -10.4 141.0 -17.5 -22.5 -91.8 50.7 96.4 -223.2 36.2 41.7 -89.1 17.0 -126.1 123.5 117.1 44.5 49.5 -231.2 178.1 -129.5 -30.1 -29.9 80.4 -142.6 16.5 -105.1 85.4 58.2 247.1 186.1 -34.4 25.3 -101.2 -55.2 -78.7 62.7 -90.1 -139.2 -82.8 67.2 -17.1 -78.5 -69.9 34.5 -162.9 -91.9 -59.6 -93.0 -186.7 216.0 -12.2 264.6 76.5 -205.8 -273.7 268.9 -139.4 -86.1 109.9 -206.6 135.7 -12.7 100.9 3.3 91.1 6.4 58.8 106.3 -404.2 10.2 105.1 29.8 -41.7 234.5 117.4 3.0 -122.5 -167.7 -158.5 76.5 13.3 -76.7 -280.6 -238.8 -4.7 -155.2 229.2 -35.5 -121.5 56.6 231.2 139.3 199.7 -319.3 266.0 38.7 -234.3 193.0 268.6 -15.6 88.8 -229.7 115.7 403.1 -232.2 327.7 -81.7 -48.9 -66.2 -431.5 164.6 -85.3 158.4 -173.7 257.2 204.5 87.8 -291.1 -132.0 57.7 -158.5 287.8 -34.7 -29.6 137.0 355.9 91.4 -55.0 -76.8 -130.3 -101.3 285.6 41.7 -80.0 230.2 -127.9 -71.5 -148.7 172.6 -112.3 83.2 257.8 -16.7 129.6 310.5 140.3 231.2 21.6 -143.2 -20.1 298.3 -21.2 -263.0 -217.4 -88.9 -233.3 -315.1 30.3 231.1 79.3 241.5 29.9 176.4 478.7 -134.2 -189.9 -59.2 -745.1 -213.0 -129.3 -268.2 24.6 -440.5 317.5 37.3 -14.8 -148.6 -538.8 77.5 -194.8 -71.1 64.5 -19.8 165.1 -251.5 145.3 95.0 570.0 149.9 -116.7 -34.6 -112.3 -93.7 -251.3 -71.1 455.4 160.4 -163.1 -48.6 -14.7 -187.4 -240.6 -292.4 156.0 -136.3 -11.9 297.1 -36.6 102.1 -28.4 329.8 292.6 -85.1 -332.8 -194.7 10.1 410.0 -196.2 -119.4 -70.3 -39.1 273.2 102.9 -222.7 -77.7 -324.9 -74.5 193.8 292.4 -213.3 24.4 -151.1 -150.1 -175.1 -480.3 47.2 298.5 157.5 -327.1 94.5 68.4 -65.8 210.6 -174.0 235.8 -303.8 -406.8 -107.0 87.2 -158.3 117.3 -272.8 -410.5 113.2 -28.8 -162.3 316.6 -275.6 56.0 265.2 406.7 26.7 -89.6 226.6 -235.1 128.2 -108.9 54.8 -146.1 -224.8 386.6 184.8 73.6 76.0 314.1 -149.2 29.7 255.5 377.9 170.4 101.4 303.9 -114.2 -210.7 15.9 57.1 19.0 208.0 124.6 29.5 -254.3 56.0 -52.7 -70.5 191.1 -65.1 -83.1 40.2 -79.7 -187.2 311.4 42.2 229.6 134.1 300.7 294.1 -58.8 124.3 152.8 -205.6 176.6 -5.9 119.7 -208.2 -174.1 56.2 -200.0 -103.4 99.8 -84.1 -47.4 -312.5 136.6 -609.0 -73.2 247.2 291.9 -76.6 167.8 -145.4 301.2 55.5 201.7 -211.5 130.3 -186.4 43.0 222.6 -41.8 -234.5 170.5 -111.9 291.2 -4.8 -124.8 -180.5 -334.8 13.9 164.2 464.2 7.4 80.3 -27.6 36.7 -8.8 -84.5 -117.8 28.0 -110.8 41.7 -81.6 283.1 -47.2 -205.7 201.4 -183.4 -127.0 44.9 -7.7 89.5 66.9 19.7 87.1 164.9 -21.7 -50.1 140.5 -140.6 206.4 171.6 10.0 102.2 55.3 174.5 -274.1 7.8 -65.8 -66.2 74.3 85.9 -24.8 -119.4 199.8 -222.2 170.7 -262.4 -121.1 -52.3 -26.9 67.9 -14.1 -78.8 52.4 308.2 122.6 247.1 -108.3 -192.7 116.9 43.3 119.2 -62.5 66.9 127.8 -471.1 -44.2 324.6 23.0 -76.6 88.7 44.1 32.4 -90.5 -29.7 115.2 58.3 -147.1 134.0 -33.7 -232.1 -23.6 -230.3 -144.1 68.6 -269.0 -20.3 170.5 110.1 106.6 120.5 -89.7 56.6 -132.4 0.8 -53.2 159.3 92.3
84.9 -0.7 3.7 25.3 -45.1 93.0 207.2 112.7 45.7 14.0 -62.5 212.3 -84.9 12.0 34.4 102.0 115.2 131.2 74.7 214.2 -86.3 58.4 257.4 -274.4 -159.9 161.1 107.3 82.5 -35.4 17.0 -78.2 -115.3 176.4 33.2 -27.7 -158.7 209.7 186.3 -15.1 21.3 123.8 -68.3 40.6 89.9 -111.1 -1.1 -70.4 -18.4 -45.5 -20.0 47.2 -246.5 175.9 -125.6 2.7 52.8 -134.2 -20.1 -118.0 53.0 110.8 82.2 151.6 41.8 202.1 97.2 85.2 -131.2 -5.6 -5.6 45.4 -10.6 48.0 108.9 -133.0 66.4 45.7 -71.6 -78.3 -68.0 14.4 55.2 144.4 -129.7 -172.3 -25.8 140.1 26.3 8.8 -88.4 32.4 -7.2 -64.1 29.3 95.3 206.7 -34.1 269.5 51.3 -50.8 -35.5 -10.9 82.7 15.8 -78.3 -116.5 -142.4 -53.1 -226.4 148.0 143.1 60.9 -203.5 195.1 22.8 -28.4 72.9 -19.3 98.6 142.0 74.4 32.4 165.0 -128.3 -27.2 182.1 61.8 9.2 108.7 133.0 -16.6 48.1 139.9 -59.0 3.0 -202.0 101.0 -101.6 109.9 -109.3 -11.3 -2.6 101.2 -136.9 139.8 -148.1 14.4 -57.1 242.2 -213.8 157.3 196.3 -16.0 66.0 -11.1 97.9 -160.8 89.8 25.2 77.7 87.9 87.3 76.6 430.6 61.5 -85.5 101.8 -121.4 7.5 100.0 53.6 163.6 2.8 10.4 47.5 127.0 297.9 -114.7 -165.2 63.0 -85.6 128.5 -104.9 159.7 102.0 -41.8 -45.9 215.9 7.7 -42.8 115.4 35.2 -41.5 202.2 -147.2 35.6 -56.6 17.9 232.0 -51.2 -13.5 40.3 130.9 259.3 31.6 -201.1 86.5 131.0 -236.8 -260.0 6.6 -178.7 -107.7 -58.2 -123.9 182.0 -167.3 -25.2 22.9 -191.1 159.3 -431.1 -331.6 77.7 24.3 86.8 -91.9 579.8 194.3 -255.6 -132.2 -123.3 -66.3 -21.7 -19.3 141.1 132.8 179.1 36.8 72.1 -51.6 6.8 99.0 -200.4 -118.3 -179.6 18.4 90.1 -177.5 -7.6 34.4 -88.1 -7.1 -311.4 205.9 26.3 3.2 238.9 -25.1 74.4 126.8 -18.2 49.2 32.8 -127.2 117.7 -73.4 -53.4 -48.9 112.6 -13.7 143.7 -140.0 73.6 63.8 118.3 -106.7 -56.2 15.3 -228.0 54.4 -81.3 206.7 -155.9 177.2 77.2 94.1 206.2 -249.5 80.1 -29.2 48.3 54.3 -121.3 254.7 247.9 -286.0 -103.5 -109.2 166.1 55.4 144.2 223.0 -111.2 -34.4 41.5 -47.4 -294.4 62.5 82.7 -22.4 257.4 145.9 -99.1 -15.7 162.0 332.4 117.3 -55.1 296.3 -43.9 78.0 312.0 -171.8 -224.9 -56.5 176.2 -313.3 75.8 268.7 74.6 -174.3 361.3 61.3 416.3 -119.8 176.6 87.5 -352.3 126.4 -520.2 -130.5 -15.8 112.9 -223.1 -112.2 291.3 -414.5 154.8 -38.7 -2.9 -276.3 -472.6 -36.6 201.3 407.2 -482.0 -211.1 2.2 4.1 7.0 300.4 -203.0 -590.1 -13.4 -86.7 -316.8 62.6 -293.7 -295.3 -369.8 71.5 -252.5 471.0 -297.8 -102.6 81.9 110.3 -302.3 -30.4 -450.3 -219.8 -63.6 31.6 184.4 -216.7 -143.4 31.2 330.4 -175.5 122.5 -363.8 599.9 283.6 -262.1 -282.5 203.1 -316.4 1.6 26.5 437.3 48.5 -51.4 283.7 14.5 -192.9 283.3 137.8 167.5 -353.3 22.1 -312.7 23.0 -22.2 120.9 77.7 -145.1 112.3 -171.7 354.3 20.5 -19.1 22.5 207.3 -84.0 -437.8 -102.0 -256.3 93.1 -98.2 266.8 -61.7 -276.3 -28.5 93.6 -342.2 248.7 -49.4 253.4 -36.7 112.8 -111.1 -28.3 118.1 301.3 -388.9 -145.3 -200.7 403.3 -185.8 41.0 206.5 148.3 365.3 298.6 74.5 509.0 162.1 310.3 190.7 389.2 25.2 280.5 179.9 134.5 -227.3 194.0 -98.7 198.5 -24.2 -262.8 -117.8 -96.4 -21.2 -219.5 5.2 225.8 -67.6 39.2 287.6 -56.0 61.1 -299.6 10.5 -72.5 89.8 225.1 143.1 -90.2 -34.2 103.9 46.0 -78.1 82.4 123.1 -205.5 77.0 -205.1 365.5 35.9 190.8 -227.2 136.2 -19.6 -42.8 -16.3 8.1 150.3 74.2 -78.1 82.1 -113.8 -79.7 102.7 -60.6 -56.3 -141.1 -94.3 -92.3 86.6 2.8 -67.5 -42.8 -134.6 -99.9 45.0 -127.3 246.7 -80.8 135.4 123.1 35.4 273.1 -157.8 89.2 9.0 -21.7 -26.5 165.7 -38.3 32.2 -2.8 60.9 -0.2 -56.9 -98.4 -12.6 -61.3 217.3 -46.3 10.2 -268.9 -40.6 -285.1 25.3 202.1 -7.1 4.0 -106.8 68.9 26.7 -219.9 65.4 117.8 -8.0 -9.5 -70.6 85.9 113.8 92.6 70.6 -246.5 261.6 -88.5 -12.9 -61.3 48.1 -162.0 7.6 -72.3 95.9 61.2 254.7 147.7 -35.1 13.5 -79.9 -54.8 -52.9 51.6 -106.4 -120.3 -157.4 74.8 45.2 -57.2 -151.5 32.7 -120.4 -61.4 -93.8 -114.2 -194.0 218.1 -20.7 369.2 15.7 -79.8 -226.0 205.3 -104.2 -90.5 145.7 -263.4 132.8 -92.7 86.2 -42.9 88.6 9.0 -39.2 67.7 -353.4 57.8 105.3 137.4 65.6 244.8 84.1 68.3 -154.4 -142.9 -181.9 103.9 -72.5 -35.5 -337.5 -195.9 45.7 -234.2 181.5 -168.2 -143.3 7.8 232.2 45.3 142.8 -256.2 391.8 55.3 -86.9 99.0 298.3 80.0 4.2 -154.6 175.5 321.4 -48.3 281.4 -46.3 -88.7 -120.0 -479.6 91.0 -78.4 138.1 -169.3 207.7 151.2 24.6 -230.1 -90.8 108.1 -260.1 256.0 -6.8 -18.7 217.4 248.2 144.1 -81.2 -55.5 -111.7 -178.5 283.8 -45.9 -157.9 303.2 -132.3 34.0 -136.0 198.1 -45.3 45.4 245.4 -54.6 58.1 347.4 157.5 126.7 18.2 -148.3 20.7 221.9 -34.1 -297.8 -215.0 -84.6 -234.5 -286.4 15.0 268.0 112.2 239.3 35.5 189.9 492.1 -123.9 -128.2 20.8 -717.3 -194.1 -120.6 -289.8 -5.2 -497.7 243.4 66.8 39.8 -147.7 -633.6 197.3 -172.3 -40.5 1.4 28.1 143.5 -215.5 62.1 117.1 560.8 205.3 -134.4 -8.3 -95.8 -87.0 -223.9 -31.4 448.4 171.1 -100.2 -106.6 -26.5 -234.9 -243.5 -292.8 148.6 -107.3 -3.2 273.5 38.7 118.6 -30.3 452.6 289.9 -101.6 -207.2 -186.0 15.4 397.8 -193.4 -140.1 -90.1 48.0 321.8 98.1 -162.4 -103.1 -338.9 -58.9 225.0 273.5 -101.1 121.3 -183.1 -233.5 -115.5 -417.6 85.6 176.1 124.9 -258.3 -15.6 33.5 -35.9 220.9 -192.3 124.5 -386.9 -396.4 -23.6 -14.1 -186.4 45.0 -236.6 -340.6 118.3 -218.7 -264.5 307.3 -371.2 36.8 348.0 367.8 85.9 -23.0 176.1 -171.2 6.2 -161.0 57.1 -83.2 -107.8 381.1 85.2 -154.1 100.9 308.3 -157.7 184.6 198.3 351.9 249.5 186.4 198.9 -181.7 -252.5 112.0 86.0 26.9 241.6 138.5 -17.3 -270.5 -55.9 -121.5 -49.2 263.3 -71.1 -117.0 6.9 -137.7 -288.4 330.4 86.6 159.5 191.1 296.6 440.8 -110.2 186.3 70.1 -174.9 120.4 85.7 26.4 -160.4 -206.0 48.2 -261.5 3.6 124.5 34.2 140.7 -138.1 122.9 -542.8 27.7 463.7 415.6 -339.2 188.9 -139.0 346.6 93.3 214.1 -90.8 187.2 -212.3 27.8 191.5 0.1 -104.9 245.4 -43.2 234.1 -15.4 -25.9 -157.1 -301.2 99.3 92.9 402.8 67.3 65.3 -86.5 -19.5 -2.8 -209.2 -36.3 24.9 -134.5 73.4 -71.7 262.5 -42.4 -146.4 186.9 -245.8 -62.2 -39.3 -70.3 38.2 81.9 -16.3 84.0 131.7 -54.5 -21.9 -25.2 -94.2 167.0 214.7 -33.4 137.4 23.5 190.6 -281.6 63.2 -42.0 -70.8 135.0 15.3 -40.9 -141.4 238.6 -138.5 119.9 -137.9 -52.4 76.8 -23.7 58.5 29.1 -53.7 153.7 265.7 131.1 289.9 -197.1 -231.3 98.5 -35.3 131.1 -4.0 10.3 208.9 -441.6 -105.8 298.2 1.8 -109.2 2.4 30.8 30.7 27.5 46.4 63.3 90.0 -82.0 171.4 10.1 -288.6 64.1 -244.6 -131.2 176.8 -249.9 -95.2 221.3 59.9 125.8 127.7 -106.7 77.0 -158.1 -6.3 -71.3 -6.8 54.2
86.6 -73.1 77.7 -151.8 -59.9 141.0 122.2 102.0 35.1 -36.3 -80.0 253.1 -58.4 10.6 -3.1 97.9 88.2 158.5 74.9 174.0 -28.5 -9.9 351.0 -321.9 -139.5 172.5 71.0 49.1 -58.4 31.9 -53.9 -70.9 239.2 4.7 -140.8 -187.2 159.9 92.4 -61.3 -26.2 68.2 -79.1 113.0 91.0 -71.7 0.1 -89.0 -86.0 -54.9 -30.1 26.7 -251.2 72.5 -113.6 36.8 66.2 -53.0 -16.0 -131.3 86.1 97.2 63.3 93.4 14.4 271.2 25.9 52.8 -191.5 8.8 -80.1 -27.3 -2.9 50.9 51.9 -109.8 58.0 35.1 39.5 -77.1 -39.7 29.2 51.8 151.3 -168.2 -175.9 -33.9 169.4 -23.7 -49.4 -144.1 9.3 17.3 -28.4 25.4 87.1 257.2 43.7 157.8 121.9 46.1 -81.9 -12.1 20.8 -34.9 -47.3 -101.0 -131.6 11.7 -145.1 137.3 96.8 -3.4 -114.8 306.1 135.8 47.7 117.0 -6.2 133.0 136.8 119.8 168.3 219.8 -108.3 59.2 151.4 52.0 -50.0 63.2 66.7 79.4 -9.3 127.6 -76.2 41.6 -217.3 64.8 33.4 164.9 -102.5 -102.9 66.9 44.3 -176.9 166.1 -95.0 -44.6 -186.8 369.7 -182.1 99.7 120.9 -38.8 69.2 53.1 115.9 -136.9 171.0 49.9 129.1 173.6 58.7 40.3 291.0 79.9 47.7 271.4 -32.0 20.7 -26.9 13.4 125.2 80.3 53.1 44.9 130.1 231.1 -88.9 -51.1 6.1 26.8 140.1 -89.5 126.3 8.4 -11.5 105.0 275.2 117.7 1.6 160.1 68.8 29.2 62.1 -16.4 0.1 -72.2 -3.5 252.0 -12.9 -79.2 75.3 -27.4 75.1 -13.9 -296.7 29.5 237.0 -147.6 -155.1 160.1 -189.1 -242.7 11.5 -75.2 97.8 -128.0 -15.8 52.0 -223.7 62.8 -489.7 -296.2 182.3 7.8 25.9 -53.0 576.6 262.1 -278.7 -115.8 -51.8 -49.1 25.7 -64.0 18.5 210.6 212.1 150.3 -53.8 35.8 6.9 58.0 -132.0 -70.8 -196.7 70.9 102.4 -176.9 159.1 69.1 -129.2 20.1 -256.4 256.2 134.3 65.1 259.0 -27.3 50.7 101.0 44.5 -20.7 -84.2 -54.4 269.6 -151.9 -67.8 -83.7 65.3 39.3 83.4 -152.3 22.2 124.6 67.0 -89.6 -102.5 54.6 3.9 -37.2 -59.2 123.6 -221.5 166.1 134.8 102.4 129.7 -313.9 -0.8 36.3 126.7 26.5 -196.5 274.0 199.1 -232.0 -19.9 -172.2 133.1 43.7 252.2 72.6 -155.1 -309.9 140.7 36.5 -332.3 94.0 56.4 107.0 406.7 9.9 -42.2 52.6 58.6 155.9 69.6 -125.4 325.0 -58.2 164.8 314.2 -151.1 -115.8 -5.0 184.9 -410.0 118.3 155.2 98.1 -84.6 251.3 57.9 525.9 -16.9 74.7 178.0 -221.0 -90.7 -1277.6 -193.3 262.5 86.4 -389.0 -160.6 227.2 -303.1 160.4 -170.5 55.4 -316.4 -481.7 -142.5 146.5 357.2 -414.1 -176.0 -62.6 60.2 72.1 269.5 -192.2 -733.2 -196.6 -94.3 -225.4 143.6 -191.9 -77.3 -263.2 -20.4 -429.7 546.9 -148.1 -40.6 155.8 199.1 -310.2 -128.5 -457.1 -186.1 -96.6 104.2 189.3 -122.1 -133.8 88.5 286.8 -289.4 -17.1 -214.7 688.0 154.6 5.0 -241.2 131.7 -339.0 -117.7 31.1 399.8 -82.0 -117.4 337.9 42.0 -201.9 325.1 262.7 301.2 -367.6 -72.7 -353.7 75.6 -174.4 -33.6 218.8 -56.7 39.0 -211.2 242.0 -109.2 -42.2 117.9 68.4 -90.0 -415.9 -105.4 -101.3 156.9 -89.5 393.2 -234.9 -386.7 153.6 167.6 -489.1 250.6 62.9 94.0 -159.6 53.9 -265.5 -43.7 151.1 189.1 -275.7 -64.1 -254.8 329.3 -244.1 -68.9 401.3 253.8 354.0 267.0 140.5 518.7 91.3 331.1 286.3 422.7 92.6 208.6 93.6 113.0 -167.0 276.3 -53.5 236.4 -90.6 -178.3 99.6 69.1 18.3 -294.7 34.6 283.5 11.1 -14.8 310.1 -86.8 8.5 -193.9 28.8 33.6 77.3 338.3 194.8 -144.0 -47.8 110.0 -61.5 28.1 -100.4 -75.8 -229.0 -75.0 -180.7 275.5 63.7 144.3 -234.2 139.8 -87.2 -23.5 48.2 -3.3 119.6 66.8 -103.3 50.7 -169.4 -109.0 105.0 -50.9 -80.8 -90.1 -61.7 -74.1 62.6 10.1 -52.0 -63.2 -178.5 -74.2 76.0 -90.9 195.0 -56.4 157.4 55.0 -24.4 225.3 -221.7 133.1 -19.5 30.2 1.4 143.2 -32.1 18.9 19.9 13.2 -24.0 -119.1 -58.3 -13.9 -53.9 212.5 11.6 -29.4 -227.7 -25.6 -337.4 7.0 223.1 -14.0 -18.6 -141.3 105.1 -9.5 -206.4 45.4 180.4 -41.0 63.2 -59.8 71.0 78.4 98.6 2.6 -238.0 227.2 -142.8 -53.7 19.8 52.6 -177.1 -5.2 -20.0 60.2 59.1 206.1 78.8 -93.7 -19.4 -125.2 -86.5 -10.9 0.1 -118.6 -131.0 -209.6 31.5 67.8 -132.8 -105.4 32.7 -103.2 -82.4 34.4 -42.3 -188.9 254.6 99.2 268.6 58.1 -114.5 -302.7 74.9 -63.3 4.8 42.5 -228.2 56.6 -45.9 137.5 -45.0 143.0 9.4 37.8 60.4 -351.9 76.3 144.4 99.4 10.2 260.7 75.3 -8.0 -156.9 -206.7 -118.6 149.2 -165.2 -159.0 -287.1 -220.7 42.9 -269.0 221.3 -121.9 -156.7 -61.2 201.0 117.8 13.1 -201.9 324.9 15.3 -74.3 138.5 182.1 136.6 48.7 -165.4 102.9 282.0 86.5 230.3 -133.6 -154.5 -157.7 -374.2 111.7 -26.6 199.9 -124.4 230.9 29.9 21.7 -279.6 -117.6 121.9 -263.8 206.3 -41.3 -158.8 143.6 222.8 175.1 -69.2 -9.9 -67.8 -124.4 352.5 24.3 -255.2 252.2 -118.6 -22.0 -130.4 247.5 -22.3 108.7 212.3 -155.1 25.0 311.4 158.1 125.2 10.8 -130.1 49.2 149.5 26.7 -259.9 -166.0 10.6 -223.2 -277.3 11.1 308.9 127.6 172.5 90.0 236.2 486.1 -108.5 -71.9 72.4 -658.2 -222.9 -140.3 -206.2 6.1 -524.1 216.8 85.5 57.6 -140.0 -609.3 170.7 -164.7 -6.4 -72.1 97.9 186.7 -247.0 7.9 184.7 492.7 223.6 -129.2 17.6 -27.9 -73.8 -236.7 -42.3 450.0 188.7 -98.0 -116.5 -51.4 -210.9 -233.9 -316.0 86.7 -42.3 -66.9 277.9 43.4 150.0 -45.5 499.6 289.9 -177.5 -150.0 -133.4 -12.9 410.3 -170.3 -123.6 -131.2 113.6 381.6 104.0 -111.6 -91.0 -355.8 -50.3 190.2 275.0 -122.5 178.1 -147.1 -306.4 -101.3 -359.9 130.6 106.1 117.2 -292.5 -87.2 22.8 10.5 285.7 -215.8 59.5 -432.1 -385.4 -7.1 -40.2 -244.6 102.1 -178.8 -266.4 66.7 -267.9 -225.5 206.8 -257.3 64.3 396.7 359.8 -50.3 -148.5 263.2 -10.4 -152.5 -70.8 255.7 -198.2 -79.8 180.3 227.9 -202.0 41.6 405.6 -125.8 274.9 233.4 269.5 259.1 196.4 198.5 -115.8 -318.0 76.6 136.6 -60.4 334.3 58.3 -34.1 -237.8 21.0 -119.8 -106.7 264.1 -140.7 -237.3 -24.0 -42.1 -325.5 326.1 15.9 170.3 221.5 387.0 227.4 -173.6 241.4 -11.8 -164.4 201.1 119.1 -17.2 -193.8 12.9 194.7 -151.1 7.4 108.7 -43.8 195.1 -50.7 238.2 -406.5 49.2 516.5 227.3 -450.8 116.6 -68.7 376.9 -4.0 123.4 82.5 188.0 -153.5 80.2 146.1 -39.4 -7.3 210.4 16.1 150.2 -5.9 -78.0 -233.7 -73.4 116.7 55.1 331.5 132.1 12.0 -191.8 -68.5 -128.4 -210.8 -88.0 45.7 -83.9 150.4 -108.5 209.9 -34.3 -151.9 246.4 -216.4 25.9 -130.7 -72.2 15.4 253.8 -85.8 75.8 6.9 -61.1 85.2 -79.3 -120.0 192.0 284.6 -59.1 144.2 56.3 150.2 -193.1 40.2 21.6 -169.9 69.0 37.6 -45.8 -146.0 242.3 7.4 89.1 -95.6 7.1 137.7 -9.9 34.0 -23.2 12.4 131.7 281.4 254.3 285.9 -319.9 -226.1 16.8 51.5 163.7 -3.3 5.4 266.3 -458.0 -95.2 265.4 -58.4 -151.1 -6.5 30.5 81.9 91.4 44.0 20.7 136.9 -87.7 249.9 109.8 -80.3 19.2 -185.0 -210.7 199.5 -202.3 -103.0 204.4 41.4 42.5 31.4 -98.2 124.9 -228.9 -12.2 -21.3 21.3 34.5
88.2 -72.6 -99.3 -97.9 -74.5 28.4 162.1 121.1 -33.7 -118.1 -48.7 243.6 2.5 -32.5 -74.5 80.5 97.7 71.2 91.1 121.5 22.1 76.6 307.9 -235.0 -84.8 183.5 165.4 30.9 -58.8 -7.9 -68.8 -25.3 203.5 -54.1 -210.8 -115.8 150.3 103.1 -93.1 -49.8 31.9 -25.1 58.0 76.2 -72.3 -13.0 -42.4 -96.2 5.3 5.1 -102.1 -345.4 102.4 -133.9 42.6 37.1 -24.1 -25.3 -114.9 104.7 54.8 66.5 89.8 -3.0 239.4 66.2 57.6 -217.2 48.2 -46.4 -46.1 -0.9 104.7 38.3 -113.2 26.3 24.7 -10.3 -16.9 -29.0 8.3 22.2 135.6 -157.6 -128.4 -5.4 118.4 -25.2 93.7 -129.0 70.0 28.4 -12.0 -2.7 25.0 156.5 -5.9 111.3 193.0 -5.0 -55.4 -79.3 86.1 5.0 -62.5 -12.8 -89.8 -17.0 -274.4 20.3 56.1 -79.6 -28.1 191.1 145.6 3.0 142.5 38.3 72.2 191.0 38.7 116.2 215.5 -211.6 18.5 150.6 102.5 -1.4 192.0 38.0 263.0 -6.5 129.8 -142.4 58.2 -203.1 127.9 -9.1 174.0 -158.7 17.5 31.6 24.2 -171.2 176.4 -39.5 -107.8 -90.9 327.4 -121.3 15.4 146.9 3.5 18.6 103.4 14.1 -113.3 234.1 61.1 208.7 58.4 102.4 -28.5 206.2 76.3 101.0 171.2 -76.1 34.0 -134.9 48.3 183.0 128.4 34.6 158.0 186.5 175.3 -165.0 -56.0 -16.3 103.3 87.2 -119.8 21.5 -86.8 1.3 129.4 286.1 83.0 89.1 105.4 39.2 52.2 174.1 -6.3 -24.1 -62.8 -17.1 146.0 -127.4 -31.9 84.4 -49.5 3.4 46.1 -258.2 80.9 132.3 -156.8 -55.1 101.7 -176.5 -221.9 137.2 -99.4 274.1 -66.4 -112.8 20.1 -216.7 214.5 -433.9 -215.8 56.1 -28.9 -146.6 -6.2 532.4 318.4 -321.7 -232.8 -183.0 4.9 -62.8 -22.3 -16.0 288.2 200.1 159.5 -117.8 18.2 65.5 -52.8 -81.2 -0.1 -177.3 80.6 38.9 -29.2 294.0 118.9 -41.7 106.3 -189.8 168.0 29.8 151.6 195.2 -174.0 -19.4 80.4 -76.6 21.5 -118.3 44.4 104.1 -185.1 104.1 -102.1 5.6 94.2 119.1 -64.2 -73.1 97.7 2.7 -185.2 -190.3 17.4 -99.5 -113.1 -95.7 132.2 -173.4 174.5 203.6 10.1 23.8 -243.6 150.3 111.4 168.4 -7.3 -153.8 337.7 355.9 -319.9 82.0 -223.9 121.1 82.6 27.2 -21.8 -130.5 -454.6 243.3 -35.0 -392.3 17.2 155.2 196.8 512.0 -11.2 38.3 90.9 41.6 -24.6 309.6 -160.4 421.4 15.2 77.2 326.2 -205.6 -15.2 84.9 181.3 -297.3 221.8 261.5 138.3 -46.2 -24.4 131.9 642.1 -19.0 176.9 194.4 -313.2 -145.0 -494.0 -34.4 258.7 395.0 -705.2 -216.5 335.8 -120.2 211.4 -144.2 -33.2 -194.4 -290.8 -234.1 -28.3 443.9 -364.1 -183.8 -26.6 -19.7 151.6 174.7 -96.2 -659.6 5.3 131.1 -216.9 263.9 -168.2 -8.2 -210.3 -115.5 -418.5 538.3 -234.5 -143.7 24.6 203.0 -399.7 5.9 -522.0 -235.6 -245.4 83.0 163.1 -151.5 -127.8 20.4 221.1 -348.4 -75.0 -206.6 506.0 14.7 145.3 -217.5 154.3 -431.4 -140.0 112.8 316.3 -79.8 -69.3 175.4 -25.2 -156.7 287.8 278.4 265.7 -313.0 54.7 -306.2 -9.5 -160.3 -147.9 145.7 -89.3 -30.6 92.8 271.1 -159.6 -113.1 138.3 27.6 54.1 -357.3 -6.3 -44.7 40.5 -27.4 288.5 -298.6 -337.9 118.0 205.6 -335.8 237.5 -24.1 117.2 -166.5 131.1 -234.1 -76.6 50.4 182.3 -295.5 -63.0 -176.7 332.8 -337.4 -99.5 211.5 -11.6 295.3 163.5 212.4 413.0 237.4 46.4 312.0 408.4 183.0 206.5 -50.1 86.9 -167.5 210.3 -74.4 216.2 -145.2 -213.7 -61.2 13.2 76.9 -253.2 79.9 184.0 2.2 123.0 442.2 78.1 -8.0 -308.1 -7.8 -126.9 64.1 208.8 334.2 -171.9 -49.1 82.1 -135.6 -77.4 45.9 -48.0 -268.3 -119.1 -201.1 462.6 45.7 120.8 -217.7 176.2 -71.6 -34.0 4.4 -36.7 107.2 22.1 -55.1 54.1 -127.0 -81.5 110.7 -55.9 -51.0 -79.5 -55.1 -63.7 45.0 45.4 -9.9 11.6 -144.4 -1.0 108.0 -118.8 177.8 12.2 124.8 17.9 -20.5 211.0 -245.7 208.5 -11.4 88.2 3.5 203.8 -82.1 37.6 15.3 -52.2 -57.3 -163.5 -48.1 -15.7 -63.0 184.7 9.7 -41.6 -223.4 0.5 -342.3 -8.9 173.8 77.3 -117.8 -158.2 69.0 8.4 -183.5 36.2 113.8 -60.4 24.4 -121.7 111.2 39.1 171.6 -5.2 -230.4 243.2 -125.6 -43.4 44.2 10.8 -145.3 0.4 -38.7 77.7 15.0 243.4 41.2 -44.6 -37.5 -154.9 -81.7 -49.5 7.4 -86.2 -111.1 -217.8 80.1 37.1 -88.1 -13.1 58.9 -127.5 -60.7 47.6 30.8 -222.3 95.3 214.8 182.4 155.3 -197.9 -285.7 193.5 -95.7 -6.8 118.8 -196.2 234.8 -158.9 54.8 20.9 189.7 29.0 101.0 161.2 -281.5 136.8 259.9 132.7 -31.0 259.7 255.5 76.8 -164.3 -251.2 -81.8 121.5 -82.4 -173.9 -351.5 -209.9 -62.7 -281.9 260.9 -149.4 -112.1 -24.2 242.9 79.2 121.8 -110.6 323.3 -24.2 -10.4 150.9 153.8 -12.0 133.5 -191.7 -36.2 282.6 -4.6 276.6 -161.2 -109.3 -134.2 -305.5 203.1 -97.1 162.7 -178.6 224.4 52.5 -88.0 -297.5 -129.6 25.3 -173.2 182.0 28.0 -119.6 182.4 285.3 135.5 39.0 -76.6 37.3 56.5 406.6 10.7 -194.9 409.0 -121.5 -58.3 -202.8 167.2 -31.7 128.5 191.2 -73.5 45.3 272.7 185.8 144.6 52.2 -143.5 55.5 65.2 113.7 -271.7 -138.2 155.6 -183.4 -243.4 -33.0 298.1 68.1 75.7 152.4 219.8 456.3 -197.3 -136.0 10.7 -635.9 -277.6 -131.6 -179.3 -24.5 -489.0 313.7 110.6 90.1 -88.9 -537.3 171.6 -154.6 -45.2 -39.2 97.6 161.5 -254.2 -17.3 256.1 444.9 195.4 -86.9 33.5 -26.8 -139.2 -232.5 -63.0 492.7 304.4 -165.4 -154.7 -59.0 -147.6 -248.0 -321.0 -2.2 -3.0 -174.9 317.2 96.1 105.6 -60.0 501.8 317.0 -302.5 -103.4 -87.7 -38.2 465.3 -88.8 -145.0 -202.0 149.9 336.7 51.9 -61.9 -31.7 -359.7 -22.1 188.7 329.2 -202.9 209.1 -141.0 -297.0 -170.1 -345.2 150.2 114.1 126.8 -336.1 -70.3 53.2 65.2 288.0 -241.3 47.1 -469.3 -452.7 -127.4 128.4 -97.0 95.6 -190.1 -393.2 114.2 -422.5 -101.0 170.2 -217.4 147.2 176.3 226.0 -51.6 -182.0 278.2 -102.0 -7.4 38.9 156.8 -235.6 -152.6 134.8 333.7 -184.8 -180.6 441.7 -138.7 168.2 227.0 172.4 252.7 202.9 155.6 136.7 -217.9 170.1 51.3 6.2 271.6 16.4 8.6 -191.6 -24.4 -186.6 -33.3 86.8 -247.8 -313.2 30.2 -118.4 -405.1 371.0 -49.6 258.6 218.1 321.9 103.0 -108.7 171.0 69.1 -172.1 226.7 -32.7 54.3 -73.2 121.1 257.5 -205.9 -128.0 89.6 -62.2 126.5 -113.9 136.8 -267.5 -60.8 338.5 184.8 -356.1 57.7 -241.6 293.7 -61.1 56.0 82.0 190.3 -126.4 18.4 204.3 37.1 39.9 38.7 -68.1 3.0 -3.1 -84.6 -230.0 82.3 102.9 0.9 293.2 170.7 35.0 -261.2 -49.8 -172.2 -199.1 -134.7 124.3 -31.6 188.6 -170.9 149.2 -22.9 -103.4 369.7 -195.1 16.2 -168.7 -21.4 125.7 260.8 -149.2 100.3 7.4 -61.9 186.2 79.6 -168.8 288.4 253.9 4.0 175.0 40.1 125.1 -130.6 3.7 -51.5 -286.6 4.3 40.0 -69.8 -167.5 210.8 5.0 68.8 -120.3 20.5 113.8 -51.0 57.4 -96.8 -18.8 44.6 261.5 407.7 207.5 -316.7 -216.6 5.1 202.9 174.7 -30.3 102.0 212.4 -504.1 -56.3 250.5 -38.5 -156.2 7.3 -1.5 150.3 85.2 2.2 20.9 116.5 -97.4 361.0 95.1 115.2 -81.0 -82.3 -227.4 82.2 -237.3 -43.5 176.5 28.2 20.1 -14.1 -15.1 111.0 -229.8 -75.9 -6.7 77.3 -77.9
89.9 -119.7 -44.0 12.3 -13.5 23.0 153.3 206.5 -90.9 -188.7 -75.0 129.3 29.6 -9.8 -39.1 96.3 126.0 52.7 77.7 156.0 -59.3 56.4 269.1 -245.4 -33.7 152.4 210.8 41.8 57.8 -22.7 -30.0 11.3 122.7 -52.1 -143.2 -58.9 199.1 77.5 -52.7 -79.3 78.8 29.5 13.6 68.9 -123.9 -59.0 -35.0 12.9 31.8 8.3 -5.3 -433.4 113.1 -162.4 45.8 65.5 -59.4 -89.0 -126.3 80.2 88.1 75.6 155.5 -50.7 159.6 81.5 18.6 -277.0 35.9 79.8 22.7 25.5 171.9 -22.4 -132.7 66.1 -0.0 -67.2 -17.6 -44.8 -19.2 29.8 161.5 -108.8 -154.4 31.3 148.4 -20.4 58.5 -28.8 5.1 10.6 -100.4 -32.1 12.0 91.9 4.1 178.0 203.0 -35.4 -25.7 -80.9 141.8 -39.3 -72.1 102.5 -169.8 -42.9 -273.9 124.5 93.0 -106.7 -59.7 270.3 156.3 -38.0 114.0 -28.4 148.9 214.5 25.0 49.0 258.1 -230.7 -1.2 99.7 70.2 1.9 112.5 61.8 82.5 79.2 83.5 -196.2 192.3 -126.8 175.5 -34.4 234.2 -125.2 -51.3 24.1 26.5 -177.7 164.9 -124.8 -122.8 -20.3 221.8 -179.7 77.7 130.5 -17.0 55.7 38.0 32.2 -169.5 157.9 47.8 142.8 168.2 140.8 31.6 264.3 64.0 -89.8 25.7 -65.4 49.4 -65.1 -27.1 135.4 118.9 158.6 255.6 216.7 222.3 -59.8 -62.2 27.3 26.9 -19.5 -250.0 74.1 -13.6 32.4 136.5 253.3 83.4 61.0 102.5 60.8 61.8 151.8 -24.2 -0.2 -0.6 -38.1 212.8 -145.7 -83.0 35.2 -107.2 53.2 -42.2 -193.2 71.1 186.0 -210.9 -45.2 -35.8 -118.8 -130.2 96.6 24.9 230.4 99.7 -78.0 11.9 -63.3 211.1 -354.6 -195.3 -47.4 -112.1 -95.5 30.6 221.0 370.2 -298.0 -176.2 -74.9 -152.8 -91.8 123.3 22.0 220.4 73.3 100.9 -35.1 -47.9 71.1 40.7 -139.7 -82.2 -161.8 75.4 156.7 50.2 73.2 66.4 -76.1 5.2 -283.5 128.4 -55.0 99.4 107.6 -207.7 16.3 21.7 -43.6 -0.7 -56.7 -121.8 123.9 -86.0 130.5 -240.5 84.1 96.2 227.3 -15.5 -48.1 177.2 54.9 -86.1 -182.6 24.8 -61.1 5.5 -88.4 38.4 -102.5 88.4 186.6 -136.5 124.8 -278.2 160.0 -103.7 105.3 50.7 -90.5 208.4 450.8 -415.4 27.2 -187.8 -28.4 24.3 -56.6 108.8 -178.0 -87.9 240.4 -11.4 -198.7 84.6 192.9 32.0 462.4 51.4 75.0 216.7 14.2 -107.6 410.9 -124.3 264.9 39.8 11.3 359.9 -244.2 -167.0 105.7 270.4 -153.5 416.2 251.8 210.9 -181.7 169.8 52.3 441.9 -45.4 150.0 148.8 -315.7 -155.3 -350.8 -133.1 77.6 342.5 -620.0 -186.5 240.0 -110.4 175.4 -138.7 41.6 -207.4 -253.3 -43.3 -66.6 340.9 -178.7 -259.6 -151.0 20.3 66.4 20.5 67.0 -414.9 88.3 447.6 -279.8 312.0 -149.9 100.9 -209.3 -53.6 -540.9 457.1 -254.1 -113.0 25.3 294.1 -570.0 3.2 -461.6 -185.8 -127.0 56.9 132.7 -185.5 -124.9 -39.3 176.8 -169.9 104.8 -1.1 353.8 -74.0 301.2 -73.5 284.1 -341.6 -13.7 121.8 341.5 34.2 -44.5 134.2 -158.1 -177.1 194.0 344.8 129.7 -321.4 -2.8 -296.9 -59.1 -61.3 19.0 13.7 -208.6 23.1 120.3 193.3 -151.3 -182.9 116.3 61.0 105.5 -564.8 -59.9 -135.5 -108.8 -70.1 147.6 -376.6 -146.1 196.0 73.1 -146.3 170.0 -93.9 116.2 -52.7 108.8 -120.8 39.9 -86.2 140.8 -345.7 -36.7 -131.5 272.9 -251.4 73.7 260.4 -44.0 135.4 27.0 328.2 483.5 473.6 159.8 331.8 412.0 157.8 375.3 -58.5 185.2 -160.8 178.7 48.1 180.3 -90.9 -174.5 -274.1 47.8 169.1 -143.8 223.6 238.5 -115.2 84.3 316.5 52.2 -100.9 -275.7 -90.3 -64.5 -223.2 111.8 313.4 -42.0 -13.1 14.7 -0.4 -232.4 13.2 -111.8 -300.8 -70.0 -50.2 523.7 154.7 40.7 -166.5 174.2 -56.8 -71.2 49.6 -74.6 167.3 -16.8 -60.2 64.7 -57.5 -40.2 96.8 -133.6 -39.8 -68.7 31.6 -47.5 101.9 74.5 38.2 -26.5 -143.4 1.6 95.2 -83.7 229.3 -21.5 123.7 39.4 13.6 206.5 -205.4 145.5 -50.6 42.5 31.9 222.6 -101.7 -4.0 23.9 -55.2 -45.3 -130.4 -95.7 -16.5 -56.1 203.9 -50.3 14.2 -205.5 -16.7 -343.0 27.5 115.2 71.4 -96.2 -177.3 25.7 -33.2 -98.7 74.8 106.4 -10.3 1.5 -106.1 85.2 48.4 193.4 8.9 -202.6 257.4 -129.8 18.9 -46.6 -3.8 -150.7 15.7 -42.6 84.3 37.2 291.6 35.8 -107.6 -55.8 -109.1 -30.2 -80.4 51.3 -110.6 -68.2 -213.7 23.4 72.8 -26.2 -52.5 119.6 -132.8 -57.5 11.3 20.6 -150.6 9.9 173.4 192.8 108.5 -153.2 -201.2 137.5 -115.4 -72.1 158.5 -279.9 238.5 -160.3 140.7 27.6 145.8 13.1 -45.4 40.8 -216.1 158.1 213.8 114.2 89.4 249.1 240.5 69.8 -77.6 -166.5 -97.6 70.7 -94.1 -109.3 -298.8 -84.7 -34.7 -287.3 204.8 -119.9 -144.3 -65.4 239.5 40.9 207.6 -183.1 401.6 -70.1 49.8 105.1 86.5 92.3 61.6 -180.5 11.2 265.6 -126.9 252.3 -100.6 -109.8 -163.3 -316.3 197.3 -66.7 159.3 -135.2 164.7 -38.3 -91.5 -215.8 -130.8 -28.2 -229.3 201.5 -42.4 -60.5 189.3 264.5 201.7 -51.4 -59.9 44.6 -11.9 395.8 -66.2 -161.1 411.9 -140.4 34.8 -197.1 206.7 -69.0 155.8 233.6 9.5 83.0 297.7 127.4 45.6 105.4 -85.1 82.9 -4.1 81.9 -306.6 -152.0 217.6 -204.6 -241.5 -94.9 308.3 12.7 31.9 136.5 215.4 394.0 -277.8 -206.0 -72.9 -638.1 -233.2 -98.3 -188.8 -62.4 -451.7 338.5 132.7 85.5 -23.0 -535.8 220.6 -167.3 -94.6 51.8 28.2 -7.7 -217.3 -66.7 231.7 480.2 162.7 -71.6 8.7 -33.4 -162.4 -206.9 -62.7 511.8 442.2 -166.0 -191.8 30.9 -191.5 -269.3 -292.8 -72.8 -41.0 -196.7 343.3 189.8 41.7 -60.8 556.0 369.0 -376.3 -50.1 -49.8 -52.3 461.4 -39.0 -227.9 -213.2 226.5 282.0 -4.1 -6.3 10.5 -350.1 -7.3 165.4 266.6 -182.6 222.1 -216.6 -255.3 -243.2 -327.9 157.4 119.4 99.4 -300.2 -92.7 130.2 171.4 328.8 -180.9 -6.8 -508.6 -533.9 -322.8 264.2 -10.0 -72.9 -241.8 -425.4 91.2 -439.6 9.1 170.1 -254.9 105.5 179.2 169.7 41.2 -27.9 199.2 -256.6 -24.2 96.6 16.4 -419.1 -128.7 177.5 218.0 -273.2 -220.4 288.7 -100.4 150.6 323.8 292.1 250.3 196.3 33.1 126.9 -198.6 154.3 115.8 -16.8 254.8 -23.3 152.6 -155.7 -97.0 -265.5 -56.7 115.1 -119.0 -102.6 3.0 -93.3 -352.0 425.0 -23.1 217.5 101.6 287.8 141.2 -177.8 200.3 132.6 -110.9 229.8 100.2 -2.5 46.7 161.2 150.1 -339.2 -232.0 -47.6 -89.0 249.6 -159.9 -55.2 -191.0 -93.1 212.8 277.3 -285.9 58.3 -207.4 251.7 -81.2 98.9 61.2 90.5 -100.4 -21.0 296.1 206.6 -9.9 -29.2 -23.3 -4.7 -55.6 81.6 -104.2 29.2 88.8 -106.4 377.0 105.9 56.5 -248.3 -81.0 -146.9 -136.6 -115.1 102.2 -72.7 189.5 -240.2 130.0 -11.2 -46.4 457.1 -239.2 -52.0 -150.8 -46.4 170.6 183.3 -136.9 86.3 81.9 -78.1 196.5 122.8 -118.8 398.7 261.4 43.6 192.5 -50.0 6.3 -206.6 29.1 -156.6 -203.1 -15.0 42.4 -73.0 -216.3 190.8 20.8 85.2 -74.9 40.0 179.6 -177.9 143.3 -87.9 -105.8 -23.1 208.2 406.8 244.1 -224.8 -214.8 -40.5 236.6 193.3 -18.8 176.1 180.3 -509.2 -26.5 303.7 71.5 -62.4 -26.8 -130.5 75.4 110.2 9.1 50.3 49.7 -54.5 395.4 20.2 111.9 -84.3 26.8 -141.2 -34.6 -255.5 -49.9 192.6 22.3 93.5 17.3 99.3 49.9 -170.2 -105.4 -13.5 10.8 -222.9
91.6 -285.8 172.9 3.2 -39.2 20.1 98.4 246.4 -69.2 -203.5 -166.1 79.7 22.9 9.6 -1.3 137.4 22.9 10.2 86.2 260.6 -31.6 109.8 240.7 -206.0 -71.0 90.4 109.9 13.1 -10.3 81.5 46.1 15.9 99.6 -71.5 -178.5 -0.9 203.7 -10.1 -119.5 -97.4 9.1 19.9 42.9 60.6 -131.3 -38.9 5.0 39.3 102.1 9.2 23.3 -459.0 53.6 -161.2 53.5 50.1 -52.5 -118.0 -96.8 84.1 168.8 58.4 182.0 -22.3 176.9 50.0 24.7 -261.8 -50.7 14.9 123.0 69.4 118.2 9.1 -122.1 54.1 -66.3 -42.4 4.8 -16.6 -8.9 118.4 32.1 -107.0 -180.6 -52.3 123.8 1.9 28.4 71.9 13.7 -8.9 -72.5 59.0 -31.3 81.8 -28.0 95.0 149.5 21.4 -58.0 -3.8 199.6 -88.5 -43.5 -7.2 -179.5 -61.4 -182.5 74.7 174.6 -37.1 -47.6 343.0 165.2 6.1 100.9 -84.2 152.3 135.1 2.9 190.7 235.5 -97.2 131.3 56.3 8.9 28.6 23.8 20.2 -117.0 75.0 78.6 -150.4 225.3 -112.6 171.7 -0.4 144.9 6.7 -119.5 33.4 82.4 -112.5 162.2 -58.2 -7.4 -185.9 150.3 -233.3 77.2 68.6 -3.5 145.9 57.1 73.9 -216.9 169.4 138.0 98.1 198.8 163.6 114.7 214.8 136.5 -105.2 -24.9 29.9 103.6 -105.9 5.8 121.8 64.2 78.4 209.8 191.8 241.8 -40.7 -41.8 44.5 64.1 -68.5 -215.6 239.6 40.4 12.8 214.1 213.0 32.7 56.3 89.0 59.0 201.5 -32.9 -97.8 54.7 18.0 -59.3 282.5 -87.1 -42.3 -14.2 -84.4 96.0 -18.2 -239.6 19.2 263.6 -221.8 -63.6 -22.4 -166.0 -142.1 96.8 212.7 256.8 99.6 -117.2 17.8 13.0 229.0 -421.6 -271.9 117.7 -170.6 -147.6 -78.5 221.1 233.6 -290.3 -234.0 -47.6 -77.1 -132.5 89.5 12.0 262.5 57.4 133.4 -27.0 -22.9 122.6 -19.1 -0.8 -138.5 -97.1 44.2 118.1 56.1 -37.1 -55.5 -61.8 -94.0 -375.0 89.2 26.8 80.8 61.3 -163.2 -7.6 54.3 -151.6 17.5 -95.4 -194.9 285.8 75.8 -22.2 -292.3 55.6 138.7 116.0 -54.8 4.7 230.6 47.8 -126.9 -98.1 -48.4 143.9 -16.3 -126.9 27.0 -180.5 98.7 277.3 -78.0 96.3 -154.7 116.7 -166.4 161.4 84.7 -183.5 168.6 452.2 -300.9 34.2 -169.6 -17.6 143.3 194.4 98.2 -42.2 164.3 270.1 27.2 -244.8 81.0 115.6 6.4 585.1 99.4 68.5 227.2 41.6 -185.8 375.7 -63.9 241.2 74.0 -84.4 257.1 -195.5 -152.6 152.7 309.0 -176.5 381.9 87.6 99.6 -282.5 342.0 23.7 439.1 -156.5 116.1 187.4 -241.3 -271.3 -673.5 -222.4 34.9 259.7 -55.1 -272.9 120.3 -137.2 206.5 -236.1 54.6 -143.8 -193.1 155.0 -97.5 292.7 45.3 -269.0 -364.4 -164.5 -111.1 82.8 272.7 -449.6 -56.2 548.1 -379.6 239.9 -139.5 122.7 -195.0 -70.6 -715.9 416.3 -172.2 -135.7 79.4 206.2 -717.1 31.3 -350.7 -187.9 -24.5 111.3 158.4 51.9 -87.1 -245.4 165.1 -18.4 132.2 43.0 314.1 -148.9 522.0 33.1 337.0 -174.4 -20.2 79.3 427.3 37.6 -68.6 222.1 -23.8 -284.5 51.8 377.2 130.0 -350.2 -24.0 -354.5 0.2 -110.9 22.2 88.6 -233.5 -11.0 17.3 140.7 -101.6 -125.5 134.9 12.9 172.6 -417.9 -273.3 -175.3 -31.1 -194.5 35.7 -422.1 -183.2 73.3 111.1 -295.2 197.6 -63.2 138.8 -91.9 33.2 -228.2 84.5 152.9 108.9 -378.3 19.5 -175.2 127.5 -115.4 33.2 303.4 98.7 306.3 -72.3 290.3 509.8 446.8 255.0 259.0 280.0 112.3 342.6 4.0 106.4 -257.7 75.1 66.0 231.3 -2.3 -71.4 -148.0 -56.7 241.5 -49.8 114.4 370.6 172.3 201.3 447.4 20.4 -183.1 -311.1 70.3 107.0 -304.2 118.7 183.4 -76.1 -56.8 94.2 44.4 -192.9 -317.6 -200.4 -370.4 -121.6 -100.2 230.2 156.2 179.3 -226.8 148.8 -59.8 -19.3 124.8 -56.2 148.7 7.7 -44.7 56.1 -100.1 15.7 130.6 -137.0 -62.3 -73.0 1.5 -82.6 111.0 93.7 0.7 -6.3 -161.8 13.1 151.7 -60.0 231.0 -47.4 109.0 67.2 -31.3 207.4 -193.2 103.3 -5.1 24.9 55.7 204.2 -78.6 -45.7 39.8 -46.2 -2.4 -179.5 -116.7 12.4 -71.4 168.9 10.6 57.6 -127.1 -58.5 -290.6 -2.1 190.9 47.9 -70.5 -159.6 18.8 -37.1 -106.2 115.8 163.7 1.4 19.0 -115.9 102.1 35.8 186.9 -17.8 -203.7 271.4 -136.4 -35.7 -60.9 -38.2 -169.6 54.9 -96.2 166.0 26.0 339.6 34.2 -111.9 -47.6 -31.2 -53.0 -32.0 30.7 -150.9 -63.9 -255.2 11.1 124.7 -37.4 -73.1 158.8 -100.5 -88.7 29.0 -26.8 -209.6 135.5 180.0 330.8 2.9 -190.7 -202.8 130.6 -176.3 -33.2 -19.8 -344.3 170.4 -187.2 329.7 -36.5 117.0 23.2 0.9 -23.6 -327.1 79.8 150.6 108.8 175.1 282.2 219.9 -19.9 14.5 -158.5 -68.0 144.2 -188.5 -144.1 -326.0 -129.8 60.0 -272.1 223.0 34.3 -102.3 -95.7 139.1 149.2 109.1 -114.9 393.1 40.1 56.8 133.6 105.1 132.2 41.2 -257.6 162.0 300.5 -28.9 339.5 -57.7 -126.9 -93.7 -189.1 191.3 -57.9 85.4 -71.4 79.0 -43.8 -102.4 -256.9 -180.0 -18.9 -301.4 205.0 -71.7 -106.5 209.5 191.8 78.7 -121.7 -3.5 -0.8 -63.9 374.0 -77.9 -186.1 447.7 -94.8 71.3 -101.3 121.0 -107.4 166.0 246.8 5.0 138.9 249.4 182.2 18.1 156.1 -57.0 94.2 -64.2 54.8 -264.4 -138.5 188.5 -305.9 -278.5 -107.1 296.9 -16.7 42.2 114.6 234.8 387.9 -283.5 -207.1 -49.4 -634.2 -186.3 -74.7 -132.8 -24.9 -460.2 262.1 112.6 24.0 -56.4 -610.8 195.8 -181.6 -44.9 29.4 -13.9 -161.3 -237.8 -152.7 170.7 508.5 145.3 -68.3 -0.5 -3.9 -134.6 -204.1 -80.5 562.9 531.1 -81.9 -129.4 86.1 -260.6 -225.9 -237.8 -83.7 -26.6 -171.0 341.1 282.2 42.7 -88.4 607.4 377.4 -375.8 25.3 -41.8 -132.4 393.8 19.5 -301.9 -190.0 303.9 208.8 28.0 -4.5 24.3 -333.7 1.6 119.8 132.7 -111.8 198.3 -234.5 -243.6 -212.9 -264.1 138.1 -25.7 45.1 -260.8 -196.2 109.7 294.4 412.9 -113.0 -69.9 -585.2 -557.8 -311.8 220.3 -31.6 -143.2 -362.1 -399.3 98.4 -487.4 -48.6 136.7 -194.2 101.8 377.3 230.4 104.9 15.0 201.3 -36.6 -143.0 -154.5 134.9 -459.9 -83.4 187.1 282.9 -297.2 -303.1 308.8 -118.4 166.8 436.8 336.5 305.4 121.2 104.8 51.4 -361.8 8.6 224.1 -173.6 304.3 24.1 218.5 -15.6 -22.0 -288.2 -53.2 260.7 9.0 -27.1 18.3 20.3 -394.9 359.2 59.4 259.8 79.7 354.3 160.3 -182.7 282.6 -30.5 -83.5 135.1 286.6 -160.6 12.9 329.8 41.9 -349.8 -312.8 -4.1 -101.8 324.0 -78.7 -68.8 27.7 -79.7 261.5 186.9 -283.7 17.8 -138.9 249.2 -164.3 2.7 207.6 154.1 -48.6 -60.7 284.3 135.1 -48.9 20.6 -81.7 11.4 125.5 47.3 -255.4 155.4 -19.5 -170.6 340.0 -13.2 107.3 -272.4 -93.0 -145.8 -18.3 -44.6 92.2 -144.1 164.9 -219.0 160.8 1.5 -58.6 437.9 -213.3 -83.8 -128.5 -109.6 85.4 157.0 -175.0 47.0 28.7 -52.3 160.1 3.2 -37.4 337.2 354.5 28.3 91.1 -86.8 -152.8 -310.0 110.7 -88.7 -103.4 -27.5 64.2 -12.5 -215.5 99.9 35.3 22.8 -13.6 -15.0 211.3 -199.1 108.8 8.9 -148.7 19.9 216.5 288.1 347.5 -167.3 -166.0 -86.7 109.4 258.1 -22.0 143.2 238.1 -468.7 -21.6 331.5 23.1 62.0 -16.0 -200.1 45.7 108.2 -0.1 112.1 84.1 51.9 360.2 -2.5 99.0 -28.7 69.6 -13.5 20.4 -158.0 -232.7 161.5 -49.6 137.2 -0.5 84.1 16.6 -136.8 -137.4 65.2 0.0 -256.3
93.2 -284.6 106.9 -5.5 -25.0 46.5 84.9 231.1 -32.0 -230.1 -239.6 20.0 -42.6 -77.2 38.2 169.8 -4.0 50.4 129.3 206.8 -16.9 34.2 276.4 -134.2 -95.5 25.3 38.5 33.3 -50.1 -35.0 5.9 94.4 105.7 -51.8 -187.3 56.9 65.1 25.8 -99.4 -23.9 -3.0 59.9 -40.6 37.2 -140.4 39.9 32.6 -2.6 184.6 45.0 -69.5 -485.7 16.4 -163.2 107.0 49.4 30.4 -140.9 -106.9 28.8 138.3 17.4 40.8 -64.5 167.2 191.5 -23.4 -177.7 104.8 -18.8 98.9 37.8 28.0 -58.2 -132.3 -82.0 -16.2 -75.8 5.5 48.8 52.8 143.9 42.3 -86.3 -145.4 -69.0 116.3 111.4 70.1 55.5 7.2 -102.0 -101.8 21.4 -110.0 51.5 -31.7 169.9 120.3 26.2 -4.0 41.5 154.8 99.2 31.2 -109.0 -93.1 -57.8 -200.0 99.0 186.0 -32.1 11.3 299.6 132.6 -34.1 114.4 11.6 138.2 130.7 24.0 225.5 275.4 -47.7 132.3 39.3 106.6 41.4 2.0 -31.0 -54.8 -0.9 78.4 -201.4 132.1 -98.2 140.3 4.9 94.5 32.8 -91.8 -44.8 168.4 21.0 72.0 -27.3 -7.6 -230.7 169.9 -111.1 66.1 97.1 -27.5 121.5 120.2 39.5 -164.1 165.1 195.7 178.2 161.6 95.7 54.7 94.3 190.4 1.7 -58.1 15.5 44.0 -106.9 -41.8 83.2 106.6 -23.7 252.5 165.5 183.5 -100.4 -123.7 51.3 50.9 1.7 -10.4 90.1 94.3 -80.9 136.5 231.4 -6.7 185.8 -9.1 -41.3 172.9 10.1 -81.1 144.1 -58.2 -36.5 264.5 -228.6 -47.5 -33.0 -113.0 47.3 102.5 -225.0 98.4 298.8 -267.8 -55.0 -46.9 -110.7 -7.5 216.0 264.1 262.6 -58.0 -56.3 49.3 -105.9 221.3 -301.8 -335.8 143.7 -221.3 -267.3 -95.4 98.6 158.5 -271.8 -265.5 -33.9 31.3 -132.9 105.4 2.3 274.0 72.5 107.1 12.6 78.7 84.4 -174.3 -71.6 -158.5 -142.2 -0.5 94.9 -28.7 40.2 -98.5 -283.9 -8.2 -239.3 90.8 -55.7 110.2 54.0 -125.3 -55.0 -23.8 -225.2 187.7 -201.0 -54.8 141.4 -26.7 -1.1 -48.8 24.3 156.7 103.7 -60.4 107.5 192.2 22.3 -174.1 -243.7 -140.7 120.1 -44.5 -99.9 78.2 -230.8 94.4 272.0 143.9 117.1 -61.9 119.6 -147.2 40.3 11.7 -197.9 239.7 425.2 -221.1 73.2 -155.9 192.7 120.6 374.2 0.7 -65.2 -78.7 383.2 -31.7 -241.3 51.4 240.0 149.9 726.9 55.7 112.7 257.4 137.3 -215.0 559.8 -227.2 285.4 -40.7 -190.2 299.0 -155.9 -55.9 222.0 193.5 -347.0 224.3 86.6 188.9 -85.8 145.0 61.2 549.5 -81.1 91.5 110.5 -357.8 -127.8 -684.0 -129.5 -27.0 241.1 -223.9 -153.3 115.2 -65.1 348.6 -212.9 -9.1 -178.8 -81.7 117.8 -177.2 223.5 -38.6 -378.2 -477.9 -371.8 30.3 95.2 239.0 -432.3 -113.2 664.3 -215.4 240.2 -122.8 164.7 -30.6 -252.2 -722.0 365.4 -228.8 -190.5 22.1 87.9 -756.4 139.0 -387.6 -276.2 -135.1 84.3 109.9 -178.1 -180.4 -123.4 145.8 -67.5 39.4 -23.4 178.7 -257.7 587.4 -54.8 401.4 -210.8 -4.4 187.0 372.8 -15.4 76.7 191.1 103.1 -213.6 117.4 300.2 167.9 -302.2 -6.8 -227.8 -58.3 5.1 -170.0 179.6 -207.6 126.8 58.3 311.2 -97.7 -285.7 181.9 111.4 150.6 -278.7 -211.8 -200.7 -36.7 -88.9 -2.2 -502.1 -198.4 -56.2 197.4 -250.7 132.5 -84.8 134.4 14.9 72.0 -318.2 -181.2 197.0 234.4 -216.8 -15.2 -248.0 112.6 -7.0 0.6 243.6 -77.4 413.8 -197.3 336.8 415.0 392.2 260.5 211.3 280.6 28.0 210.9 -80.3 63.6 -278.1 76.4 -64.6 88.6 -30.2 -138.9 -116.7 -24.7 173.5 -87.6 220.4 321.3 192.4 288.7 511.3 213.3 -147.6 -272.6 0.3 127.9 -328.5 132.9 236.6 -158.0 -65.0 249.5 -89.7 -135.1 -323.2 -61.8 -396.3 -13.3 -37.2 94.6 92.3 50.0 -235.7 246.6 3.6 -7.1 197.7 -57.1 123.6 -0.3 -35.9 -0.2 -69.6 -43.9 121.2 -109.4 -63.2 -54.3 -64.9 -157.2 114.5 100.7 -20.9 80.2 -147.2 21.7 109.9 -126.0 234.2 -60.8 78.1 78.9 19.8 164.9 -145.9 135.8 -40.1 33.1 30.4 278.7 -41.8 -2.0 26.8 -61.8 -22.3 -244.7 -113.5 -32.1 -149.2 187.2 109.8 5.1 -144.7 -34.6 -264.5 -15.9 235.5 14.6 -130.6 -150.6 -43.8 -7.7 -126.5 165.4 168.4 -7.5 62.7 -154.8 38.4 37.0 192.3 -3.1 -236.1 270.2 -83.1 -13.2 -25.3 -54.2 -98.4 35.9 -140.7 207.2 8.4 374.5 -11.4 -12.9 -74.3 7.0 -42.2 -20.4 51.4 -128.0 -51.5 -246.0 110.6 130.1 28.1 -112.5 143.8 -100.0 -78.5 79.5 -44.4 -189.9 115.6 192.8 231.9 30.9 -260.6 -130.7 51.4 -140.7 -1.3 -188.3 -372.5 118.8 -206.6 159.7 53.0 201.8 45.6 61.9 108.2 -298.9 70.9 141.1 0.1 186.6 302.2 214.4 -37.8 58.0 -217.8 -128.2 73.5 -256.0 -134.3 -537.7 -169.4 54.7 -249.6 235.5 10.8 -129.9 -39.9 191.5 -0.5 107.3 -10.4 397.2 25.8 167.4 195.5 144.6 101.8 39.4 -114.6 97.1 162.6 31.8 448.7 19.4 -104.1 -133.5 -175.9 156.3 13.7 19.3 -154.5 11.9 -73.7 -78.2 -240.7 -51.2 20.7 -261.7 222.1 -48.4 -205.3 182.6 265.4 3.2 -137.9 58.9 -51.3 -60.3 393.0 -16.8 -84.3 411.0 -94.3 58.9 -67.4 108.0 -169.6 185.9 308.1 27.6 189.2 183.2 119.4 40.8 227.0 -117.1 114.2 -168.6 110.4 -169.1 -132.1 158.4 -350.2 -333.5 -35.8 246.4 -70.5 26.4 167.8 240.3 393.7 -282.3 -170.0 22.9 -577.0 -140.2 -68.0 -93.2 12.6 -444.3 199.0 98.2 12.9 -116.3 -652.6 132.1 -162.4 -51.9 31.7 -4.9 -202.4 -365.0 -210.2 185.5 398.9 151.8 -77.3 37.2 5.4 -127.4 -201.6 -106.0 589.7 552.2 1.9 -54.1 76.2 -268.4 -210.6 -200.3 -87.8 36.2 -221.6 340.4 281.6 14.3 -128.7 586.4 357.6 -342.9 114.9 -59.1 -171.2 343.5 95.8 -341.4 -178.7 402.8 155.5 113.6 -26.3 -43.2 -324.7 12.3 132.2 83.5 -109.7 157.1 -192.5 -254.3 -173.3 -185.2 126.7 -137.1 28.3 -261.4 -270.0 76.4 397.4 462.9 -97.3 -103.2 -593.9 -541.5 -227.3 211.4 -104.6 -175.6 -436.1 -377.3 175.2 -488.5 -4.9 120.1 -264.0 107.5 453.3 133.6 -36.8 -118.9 306.7 94.1 -132.6 -230.7 109.1 -282.9 78.3 250.4 481.0 -288.9 -402.3 417.4 -164.3 100.9 435.8 300.1 232.4 193.1 134.1 20.2 -348.8 55.1 167.0 -183.6 203.5 -3.6 211.8 37.5 12.3 -285.9 -73.8 292.4 -168.4 -190.1 126.2 -57.7 -489.8 395.0 126.2 296.1 141.4 250.5 223.5 -114.6 198.4 -66.0 -56.2 200.4 224.4 -281.8 78.8 358.7 31.4 -270.2 -300.6 -94.5 -106.5 345.7 29.6 -72.9 195.0 -36.6 300.7 126.0 -290.1 -26.2 -207.5 226.4 -100.5 79.6 339.3 233.7 -204.3 -159.1 315.8 109.9 -123.2 -27.5 -90.8 -81.7 174.8 -1.4 -380.3 338.3 -130.1 -228.4 202.9 -14.4 127.1 -311.2 -55.3 -173.9 38.9 22.6 132.5 -230.8 176.3 -225.8 129.5 -17.4 -55.1 382.8 -101.5 -73.0 -89.7 -127.2 -5.7 177.0 -190.7 95.2 -51.6 -3.8 235.3 -92.2 -56.2 224.6 401.2 103.7 91.7 -97.2 -188.8 -302.2 198.5 -42.3 -83.4 -62.1 122.3 47.2 -165.1 63.0 -7.2 -38.9 -13.8 -101.2 183.9 -63.9 7.3 65.4 -213.0 91.7 244.0 312.6 397.3 -149.0 -154.0 -102.8 -63.9 226.3 -70.1 149.6 286.7 -443.2 -27.4 298.0 -125.3 110.3 67.1 -142.3 57.4 -1.7 46.7 245.3 173.9 155.0 337.8 45.1 235.3 -5.7 111.6 13.2 52.7 -56.8 -205.9 98.5 -107.4 82.3 10.6 105.6 -65.4 -140.3 -168.4 137.0 -13.2 -206.2
94.9 -223.2 86.0 -4.1 -6.3 122.1 9.4 215.7 -44.3 -250.8 -220.2 -21.8 16.3 -101.2 63.5 178.2 52.9 153.4 148.1 121.1 -48.7 -50.9 231.7 -128.5 -51.1 27.2 -33.1 98.3 91.5 -85.8 -58.4 114.3 115.2 42.6 -236.3 -11.7 2.0 66.8 18.4 22.9 7.3 104.7 -33.3 9.0 -89.9 80.7 0.0 44.1 204.9 84.0 -83.9 -542.7 41.2 -165.8 100.1 41.5 38.1 -125.8 -172.3 45.9 122.9 -24.4 2.5 -139.3 144.0 233.2 -82.1 -172.7 39.3 -45.6 26.8 27.2 28.4 -73.6 -114.0 -88.1 21.3 -140.2 -62.4 -47.4 66.9 154.8 123.1 -29.2 -81.8 -39.3 143.0 82.8 43.0 75.9 19.5 -118.3 -109.7 -31.7 -133.3 17.0 -12.7 215.6 156.2 63.8 62.2 -109.8 88.4 92.6 19.5 -107.2 -143.9 -32.8 -89.2 55.8 111.9 -42.7 33.8 244.5 107.7 43.2 134.4 11.0 227.2 101.1 69.2 182.0 227.7 -61.7 182.1 58.6 199.5 39.8 9.0 -31.8 33.6 39.7 52.4 -291.0 56.6 -136.4 130.0 -18.0 120.7 -85.5 -165.2 -79.2 44.7 -12.1 166.9 -56.3 -29.4 -94.8 67.5 -116.5 33.2 107.1 -99.7 55.0 131.9 3.6 -81.4 266.4 267.6 192.9 301.9 30.5 56.5 78.6 106.7 -98.9 -5.1 24.7 50.9 -27.7 -0.9 156.5 183.4 -22.3 175.8 232.6 124.8 -101.5 -61.6 86.6 -20.6 -36.7 -20.2 -2.0 222.1 -124.7 146.8 308.6 -66.8 61.3 21.0 4.7 97.9 24.8 -86.1 109.0 -31.1 19.0 195.0 -198.3 -4.3 97.4 -141.0 170.2 172.0 -101.3 148.3 315.8 -153.8 -65.2 -111.8 -32.2 -33.2 136.9 70.2 166.6 -44.2 13.2 49.3 -259.4 97.2 -105.3 -186.4 176.2 -82.0 -299.1 68.7 21.1 148.0 -99.4 -139.5 -57.7 -23.9 4.4 12.8 -56.5 183.7 69.0 13.1 21.0 110.4 -34.6 -141.8 -180.7 -153.0 -179.4 69.1 158.6 -47.7 128.3 -0.2 -273.7 -51.7 -156.8 267.9 -26.0 89.3 84.7 -117.3 -77.8 -114.7 -95.1 151.7 -109.6 -82.7 157.1 -82.8 21.0 -92.7 87.9 248.9 142.1 19.1 32.9 147.6 61.2 -72.8 -272.9 -65.1 61.6 15.0 -105.8 -23.3 -110.0 -141.3 169.3 38.9 206.4 -153.7 4.9 -229.2 91.8 -85.9 -145.0 190.1 402.2 -115.7 109.2 -157.7 71.7 -62.4 206.2 62.1 -199.0 -35.3 290.1 117.0 -116.5 210.1 255.6 136.9 605.5 -18.7 214.3 294.5 86.0 -383.1 665.4 -191.4 167.5 -51.9 -234.2 390.8 -156.7 -104.5 190.3 84.3 -350.9 373.8 155.9 227.4 -83.9 449.2 -182.1 326.2 -39.6 72.6 -74.9 -365.2 -50.5 -584.4 -231.6 -7.1 181.5 -346.8 113.2 210.6 77.1 375.2 -65.0 8.0 -247.7 -131.0 178.2 -62.7 141.5 -144.6 -376.4 -258.0 -193.8 107.8 -85.1 327.7 -315.4 98.2 776.7 -181.4 354.1 -26.6 253.8 65.4 -72.0 -785.3 393.3 -251.9 -129.4 31.2 46.9 -888.8 166.4 -316.4 -248.3 -146.3 -38.9 32.0 -265.0 -340.7 -2.9 113.2 -63.6 -25.9 29.8 18.0 -298.0 584.5 38.5 422.7 -279.1 -17.7 178.1 249.6 118.7 36.0 219.5 20.4 -190.7 174.0 301.4 90.9 -224.9 117.5 -98.8 -18.8 111.0 -86.8 90.3 -206.9 222.5 136.7 339.5 -173.2 -158.2 271.7 -184.7 328.3 -204.7 -144.1 -92.6 -100.5 45.4 46.6 -452.5 -371.8 74.7 55.3 -209.5 106.1 -225.0 59.2 47.1 208.3 -254.2 -106.0 89.1 46.8 85.5 45.7 -273.8 266.0 40.4 96.1 164.4 -118.8 456.5 -145.2 265.9 469.7 315.9 238.5 201.5 409.6 141.6 156.2 -109.2 179.2 -215.6 16.8 -84.1 -36.4 -54.6 -112.5 -154.0 137.5 -17.0 -206.6 427.0 306.5 41.5 100.0 474.4 260.1 -221.1 -251.4 -132.4 134.7 -540.5 76.1 113.2 -56.7 13.9 130.2 12.9 -131.4 -376.6 -113.0 -229.1 8.3 -2.0 237.7 254.2 -98.4 -188.6 181.2 68.6 -35.3 143.3 -163.4 118.1 -22.1 -73.1 -4.2 -9.6 -76.2 50.7 -67.2 -66.2 -88.2 -25.5 -156.7 80.8 115.7 -48.1 63.2 -83.1 53.0 107.3 -86.3 232.9 -77.1 78.6 51.7 47.4 178.0 -185.6 137.9 -34.9 76.3 1.6 299.1 -56.2 -44.3 55.3 -54.2 -64.2 -174.5 -94.3 -57.8 -98.8 203.7 83.8 30.7 -157.9 -51.2 -239.8 31.2 156.9 -5.9 -90.7 -129.4 -74.1 48.4 -124.8 179.1 164.5 -86.8 88.6 -219.7 60.1 68.0 199.4 -5.7 -254.6 243.4 -98.9 7.9 -23.7 -84.2 -65.9 23.1 -95.0 216.2 49.7 408.4 -41.1 2.9 -91.8 -67.0 -2.4 -44.9 25.3 -144.0 -12.2 -303.6 106.4 105.4 37.8 -98.6 234.1 -138.5 -51.2 87.8 21.2 -179.7 73.9 90.3 188.0 124.8 -228.6 -206.7 13.5 -31.8 13.5 -144.1 -379.7 -0.4 -128.9 130.0 11.7 208.8 129.8 -42.8 148.6 -249.2 174.9 137.4 -75.8 230.4 281.7 182.6 -9.0 67.9 -211.5 -170.8 85.8 -241.8 -101.4 -468.1 -101.4 100.2 -216.4 197.6 -59.5 -163.5 -115.9 168.4 20.7 75.6 96.6 411.4 -29.8 112.3 110.9 150.3 135.3 80.5 -62.3 70.8 214.3 -19.0 311.5 25.1 -174.0 -181.7 -89.9 198.1 70.7 11.6 -37.5 35.4 -120.3 -110.6 -143.6 55.3 -38.8 -283.0 262.1 -50.1 -167.3 147.1 198.8 -52.2 -162.8 111.7 -9.1 -76.5 455.3 -59.9 -97.7 333.1 -178.0 34.9 -93.2 157.8 -97.0 192.9 312.3 -9.7 110.9 164.8 50.3 72.8 190.5 -140.7 144.7 -250.6 145.3 -155.7 -95.4 129.3 -348.2 -353.2 22.1 249.0 -98.2 23.3 213.4 284.1 366.6 -286.5 -123.8 -15.4 -504.7 -48.4 -41.6 -67.8 -15.1 -400.4 102.2 106.3 44.8 -138.1 -660.3 137.4 -111.4 -85.5 98.3 -6.1 -201.7 -471.4 -251.5 269.7 272.5 132.9 -76.5 101.6 12.1 -141.0 -185.6 -112.5 542.1 598.7 -25.0 -112.2 101.1 -221.2 -199.5 -225.8 -163.2 36.7 -255.8 403.5 288.3 6.9 -52.1 544.4 299.6 -295.7 142.1 -58.1 -129.8 414.3 157.9 -317.0 -209.5 506.0 159.1 106.0 43.5 -73.3 -305.3 1.3 103.3 46.7 -178.3 103.5 -141.2 -192.0 -187.5 -130.7 154.5 -79.5 22.3 -301.7 -311.5 132.9 505.3 443.7 -61.2 -146.7 -543.8 -561.6 -355.2 167.8 -129.5 -127.7 -366.2 -304.1 231.1 -520.0 -30.1 139.4 -372.2 -50.7 418.4 -98.5 -81.5 -155.7 293.2 -174.0 -111.6 -28.0 42.7 -343.2 217.4 184.1 544.6 -350.5 -284.5 484.0 -107.0 21.9 248.9 182.9 278.3 217.0 112.8 -18.1 -181.6 82.9 103.3 -211.7 210.2 -43.4 273.9 -31.3 -107.9 -356.5 -60.9 219.7 -143.9 -145.1 -134.6 -46.5 -323.7 538.0 172.2 152.8 23.4 105.4 178.5 -182.0 199.4 53.9 -61.4 358.4 111.2 -373.0 102.8 342.0 39.8 -249.8 -423.5 -250.9 -102.1 340.3 0.6 -109.2 253.9 53.8 205.8 93.1 -265.7 10.2 -189.9 200.8 9.1 -56.8 248.2 176.2 -199.8 -191.2 285.0 129.0 -242.9 12.3 -19.6 -261.7 99.1 85.2 -262.2 349.8 -147.2 -294.3 138.8 51.7 62.3 -294.2 -7.5 -186.0 19.5 -5.4 124.9 -285.0 225.4 -267.2 89.7 -21.6 14.3 381.5 -67.8 -122.1 -77.4 -52.6 -24.3 222.2 -268.7 166.0 11.4 -38.6 330.5 -73.1 2.9 144.0 423.5 171.8 222.8 -137.6 -147.1 -244.4 197.4 -63.7 -104.1 -159.0 175.6 150.5 -109.9 141.9 -62.2 -40.0 54.2 -54.8 230.4 -43.2 -66.5 -39.0 -238.1 80.8 161.9 465.4 325.5 -206.4 -72.1 -126.8 -60.3 183.1 -40.6 219.6 290.8 -391.0 -55.7 177.8 -106.8 57.2 53.8 -105.9 -1.7 -85.0 126.2 177.1 191.5 134.5 321.1 118.0 302.7 -61.3 129.7 -57.7 -62.3 -41.0 -40.2 128.8 -147.4 51.1 59.7 105.6 -64.3 -168.9 -211.7 116.4 -64.6 -231.4
96.6 -152.9 150.7 -81.7 -3.6 168.4 -70.2 209.3 -47.7 -260.2 -169.7 15.3 -19.0 -44.0 72.3 167.4 54.6 135.5 167.2 142.7 -110.9 -13.3 179.7 -58.1 -72.0 140.2 -42.8 108.7 91.2 -25.2 -52.8 45.8 34.3 22.6 -284.5 -21.0 83.3 33.7 59.9 33.0 -6.1 57.1 16.4 60.5 -67.8 52.3 15.2 96.6 244.2 118.5 -74.1 -576.7 82.1 -134.9 68.7 25.4 33.5 -144.0 -128.0 115.2 101.7 9.1 66.8 -136.1 120.0 181.0 -120.2 -133.9 0.9 -70.6 84.4 -31.5 99.6 15.6 -104.0 -32.3 -23.5 -177.6 -68.5 -97.5 30.8 180.0 94.9 -9.5 -64.3 16.9 77.2 -37.7 40.0 100.3 47.1 -118.9 -67.7 -1.8 -147.0 -8.9 -18.5 91.0 304.4 55.5 133.4 -112.3 64.8 172.3 -2.0 -99.0 -73.3 -60.6 -16.9 62.5 36.3 5.5 21.5 273.4 206.6 19.2 33.8 -46.4 245.2 -3.2 75.6 120.2 138.8 -30.4 178.4 110.8 31.6 -38.1 -41.2 -109.3 -21.2 -22.6 168.3 -247.6 -39.8 -76.8 136.0 -43.7 57.3 -186.1 -100.9 -39.1 -24.6 36.0 246.7 -14.3 31.6 -65.6 56.3 -128.0 -79.8 83.8 -153.8 37.1 -8.0 24.9 -82.2 211.6 160.3 149.0 292.3 55.8 54.2 78.7 168.1 -74.9 -43.9 -4.5 71.0 -99.3 28.4 206.4 223.8 31.3 138.1 78.2 62.4 -29.1 -13.4 38.8 -28.9 -98.4 -168.9 34.6 187.6 -69.0 5.8 223.7 -36.0 59.1 72.2 42.5 57.5 13.3 -135.9 33.5 13.8 156.2 211.6 -115.3 40.3 139.6 -134.7 297.5 108.0 -134.2 -19.6 258.7 61.3 -147.3 -24.4 -48.8 -59.0 225.5 -11.2 149.3 -49.6 9.3 61.0 -277.1 114.3 -171.6 -81.2 245.5 -8.0 -129.3 106.7 -37.1 152.7 -96.0 -60.2 -116.1 -36.8 55.8 -105.2 4.7 118.2 146.4 -16.4 -8.1 22.7 -32.8 -171.2 -121.8 -121.3 -37.6 -6.4 140.7 -32.1 41.7 125.6 -110.4 -23.1 -253.2 69.7 -29.9 182.7 30.9 -52.5 -45.3 -11.9 -98.3 29.5 40.3 -122.3 232.0 -188.5 60.7 -82.4 126.4 219.5 216.9 -4.4 -93.9 118.7 13.9 -184.6 -243.2 70.5 50.8 47.4 -231.7 -21.3 -111.5 -192.1 108.9 -75.1 78.8 -94.4 54.3 -149.5 154.8 -161.1 40.3 117.5 411.3 -64.4 180.1 -67.7 -4.8 -112.3 141.1 17.0 -147.3 100.4 240.3 163.0 -198.5 246.3 -6.7 -56.0 489.6 45.9 391.5 212.0 112.3 -517.2 704.3 20.2 117.4 -25.4 -200.7 314.3 -118.4 -61.3 58.8 190.6 -159.9 625.2 218.5 35.5 -178.3 697.2 -136.5 355.7 -69.6 28.5 -8.5 -414.0 1.2 -412.0 -164.7 -157.0 221.1 -151.0 121.0 177.2 -19.4 204.5 -144.4 -98.8 -307.9 -250.1 224.5 -96.4 187.7 61.6 -276.7 -221.8 -111.7 20.0 -71.6 296.8 -339.6 45.1 799.6 -190.4 244.4 -155.0 302.2 100.4 -45.7 -645.2 342.9 -132.1 -194.7 195.6 10.8 -1097.1 117.7 -170.9 -185.4 -51.8 -66.1 202.6 -82.8 -232.2 46.1 196.5 102.4 -105.0 42.7 31.7 -348.1 550.8 93.9 481.6 -137.4 105.2 274.2 147.0 186.0 -80.5 74.0 -99.1 -214.6 136.1 243.4 127.3 -156.9 145.1 85.2 93.5 -23.1 -155.6 155.9 -277.8 270.7 183.0 232.2 -101.7 -19.1 122.9 -232.3 308.2 -131.7 -238.0 -24.6 -53.8 50.4 -128.4 -457.1 -315.8 -86.1 38.6 -76.6 143.3 -175.5 129.3 -206.4 225.1 -248.4 187.7 185.3 -25.9 52.1 136.3 -239.5 266.8 -9.6 38.8 148.2 -101.8 270.0 -207.1 197.6 479.8 199.3 94.7 122.4 209.3 211.9 66.6 -101.9 243.7 -258.0 14.0 104.9 24.6 51.2 -7.9 -148.3 -9.1 148.3 -70.8 544.0 208.5 231.6 187.8 436.6 294.2 -241.1 -311.3 -94.3 98.2 -676.1 -20.8 93.8 -131.9 -19.7 101.2 28.7 -185.0 -460.1 -94.4 -240.7 110.6 10.8 150.1 253.3 34.2 -174.7 182.4 -9.9 -85.5 63.7 -128.8 110.5 -2.2 -109.7 -19.6 -93.9 -53.7 68.7 -93.0 -153.3 -141.1 -7.1 -141.6 84.5 147.8 -50.3 17.5 -63.9 80.5 104.5 -143.7 264.3 -148.3 42.2 20.1 36.0 133.2 -201.1 110.3 3.0 90.5 34.3 276.2 -7.3 -45.5 43.2 -45.8 -53.7 -167.7 -81.5 -55.9 -89.1 154.3 42.0 37.5 -138.6 -69.6 -153.9 0.0 171.6 45.2 -54.5 -156.6 -66.0 83.3 -74.6 121.5 149.4 -18.0 30.2 -224.0 82.4 136.6 242.8 -69.5 -157.7 226.9 -123.7 -21.3 10.5 -63.9 -68.8 29.6 -61.2 250.4 39.4 399.4 26.4 -12.5 -93.0 -10.3 7.4 -37.9 -37.5 -143.5 -0.9 -299.1 96.1 112.6 -36.6 -100.7 230.7 -195.2 -65.6 99.7 72.0 -274.7 67.2 156.6 182.6 93.8 -254.8 -252.0 135.4 0.9 70.4 -16.8 -348.9 115.2 -213.0 196.7 1.0 202.7 47.9 -31.7 179.9 -273.4 207.0 120.3 -36.2 270.3 298.7 133.9 -25.5 68.9 -147.9 -145.0 73.0 -259.2 -124.5 -400.1 -43.4 210.7 -181.6 187.9 -0.9 -93.6 -99.3 134.3 59.9 39.0 140.4 399.3 58.8 163.4 2.6 72.6 116.9 131.9 -138.1 35.4 233.6 -26.8 215.1 -27.8 -275.4 -260.1 -91.1 158.3 45.3 -31.9 -33.1 52.2 -104.6 -130.3 -103.5 -19.6 -5.4 -339.2 305.3 -168.6 -116.3 191.8 161.6 -102.8 -127.7 137.7 94.8 -170.4 405.9 -8.0 -148.0 369.3 -123.7 50.7 -37.2 176.0 -35.9 100.3 283.5 -44.3 118.8 181.0 90.7 192.1 133.0 -54.8 116.8 -299.3 149.8 -144.7 -9.8 71.7 -348.2 -329.0 72.3 245.7 -62.8 21.5 161.1 272.0 351.9 -295.0 -94.6 -63.0 -479.2 -5.0 0.3 -38.4 -38.1 -363.2 26.1 138.1 50.8 -104.0 -650.4 178.7 -118.6 -144.8 144.1 21.1 -206.2 -451.1 -285.1 269.3 234.2 76.6 -98.1 125.9 -5.7 -173.5 -207.0 -134.3 454.7 730.7 -50.7 -162.7 149.2 -182.3 -114.7 -223.1 -260.5 -12.1 -216.5 479.6 358.7 1.8 62.4 555.9 226.0 -344.3 164.1 -27.1 -80.7 444.9 212.3 -242.9 -232.2 557.2 209.4 53.0 168.9 -71.6 -277.6 51.4 14.5 5.1 -130.1 56.7 -147.0 -98.6 -196.9 -107.1 200.1 -75.2 -26.2 -326.5 -418.1 157.3 627.8 428.5 1.1 -192.3 -470.1 -599.6 -459.9 138.2 -30.5 -195.4 -464.6 -279.0 234.3 -525.7 15.3 91.1 -246.8 -132.0 316.0 -147.9 -108.3 7.9 266.7 -120.9 -172.2 30.0 70.1 -461.6 176.4 85.6 498.2 -411.2 -312.5 419.4 -66.5 -54.6 191.6 135.1 348.9 97.6 13.3 -54.3 -229.5 -86.0 60.7 -282.3 281.2 -92.8 346.3 -81.0 -118.7 -289.8 -15.6 198.9 -18.4 -39.0 -114.7 9.5 -215.9 550.0 199.1 86.5 51.0 64.6 123.0 -227.4 225.8 35.0 -120.7 341.3 92.2 -331.7 61.1 361.1 30.4 -268.5 -509.2 -237.1 -97.2 502.4 65.5 -173.4 441.0 25.9 124.8 -26.1 -283.6 -58.3 -157.8 48.2 -76.7 -146.5 364.7 70.6 -144.7 -194.0 272.7 120.2 -225.9 54.2 -37.1 -300.3 104.6 -27.7 -181.9 436.6 -136.5 -302.1 182.1 56.5 -37.3 -355.0 -49.0 -175.7 100.8 -77.2 22.1 -176.8 254.6 -236.0 96.6 -55.9 -59.7 346.2 -134.7 -162.0 -113.6 -61.0 -15.6 166.3 -311.0 111.6 86.5 -76.7 297.4 60.2 -54.5 91.1 411.8 180.8 300.0 -180.5 -140.1 -191.0 136.1 -70.6 -134.7 -200.4 262.2 210.7 -22.7 167.5 -105.1 -132.7 224.2 -31.5 305.3 -105.8 13.6 -148.0 -246.4 -50.6 41.3 515.8 269.1 -215.6 8.2 -196.6 -6.0 271.5 -39.6 287.0 294.9 -350.6 -141.8 81.3 8.3 2.3 0.1 -164.3 -68.2 -70.9 176.1 75.1 252.6 88.8 279.9 149.4 215.6 -143.9 72.1 -97.1 -62.3 -145.5 -51.7 67.4 -146.5 8.6 130.3 111.5 120.4 -180.1 -194.4 119.2 -21.5 -284.4
98.2 -180.2 144.6 -87.2 9.2 84.3 -44.9 206.3 -17.4 -308.6 -167.2 45.1 -0.1 -58.8 42.1 243.3 -88.6 204.6 132.0 166.0 -198.7 -7.1 187.2 -34.0 -107.9 191.1 106.5 77.2 6.9 -104.8 -64.4 11.1 23.3 -4.7 -67.2 71.7 78.0 93.4 45.7 -12.7 -20.3 38.0 28.7 50.3 -61.9 34.5 66.8 129.0 286.9 87.9 -97.6 -614.8 155.8 -139.7 32.7 81.5 119.9 -223.0 -30.5 72.6 82.3 49.7 26.4 -147.4 24.3 130.0 -199.2 -112.8 65.5 2.6 111.2 -84.7 27.5 -52.1 -85.1 -59.9 -6.1 -190.9 -35.6 -93.5 63.2 267.2 51.4 95.8 -1.1 48.5 92.8 -56.5 84.9 94.4 1.2 -115.5 -134.1 3.5 -118.9 30.8 17.3 147.9 278.8 48.2 103.9 1.1 27.3 235.3 -60.5 23.4 -52.9 -119.2 -105.2 81.2 187.1 65.3 24.4 298.0 177.7 -30.1 -17.3 -129.9 146.4 6.4 79.1 130.2 127.2 -47.5 147.2 30.1 12.7 -32.7 6.7 -65.1 -20.0 18.4 235.2 -104.9 -26.6 -34.3 71.2 15.6 93.0 -187.2 -114.0 30.8 92.3 53.5 183.1 -58.2 14.1 -73.7 105.9 -131.5 -149.1 75.4 -140.8 168.2 74.7 120.6 -236.7 51.0 48.8 122.0 156.6 4.0 23.9 99.3 228.1 -90.4 -7.1 -41.1 39.3 -103.4 44.7 115.6 133.2 81.6 168.2 54.3 121.5 -56.0 -74.7 77.7 74.0 42.4 -186.7 -17.0 142.6 -106.3 -1.8 223.5 97.5 92.2 150.7 72.9 106.7 65.5 -120.8 69.2 -27.7 81.6 213.4 -235.8 83.6 148.8 -50.2 94.5 -32.0 -130.7 45.8 150.2 -33.4 -106.3 22.9 -98.8 4.1 170.4 16.2 164.9 -63.0 56.6 -13.3 -235.8 231.6 -161.5 -100.2 240.9 -152.6 -253.1 -8.6 -246.6 241.2 -132.9 -60.0 -139.1 1.4 28.3 -111.1 102.2 140.1 108.5 58.9 -48.0 -50.1 -7.4 -146.7 -105.3 -154.7 -11.1 -128.3 207.2 -93.2 20.1 118.2 -165.8 -19.1 -334.2 62.4 -132.6 196.8 -27.5 -187.9 -11.9 -22.2 -176.0 -43.5 -8.7 -100.2 49.8 -82.4 11.9 33.6 169.7 216.3 255.2 57.4 -114.9 109.0 -108.6 -203.6 -173.9 -38.0 183.1 -125.7 -302.7 95.9 -93.8 -241.7 117.4 -23.7 54.2 -62.1 80.3 -78.1 156.8 -67.0 -18.7 289.4 327.5 -227.2 117.5 24.6 -55.4 -71.3 37.6 87.1 -114.7 -2.4 241.3 43.3 -260.8 114.5 40.2 -53.5 434.4 -34.5 481.4 52.5 142.7 -490.1 814.6 122.5 166.8 72.5 -242.4 137.4 -55.0 -93.8 51.4 244.8 -221.2 592.7 253.8 176.7 -274.3 420.3 -73.6 383.9 -135.2 -100.0 -57.0 -512.0 59.6 -401.7 -136.8 -202.4 93.9 -134.8 16.9 99.0 -25.9 120.0 -280.5 -30.7 -140.7 -153.8 129.3 -113.3 213.7 169.9 -282.2 -413.5 -160.9 82.2 52.0 195.5 -172.0 21.8 832.2 66.6 293.7 -261.7 373.0 159.3 -90.9 -653.5 149.9 -90.8 -253.9 91.7 -30.4 -1094.4 19.8 -214.5 -284.2 111.0 -14.0 268.9 8.2 -18.1 66.0 104.1 105.8 -27.2 107.2 9.2 -359.4 561.6 -73.5 531.1 19.9 59.9 363.6 116.8 110.1 72.8 51.9 -141.9 -178.7 321.3 185.8 120.5 -54.8 42.4 168.6 79.6 60.9 -207.1 287.8 -299.0 286.1 243.6 335.0 -88.4 -59.1 61.5 -87.9 191.3 -62.0 -120.2 -96.4 -34.9 -55.5 -38.0 -420.0 -271.9 -276.2 -173.0 3.9 194.5 -175.6 120.6 -189.8 146.3 -290.4 190.5 63.2 -19.0 58.3 261.4 -446.0 205.0 0.8 79.6 119.4 -196.8 208.0 -320.8 302.6 421.7 202.8 -9.8 21.0 164.8 264.5 84.5 -56.9 267.5 -170.4 30.7 4.7 101.4 69.9 -159.7 -45.5 -85.7 15.2 119.7 451.2 319.0 154.3 276.4 450.7 321.8 -189.7 -334.3 59.0 28.9 -757.4 -11.4 -8.3 -208.0 27.5 189.4 69.5 -117.4 -410.4 107.6 -280.1 156.3 -1.7 144.1 171.8 -59.2 -187.0 196.6 -19.6 -61.4 105.0 -65.5 147.2 -8.0 -104.4 3.8 -63.6 -33.2 76.2 -179.2 -224.4 -123.0 1.3 -112.4 51.1 81.4 -15.8 -8.8 -102.4 73.9 91.1 -133.5 260.0 -112.5 6.9 47.9 17.1 116.3 -118.3 112.6 26.7 106.1 52.3 265.5 16.5 -32.0 37.5 -20.0 -62.8 -148.3 -147.7 -53.6 -29.2 104.1 2.3 15.1 -208.0 -64.6 -119.6 -69.3 154.5 108.6 -105.8 -165.0 -12.9 94.2 -57.4 149.8 100.6 -12.5 28.7 -206.7 7.6 155.3 242.2 -74.7 -176.8 233.8 -79.0 78.1 19.3 -87.2 -34.8 -36.6 -135.4 301.3 10.6 405.6 -28.1 21.3 -116.2 -43.3 -57.3 17.0 -38.1 -175.4 0.5 -314.7 145.2 108.1 0.9 -88.8 217.4 -161.3 -118.2 114.3 80.6 -250.2 -78.9 171.4 117.2 -73.3 -286.7 -288.4 144.2 -98.4 1.3 13.0 -238.9 116.2 -219.3 199.8 -55.0 206.8 -57.7 -65.9 11.6 -197.7 150.0 205.0 -107.3 238.7 278.6 123.7 -80.1 65.0 -167.1 -155.7 91.4 -263.5 -117.9 -349.5 -58.8 137.6 -174.8 153.6 -101.2 -21.1 -169.1 163.9 39.1 182.1 58.8 377.0 136.6 269.7 -230.7 95.7 149.8 134.3 -52.0 -39.2 131.9 23.7 394.8 1.2 -248.2 -355.5 -88.4 171.2 130.2 -63.4 -139.4 -13.5 -129.3 -155.3 -139.1 -61.5 28.7 -373.3 273.3 -120.7 -54.2 128.4 171.3 -104.0 -73.0 156.9 8.4 -132.0 247.0 -57.0 -1.1 410.2 -67.6 51.6 136.1 83.8 -69.1 100.6 325.6 71.6 73.6 182.6 58.4 206.5 183.9 -19.1 85.7 -423.4 169.4 -125.8 98.3 -3.1 -305.8 -360.1 82.0 191.7 -83.9 -4.7 128.1 191.1 240.5 -343.4 -109.4 -60.7 -564.9 -13.7 31.6 -2.0 -33.7 -317.6 3.6 194.6 2.8 -71.1 -595.0 135.7 -223.5 -175.1 182.4 8.3 -223.6 -376.9 -326.4 267.3 197.6 54.9 -134.2 102.5 -41.1 -166.6 -220.0 -146.5 447.3 786.5 -12.0 -77.2 160.5 -164.3 -43.0 -183.3 -279.5 -17.4 -162.3 501.5 308.0 -15.3 83.5 536.8 209.5 -374.4 196.7 21.7 -116.2 306.3 241.1 -186.8 -187.3 562.2 184.9 64.5 230.5 -86.0 -274.6 140.4 -51.6 -133.4 -117.3 -19.1 -144.2 -74.6 -163.3 -71.9 249.0 -107.6 -117.9 -295.0 -496.8 100.1 653.8 535.0 -0.8 -167.0 -385.7 -635.9 -558.8 221.1 77.3 -249.0 -496.8 -306.6 283.8 -382.1 136.9 61.4 -255.8 -191.7 377.1 -262.5 -56.1 18.8 279.0 39.4 -158.7 39.2 21.0 -423.6 182.5 19.6 503.6 -338.4 -388.3 317.7 -125.1 -245.4 261.9 235.0 325.7 89.6 -13.6 62.4 -221.4 -171.5 28.2 -215.7 245.4 -162.3 443.4 31.0 9.7 -160.2 -9.9 232.8 9.7 -88.2 62.7 -14.6 -270.3 341.9 339.1 99.5 123.2 188.5 87.5 -189.6 221.2 20.9 -153.8 249.7 47.0 -334.5 70.6 451.9 1.6 -269.3 -463.6 -191.7 -204.2 410.5 54.1 -288.6 273.5 6.5 43.2 -66.4 -249.1 19.5 -182.3 -34.1 -100.3 -169.8 446.2 38.1 -120.4 -175.1 381.8 161.9 -249.0 -97.6 -77.0 -337.1 193.3 -98.0 -232.1 490.6 -220.8 -221.0 143.0 -51.5 -30.9 -446.5 -37.1 -126.0 240.7 -26.3 -45.3 -83.1 221.2 -164.2 29.4 -120.8 -53.9 257.7 -270.7 -101.5 -76.8 -90.9 -64.5 20.5 -200.8 110.1 107.1 -64.7 244.9 148.9 -131.3 54.8 421.3 184.2 235.1 -269.3 -71.6 -109.7 39.6 -63.4 -154.0 -94.6 219.4 124.9 -8.9 124.1 -115.8 -269.1 268.2 -98.5 340.8 -175.9 61.1 -145.1 -230.4 -83.7 -3.4 519.6 305.8 -191.2 50.9 -165.1 -34.7 335.8 -58.7 253.8 298.9 -415.5 -139.4 92.6 -9.3 13.8 -3.6 -241.9 -63.1 -27.5 161.8 97.4 293.9 120.6 321.0 164.0 166.1 -140.8 21.0 -18.4 -24.6 -226.1 -125.3 -25.7 -162.3 0.5 143.3 168.2 176.6 -210.6 -50.8 197.9 11.7 -228.1
99.9 -279.5 120.8 -83.6 -77.3 -11.0 -32.2 155.1 -54.9 -252.3 -156.2 181.5 103.0 -101.0 63.4 317.8 -171.5 176.7 61.8 217.2 -107.1 -23.6 80.4 -83.5 -62.4 94.7 64.9 51.2 22.4 -172.0 -10.3 138.8 38.4 82.6 1.5 46.5 64.4 45.4 90.6 -67.0 -11.7 14.2 12.3 54.1 -61.6 67.5 73.3 82.3 334.7 63.1 -52.2 -611.1 106.0 -86.7 -19.8 84.4 145.7 -136.9 -19.4 77.7 98.1 45.7 22.4 -179.5 -7.7 63.0 -172.7 -62.0 34.2 -30.8 67.5 -91.1 -138.7 -143.8 -49.5 -38.7 16.9 -208.0 -56.7 50.8 36.8 300.9 14.6 -15.3 -142.2 16.6 11.7 21.6 57.4 106.5 33.8 -59.6 -176.8 49.6 -209.8 -18.0 -12.7 206.5 238.2 124.1 73.8 7.7 69.1 262.9 -34.4 -30.5 -159.2 -140.4 -117.0 -49.7 242.2 55.3 -21.9 283.9 72.5 -25.8 27.3 -171.0 182.5 33.3 128.0 192.8 138.5 -104.0 128.1 -2.5 128.0 -62.4 -2.5 -21.9 96.4 23.3 233.8 -125.8 -45.7 18.9 63.3 86.2 148.4 -173.4 -87.9 37.4 104.0 13.5 148.9 -150.0 -45.6 -67.6 118.7 -115.0 -98.6 173.6 -114.0 166.9 54.7 71.9 -165.1 -21.7 139.0 210.6 134.8 77.3 54.5 114.4 213.8 -100.3 74.4 -3.9 61.7 -2.2 29.2 91.6 222.0 -53.2 199.5 163.4 125.5 -54.1 -128.1 154.7 85.9 17.1 -163.5 -92.3 216.4 -174.1 6.1 248.3 -7.7 87.3 91.9 106.3 202.4 141.9 -179.7 58.9 -112.4 -89.3 152.4 -194.6 59.6 268.5 5.1 -1.2 48.3 -14.6 103.5 123.5 -188.3 -64.0 -62.3 -8.8 1.5 131.2 4.7 195.6 22.3 94.6 -17.1 -312.2 222.1 -177.1 -42.7 283.7 -144.1 -356.1 3.6 -327.3 274.3 -54.6 -91.4 -62.6 27.0 81.6 -184.6 33.0 62.6 0.4 59.6 43.8 -13.9 -60.7 -93.3 -107.6 -126.1 -64.3 -79.7 237.8 -13.1 117.1 41.7 -120.3 22.5 -311.2 89.0 -84.4 152.5 103.9 -222.6 69.5 -8.0 -100.6 -61.8 -49.5 -176.2 24.7 -139.5 -41.3 -85.0 69.5 135.7 149.6 142.3 -59.7 9.2 -62.5 -191.4 -249.4 -79.6 79.9 -197.1 -221.3 11.9 -139.3 -288.1 202.7 3.5 194.5 -44.3 60.2 -162.0 89.0 -111.6 -19.2 363.7 275.9 -275.7 162.3 -22.1 -40.1 -1.2 -3.5 249.8 -114.3 11.6 431.8 -110.2 -333.0 180.9 303.6 80.3 436.6 -75.6 428.6 50.3 151.2 -516.0 933.6 113.3 197.5 29.2 -265.0 38.9 170.9 -187.3 61.2 165.3 -295.2 471.0 172.1 237.6 -369.8 316.6 -280.4 346.9 66.8 -140.8 -238.6 -371.2 151.8 -413.0 -93.7 -211.3 185.1 7.5 106.7 6.4 21.0 171.1 -101.3 -49.2 -64.2 -177.2 318.7 -21.7 108.9 72.9 -420.5 -487.4 -43.8 -19.8 76.7 269.6 -79.4 149.0 909.5 151.4 217.1 -164.2 468.5 271.4 -20.3 -581.0 -11.8 -165.2 -297.4 -16.0 -88.1 -1097.8 3.6 -359.7 -240.4 162.2 -4.1 130.8 -29.8 -91.7 -46.4 -34.4 9.3 -12.7 62.5 -172.2 -436.6 644.4 26.5 467.8 -45.6 73.9 215.4 278.7 51.6 5.4 153.4 143.4 -205.8 299.2 188.9 104.2 -198.7 26.4 303.3 57.0 53.2 -228.4 242.5 -248.5 229.2 2.3 152.7 -177.4 -43.3 227.6 -261.0 347.6 -178.7 -70.8 -53.8 37.1 42.9 -6.2 -370.8 -317.9 -296.6 -201.3 -126.6 65.0 -76.5 6.8 -24.1 143.7 -92.5 111.3 181.5 -166.9 285.3 229.4 -351.9 324.0 120.3 197.2 -135.6 -129.4 376.4 -267.4 219.9 416.0 132.1 -30.0 -48.3 139.3 233.2 75.3 -179.2 94.5 -72.9 108.0 -36.1 -106.5 80.4 -0.4 -84.7 -157.2 -117.1 47.6 481.2 367.7 53.2 169.9 584.0 287.5 -172.6 -355.8 138.4 0.1 -796.9 93.8 -85.9 -216.1 -53.3 171.8 201.2 -69.4 -467.9 21.1 -170.6 57.0 -33.0 201.3 188.6 -264.3 -196.4 139.4 -38.6 -23.4 125.7 -115.6 182.0 -25.9 -101.1 26.8 -19.5 -60.2 11.8 -185.5 -157.6 -97.6 51.8 -60.5 -26.6 77.0 1.4 -19.2 -156.3 91.2 56.2 -132.4 212.4 -109.9 75.8 23.6 -2.4 138.3 -158.5 109.1 63.6 138.6 68.1 276.1 -22.3 -93.3 96.4 -4.0 -116.0 -128.1 -113.3 -53.6 57.8 88.1 -1.4 -0.5 -188.6 -75.8 -108.8 -41.8 89.8 83.4 -141.1 -170.7 -4.2 55.5 -3.3 165.2 107.5 -47.4 53.3 -214.4 49.5 164.8 218.2 8.9 -209.2 255.4 -28.0 31.8 85.6 -118.2 -16.4 -36.9 -149.8 367.4 66.0 319.2 -61.3 46.5 -155.0 -79.7 0.0 23.1 -5.8 -193.8 -5.2 -412.8 106.9 43.6 9.8 -6.4 222.5 -197.5 -38.1 142.9 69.4 -166.7 -98.8 174.4 157.4 -133.8 -209.5 -224.9 72.2 -65.1 -46.8 -1.0 -279.3 -71.8 -297.9 145.8 -111.4 111.4 -68.0 -84.3 45.4 -226.8 222.9 184.1 -172.8 303.4 302.0 184.4 -44.4 188.4 -234.7 -166.2 107.4 -246.6 -45.8 -439.4 -138.9 59.6 -215.9 138.3 -112.7 -129.9 -184.3 40.3 100.6 194.2 92.5 310.4 -12.5 142.1 -27.5 90.1 237.0 190.9 28.0 -78.8 208.4 72.7 367.3 65.2 -291.9 -339.6 59.9 210.0 132.1 -105.6 -78.2 -4.5 -134.2 -175.4 -115.0 24.0 -105.2 -303.9 170.2 -148.9 -75.8 92.3 180.0 -110.6 -154.8 143.5 -104.5 -84.7 277.7 -59.4 -11.4 490.9 -96.1 30.9 80.5 -27.0 -69.5 38.5 363.2 31.9 80.8 153.7 20.5 145.5 197.7 -60.2 50.1 -532.1 146.9 -158.6 207.6 -20.0 -247.4 -407.5 101.0 150.6 -129.0 -2.6 139.5 155.2 155.4 -387.7 -148.9 -7.2 -605.2 28.1 75.6 -9.9 -50.4 -274.9 -77.3 245.0 0.2 -59.4 -532.0 50.1 -294.9 -180.3 189.7 -77.9 -234.2 -334.4 -366.1 273.5 111.0 39.4 -205.8 78.6 -38.0 -118.4 -170.0 -120.8 443.6 757.8 65.7 18.4 156.6 -90.5 -11.0 -135.1 -266.1 9.7 -169.4 527.3 193.6 -23.5 100.3 433.3 239.2 -321.6 214.0 -21.0 -114.8 162.8 260.1 -116.2 -207.3 550.3 103.6 92.8 219.6 -118.7 -266.5 152.5 -95.4 -259.3 -202.5 -37.2 -158.8 -63.9 -106.9 25.9 244.0 -103.8 -137.0 -286.9 -497.8 72.4 641.6 639.4 -36.7 -156.5 -300.1 -607.0 -599.3 266.2 67.8 -278.8 -365.5 -166.3 277.9 -263.0 70.9 0.2 -339.9 -249.4 438.5 -397.6 -31.2 -122.4 384.4 -26.7 -171.5 -4.7 -118.9 -376.9 297.6 -11.0 572.5 -210.1 -351.0 222.7 -172.1 -283.3 306.7 208.2 225.7 235.4 -5.9 33.2 -129.9 -172.7 92.6 -247.3 191.2 -79.0 599.3 120.4 -31.1 -65.8 -57.7 210.7 -2.2 -90.7 -50.8 11.8 -260.3 321.3 416.4 23.7 91.4 119.1 8.0 -193.2 27.8 44.2 -237.1 235.9 11.4 -341.5 69.1 512.8 54.8 -260.7 -558.6 -311.7 -200.3 417.7 -12.2 -279.8 145.7 13.3 47.4 -0.5 -211.5 -36.8 -303.5 23.2 -81.6 -155.9 529.6 35.4 -34.4 -82.0 409.2 163.3 -323.0 -74.0 -142.8 -298.2 155.8 -1.7 -268.9 415.3 -312.6 -152.1 -49.0 -169.6 82.5 -386.5 10.0 -82.6 237.8 29.4 -16.6 -136.4 181.5 -174.3 -102.9 -46.7 18.5 219.8 -272.5 6.7 33.9 -139.3 -137.3 -51.5 -130.5 168.0 124.2 -83.9 251.1 97.6 -69.2 1.4 433.2 250.2 152.3 -298.5 -31.9 -31.8 -8.8 -62.6 -144.2 23.0 153.9 46.0 -35.6 116.4 -112.2 -304.5 206.1 -121.3 295.6 -239.9 9.3 -123.9 -208.2 -6.3 -2.6 444.8 275.8 -172.7 185.0 -59.6 -72.9 288.1 -93.1 171.3 317.5 -539.5 -82.0 100.4 -108.5 109.1 -6.9 -213.9 18.6 6.3 31.2 134.3 241.7 170.3 228.1 109.4 267.1 -130.0 64.4 76.2 -84.8 -261.3 -44.0 42.2 -228.0 53.3 128.9 108.1 60.2 -200.8 45.3 166.2 16.2 -125.0
101.6 -184.0 86.5 -181.6 -105.1 3.5 -19.5 204.5 -76.8 -296.7 -149.6 281.1 80.0 -63.5 61.0 300.9 -216.1 161.2 120.4 283.2 -74.9 -68.9 100.9 -58.9 -100.3 59.9 40.7 90.4 27.7 -157.6 -25.3 170.4 -19.0 66.9 -45.4 2.4 61.2 -4.8 175.4 -28.6 -7.9 -72.4 14.2 20.3 1.5 130.8 -1.7 14.9 344.8 83.8 -41.5 -570.6 43.5 -60.1 31.7 45.0 95.8 -67.0 70.9 181.5 93.4 -4.6 -8.7 -163.6 51.6 77.3 -182.6 -119.7 67.8 10.3 42.3 -40.1 -68.2 -152.0 0.1 -57.1 69.8 -144.4 -42.4 27.1 97.8 201.5 4.9 -109.6 -262.2 51.6 37.6 -6.0 103.6 80.6 -7.0 -144.0 -85.3 104.2 -355.0 -59.2 -18.5 216.6 248.7 134.2 31.7 43.8 130.6 297.2 81.2 -93.7 -118.2 -173.8 -62.5 -34.9 263.5 25.7 -41.0 284.8 93.6 -43.2 25.6 -138.6 189.7 45.9 116.3 157.6 144.6 57.5 208.3 52.4 138.1 -75.4 -48.0 -47.4 -53.0 -70.9 221.6 -55.0 -91.7 25.6 5.9 42.6 74.4 -160.2 19.9 -27.2 -43.0 7.8 116.1 -160.6 -102.7 -103.7 159.4 -168.4 14.2 172.8 0.6 63.4 -130.4 51.3 -158.7 7.2 56.8 221.7 146.6 153.1 107.5 95.3 218.1 -42.6 102.8 73.2 69.0 104.4 -48.5 160.2 347.7 -48.7 274.6 85.0 115.3 -48.8 -176.9 111.9 8.9 6.7 -198.6 -10.6 263.8 -89.0 -105.9 144.2 -78.1 178.1 15.2 128.4 158.7 117.3 -117.0 -20.0 -165.3 58.6 139.5 -128.6 67.4 423.3 -134.4 137.4 112.9 -5.2 0.3 57.5 -184.0 -58.5 98.7 -78.7 11.1 287.0 -28.8 152.4 50.3 100.5 85.0 -297.2 228.0 -146.5 -46.3 226.2 -45.7 -223.0 16.0 -422.4 94.4 -112.5 -26.9 -33.2 39.3 216.6 -284.4 28.0 2.5 2.6 71.2 52.7 19.8 -181.2 -23.7 -68.9 -154.4 -196.3 -78.9 181.5 131.0 79.8 130.1 -29.7 195.4 -243.9 29.7 -21.0 304.1 64.5 -151.1 22.3 27.1 58.2 -54.0 -48.0 -59.1 32.2 -115.3 65.9 32.9 15.4 146.3 225.7 93.6 45.5 43.4 -49.5 -309.4 -222.7 34.6 20.0 -96.0 -113.4 -147.0 -50.2 -157.3 152.7 32.7 81.2 26.1 60.2 -48.7 75.3 -106.5 73.4 285.5 313.6 -92.9 192.7 -37.9 87.8 -44.3 117.6 151.4 -77.2 42.1 509.9 -157.3 -156.1 390.8 218.7 -55.6 492.4 -33.1 382.7 143.7 188.9 -725.6 962.3 178.6 120.9 -104.9 -159.6 179.7 15.2 -139.9 98.1 0.6 -180.5 446.2 84.9 45.0 -467.2 316.4 -237.7 308.3 117.0 -290.1 -212.5 -335.2 291.8 -192.7 16.4 -282.1 336.8 27.5 159.2 19.3 -77.0 72.8 -18.1 -148.5 -94.6 -167.5 507.8 -136.8 5.0 201.1 -420.0 -412.8 -139.7 -132.3 53.4 255.3 36.6 153.8 830.5 275.9 95.4 -65.0 405.7 237.0 -133.5 -539.5 -120.8 -115.0 -315.0 145.9 -90.5 -1024.6 -55.4 -124.0 -64.4 284.9 15.7 156.9 -7.2 -85.0 80.2 41.4 180.8 -23.6 63.8 -163.2 -348.8 544.1 88.4 504.9 98.2 51.2 184.6 291.2 77.6 96.0 62.3 130.5 -41.0 116.0 195.0 109.5 -108.9 -25.9 308.8 175.3 34.9 -172.5 150.2 -352.1 202.1 34.9 80.6 -137.6 7.2 87.0 -193.2 249.9 -132.2 -133.9 -138.3 96.6 92.6 -109.0 -310.3 -259.5 -470.1 -79.5 -110.2 164.0 -94.0 182.7 -6.8 -64.8 -105.6 269.5 227.4 -240.5 377.8 302.6 -174.2 168.3 105.2 283.9 -160.1 -57.9 338.5 -242.9 141.4 411.3 135.3 -86.3 -44.8 116.6 280.6 107.3 -327.1 123.1 -92.9 195.2 64.8 -86.5 169.0 183.6 -169.9 -140.7 -65.1 -31.9 502.0 355.7 45.1 185.2 453.0 369.3 -114.5 -413.5 -55.6 42.7 -598.1 90.5 28.3 -318.3 -12.5 169.8 107.8 -31.3 -541.2 -74.0 -112.3 34.5 223.8 186.4 307.2 -140.2 -180.9 92.0 -30.8 -80.9 131.1 -75.7 158.9 -32.0 -87.9 11.3 28.9 -69.2 -66.6 -129.2 -110.5 -136.2 79.6 -28.7 12.9 146.7 -58.5 -18.5 -145.5 96.5 21.3 -174.3 234.0 -144.5 115.3 10.8 10.9 137.4 -73.4 128.8 13.8 85.1 83.9 334.3 -3.1 -137.5 96.5 19.4 -97.5 -112.8 -53.9 -76.4 55.1 82.0 85.8 -8.2 -134.5 1.9 -89.9 -32.7 133.8 31.6 -89.1 -183.3 -70.3 78.7 40.1 166.7 86.6 -69.4 -52.0 -225.0 40.8 157.5 202.4 20.4 -146.5 265.2 -39.4 0.8 133.0 -137.3 6.2 9.2 -118.7 392.8 74.4 229.7 -49.1 103.6 -106.4 -51.1 89.0 -1.2 -87.1 -195.4 -1.5 -485.0 12.7 50.4 -10.4 17.5 190.5 -215.3 -66.6 139.5 33.3 -106.0 -15.5 119.5 85.6 -68.2 -197.1 -209.3 -83.8 -143.4 24.3 -31.0 -302.5 -14.1 -286.2 134.1 -181.5 139.7 -10.1 35.9 77.9 -140.5 227.2 143.2 -215.7 281.3 287.5 68.5 -132.1 178.9 -199.6 -119.8 100.0 -389.9 -18.5 -455.3 -188.0 130.9 -174.2 200.3 -79.4 -148.3 -103.5 35.8 76.8 171.5 127.5 396.0 -94.0 83.8 94.0 27.4 87.6 107.3 -17.7 -84.8 178.2 111.6 260.6 28.9 -356.7 -301.0 117.9 97.5 63.3 -169.3 -9.4 18.3 -181.3 -115.0 -105.2 18.0 -63.3 -323.6 255.3 -86.2 -61.5 83.3 168.4 -134.3 -217.4 170.1 36.4 -125.2 281.8 -93.2 -136.4 466.9 -67.2 -19.4 128.7 2.2 -28.6 -36.5 207.6 95.5 25.8 101.3 -22.2 61.0 169.7 -91.4 -22.4 -525.1 138.1 -218.4 332.0 58.4 -205.2 -397.6 145.2 116.6 -22.6 22.7 144.6 156.3 220.0 -368.2 -142.5 41.4 -516.9 71.7 131.5 -9.7 -97.4 -237.6 -182.0 229.9 12.2 -59.9 -421.1 36.8 -258.6 -191.5 167.8 -112.2 -277.4 -324.0 -432.8 236.7 34.4 16.6 -248.6 74.9 15.2 -89.7 -112.6 -41.7 330.0 725.4 127.7 43.6 181.7 -35.0 46.4 -107.1 -258.3 5.8 -155.7 606.6 186.8 6.9 179.2 365.0 230.6 -303.6 209.5 -93.2 -91.1 104.6 290.7 -31.2 -302.1 528.6 87.3 148.3 198.7 -152.7 -211.2 143.8 -112.7 -274.6 -239.9 8.0 -201.0 -40.4 -128.7 136.5 225.9 -123.5 -71.3 -392.3 -479.6 101.0 585.0 625.1 -44.5 -201.5 -197.8 -512.5 -606.8 226.5 105.6 -307.9 -97.3 22.1 358.7 -224.3 141.1 -27.8 -242.4 -220.1 468.2 -368.1 -60.4 -63.4 469.5 -162.3 -247.9 -101.3 52.1 -284.4 326.7 -35.6 624.6 -345.2 -338.2 180.5 -149.8 -193.2 237.3 -79.1 245.7 206.7 34.8 -95.9 -156.4 -260.5 127.3 -449.7 260.7 -54.2 578.7 94.8 -92.8 -140.1 -80.6 138.9 17.7 -11.5 -11.5 -42.3 -245.6 359.3 473.3 -53.3 20.6 120.2 161.1 -188.9 -56.1 34.7 -182.1 270.6 46.2 -544.9 -5.4 493.1 64.8 -191.6 -570.0 -339.1 -46.5 588.8 210.5 -187.1 307.9 30.5 144.0 71.4 -117.2 -148.9 -270.9 54.6 -28.1 -180.7 645.9 7.5 -24.9 -29.3 413.2 149.0 -276.9 57.2 71.3 -227.8 138.0 -27.6 -267.8 399.9 -347.4 -229.9 -204.7 -183.7 92.8 -240.3 24.5 -102.2 197.4 -17.9 81.4 -136.0 95.8 -236.6 -149.7 19.0 83.8 240.0 -179.7 -3.5 76.1 -214.5 -70.4 -37.2 -100.3 107.8 215.3 -136.9 250.6 57.1 -0.5 -22.6 469.1 233.0 162.4 -250.1 -75.7 -36.8 -63.6 -39.4 -71.3 88.0 164.6 63.7 -24.5 56.5 -58.3 -329.3 136.1 -113.7 241.5 -222.2 -101.9 -172.4 -197.8 -69.0 -80.0 323.8 220.0 -183.4 310.5 -75.7 -85.3 186.6 -38.5 133.9 225.1 -478.0 -199.7 28.8 -106.4 150.6 -41.2 -167.6 34.4 3.8 -64.2 122.8 208.0 154.2 151.3 81.0 332.4 -83.5 154.0 101.6 -159.4 -196.4 36.8 168.2 -264.4 -6.7 177.4 -68.2 -80.2 -83.7 56.3 84.0 15.2 -8.4
103.2 -145.8 61.3 -195.5 -42.3 -67.2 -16.0 263.3 -49.7 -294.4 -58.5 237.5 45.0 16.5 17.1 240.0 -239.4 196.6 115.4 209.2 -120.3 -60.6 216.7 -45.5 -98.7 103.6 52.2 24.5 106.4 -153.8 -122.3 17.6 -55.5 64.5 -9.0 -25.9 57.0 29.0 176.6 -5.2 4.8 -37.8 42.7 -36.2 80.0 67.7 9.9 122.8 369.4 80.3 -62.8 -517.8 86.0 -162.9 73.2 -47.4 129.9 -90.2 62.4 182.9 17.5 57.9 -23.0 -146.1 47.8 51.4 -206.2 0.1 40.1 1.1 41.3 65.7 -65.8 -113.4 3.9 -65.7 65.3 -94.2 30.5 -86.1 170.8 122.1 -38.8 -12.0 -189.3 60.5 30.9 -61.1 78.9 66.2 -62.7 -213.0 -3.9 77.4 -266.8 -60.8 -50.7 170.6 254.4 149.8 16.9 -40.1 107.6 234.8 -1.6 39.9 -83.0 -167.6 4.5 76.3 227.2 25.1 -86.7 306.1 171.9 -19.6 1.4 -120.3 61.1 123.6 33.8 153.6 119.0 112.3 136.4 38.2 119.3 -75.3 19.4 11.4 -58.7 -154.5 155.8 -97.8 -58.6 -157.1 25.1 30.3 175.7 -74.6 -91.0 -32.8 -81.0 16.3 49.6 -52.7 -71.6 -85.1 167.5 -239.1 6.3 49.7 1.4 -8.7 -24.1 52.7 -149.8 -17.8 48.0 107.9 176.8 66.4 76.4 68.0 148.7 -6.1 35.7 59.9 -116.4 24.9 -41.3 206.2 318.6 -23.9 254.2 90.8 162.5 -115.4 -109.4 58.3 65.2 50.1 -165.6 73.0 131.9 -167.3 -17.3 217.6 -81.5 194.7 47.9 151.2 109.5 52.0 -115.7 86.0 -167.2 41.0 82.7 -196.2 86.0 526.9 -202.5 87.4 98.2 -25.1 90.5 121.7 26.6 109.3 92.7 -119.2 126.6 128.2 -115.5 105.3 47.1 89.1 41.0 -191.2 181.7 -4.2 68.8 141.7 46.1 -275.8 26.9 -605.6 140.1 -135.7 -57.3 41.1 166.9 198.4 -253.4 1.2 135.2 76.9 146.9 47.4 -67.7 -105.9 -53.4 26.4 -103.3 -160.6 -58.2 114.3 49.6 150.5 43.1 -82.8 145.6 -191.1 46.7 -29.5 443.6 35.9 -93.0 -32.7 15.8 68.1 63.9 -280.7 56.8 6.5 -0.3 138.7 45.9 78.6 184.0 208.6 155.5 -97.1 2.7 -4.6 -176.4 -290.7 63.2 105.1 -187.8 -196.9 -47.9 -177.1 -168.5 118.7 88.2 11.4 -40.7 175.6 -140.1 115.2 -143.3 -57.1 302.3 313.7 27.0 133.2 41.2 66.0 -59.2 127.9 102.8 -85.4 -236.3 176.0 -29.5 -18.1 359.8 140.4 -97.4 477.3 -79.8 518.6 38.6 244.2 -761.8 967.0 186.2 96.1 -144.2 -200.3 36.2 -43.2 -32.7 202.0 -94.2 -115.0 371.1 -15.5 -45.2 -316.9 252.6 8.3 243.9 99.6 -279.1 -229.6 -305.4 185.4 -273.4 47.2 -355.2 164.8 -36.1 165.1 45.5 -52.7 -110.3 8.2 -98.3 -66.3 -0.6 391.0 -76.2 95.7 123.8 -368.4 -397.2 -188.9 9.7 146.2 60.5 29.1 225.5 743.8 425.4 79.9 -13.7 336.3 139.2 -250.0 -593.2 -75.5 -2.8 -307.3 225.2 -243.3 -1129.0 -88.3 59.2 87.3 373.3 23.2 339.6 17.4 -4.2 106.8 12.8 217.9 44.5 148.7 -174.8 -343.7 457.6 70.0 483.3 194.7 -200.8 97.9 128.8 91.7 211.8 167.3 -56.6 83.9 102.9 179.8 53.1 -28.5 -139.2 140.0 172.1 173.4 -165.9 92.4 -297.8 84.2 137.3 72.8 -157.2 184.5 31.4 -103.4 165.7 -11.4 35.6 -6.0 33.1 128.7 48.5 -247.2 -175.5 -536.9 -185.5 -9.8 157.4 -237.0 183.4 33.6 77.9 -137.6 376.2 193.4 -57.8 318.5 331.6 -187.1 234.7 55.5 316.9 -146.1 -234.1 199.3 -160.4 82.0 287.8 113.6 -91.3 -7.2 147.8 252.4 193.6 -219.7 112.1 72.7 213.9 66.3 27.0 130.8 142.5 -164.1 44.1 -4.2 36.5 359.9 337.9 60.0 347.3 230.5 499.1 -192.3 -220.0 7.0 54.6 -642.5 -32.2 25.2 -283.2 64.7 74.4 122.0 42.6 -582.4 79.5 7.1 243.8 96.4 67.9 349.9 -30.2 -122.0 65.1 -38.2 -70.9 168.0 -14.5 103.9 -4.2 -21.7 -69.2 -23.7 -24.7 -58.2 -138.8 -209.5 -167.2 96.5 0.9 15.2 149.4 -65.9 -16.8 -105.4 126.4 -22.1 -110.1 250.8 -140.5 67.8 -1.6 -5.1 131.3 -80.7 118.4 -49.9 120.6 54.5 333.9 -1.6 -87.3 40.3 79.5 -83.6 -15.5 -76.0 -169.1 -32.1 34.3 73.9 42.1 -109.8 -15.2 -69.3 -50.8 117.8 9.6 -83.5 -164.3 -85.6 176.5 9.6 183.0 49.0 -41.5 -124.8 -187.1 -11.5 175.7 205.3 -1.5 -196.1 205.9 -71.6 42.7 130.9 -140.6 -22.3 -10.5 -79.6 387.5 30.5 129.9 -63.3 184.0 -72.7 -30.2 19.1 -19.0 -130.0 -209.5 23.4 -588.5 39.1 36.0 -45.4 -56.4 208.1 -144.7 -57.5 140.9 92.1 -152.5 -73.9 171.7 -0.1 -55.2 -237.9 -262.1 -56.2 -152.9 -42.0 -84.3 -174.9 98.7 -292.1 184.3 -281.6 121.4 -23.5 -48.3 13.4 -101.3 159.1 137.5 -247.3 312.0 269.9 58.9 -205.8 157.9 -188.0 -159.1 77.8 -374.3 -18.1 -483.4 -191.7 142.2 -165.3 189.2 -92.5 -113.4 -166.2 112.5 111.2 161.3 101.8 446.4 141.3 153.6 -29.2 131.9 13.7 67.6 -93.6 -50.9 24.4 102.5 257.1 58.2 -257.5 -300.9 72.7 101.0 145.6 -146.1 -72.4 58.4 -141.5 -118.8 -158.4 16.7 -63.8 -467.4 365.7 -6.6 -74.3 32.1 174.3 -185.5 -273.1 218.5 58.8 -76.8 266.1 -79.1 6.9 317.5 -47.9 -38.8 132.2 54.4 0.5 5.5 181.5 80.1 130.7 136.5 -60.1 33.5 171.2 -37.1 -62.5 -536.1 163.3 -202.7 428.6 80.0 -175.9 -379.4 184.7 62.4 23.5 6.3 162.5 143.9 276.6 -379.6 -92.1 63.1 -387.1 54.7 169.8 27.8 -83.9 -120.2 -232.8 170.4 -11.5 -72.4 -365.7 96.6 -240.2 -157.0 175.2 -30.9 -302.2 -309.1 -468.1 169.3 -8.9 20.9 -232.5 54.3 2.9 -88.0 -98.7 -18.4 266.7 702.8 190.6 104.7 231.5 31.1 81.1 -136.2 -205.4 -8.2 -56.0 637.3 260.6 53.0 209.0 376.3 142.5 -286.6 199.5 -63.2 -81.7 44.1 312.9 57.7 -266.0 496.3 224.5 288.4 175.5 -197.2 -138.5 126.4 -107.0 -223.2 -232.2 9.4 -274.1 6.1 -141.3 161.5 205.0 -148.7 -34.9 -449.2 -531.3 117.0 489.5 550.6 -47.8 -220.7 -39.8 -429.1 -650.7 137.5 175.3 -270.7 99.0 106.5 309.2 -206.4 249.6 97.8 -202.0 -249.2 453.9 -489.0 -199.3 -35.8 459.8 -200.6 -295.0 57.4 110.2 -284.1 368.3 -51.2 618.0 -435.5 -387.8 275.2 -80.5 -213.8 243.5 -229.9 243.8 219.2 99.9 -100.0 -294.5 -309.5 237.0 -469.6 262.6 -79.3 560.8 3.3 -111.2 -95.6 -25.8 96.2 41.2 -92.6 95.0 -90.3 -174.6 225.6 502.1 25.2 3.2 215.7 229.8 -193.3 126.7 57.0 -47.9 268.8 86.2 -647.4 -97.3 517.4 169.3 -57.4 -474.7 -297.7 -41.2 625.9 363.3 -173.6 323.8 99.0 135.9 -40.4 -82.2 -86.8 -144.6 -42.6 -26.4 -134.5 515.1 34.8 -87.2 -147.6 324.5 -3.6 -287.1 81.6 69.6 -255.4 201.3 -24.6 -218.5 359.4 -317.8 -266.2 -183.1 -172.6 57.6 -259.9 50.0 -41.4 234.3 -25.4 85.3 -53.4 -19.7 -199.9 -94.8 -50.3 92.5 175.5 -170.6 -22.9 58.3 -179.7 -46.9 -3.4 8.1 124.9 282.5 -138.1 226.8 46.9 -19.9 -42.5 528.7 157.2 219.7 -192.6 -43.7 -107.5 -160.0 -2.3 -47.5 63.1 171.3 140.4 40.8 -47.6 -29.4 -319.8 61.3 -144.8 344.6 -171.0 -114.1 -230.5 -158.8 -247.1 -77.1 253.6 213.9 -177.1 349.4 -131.6 -106.8 191.2 6.1 113.5 148.0 -414.4 -304.5 101.1 -98.8 91.9 -69.8 -181.4 -4.3 69.4 -137.8 63.9 241.8 174.5 182.2 107.6 259.9 -37.1 106.9 94.2 -135.1 -157.5 -7.6 181.2 -120.6 -122.5 213.4 -75.9 -73.1 -96.6 60.9 114.0 -3.6 12.2
104.9 -172.0 162.6 -188.2 -48.8 -107.8 -17.7 197.3 -8.7 -160.3 43.7 179.3 43.1 25.5 63.6 231.9 -148.0 151.7 50.4 206.2 -82.2 -67.8 180.9 -72.0 -85.9 160.9 15.1 39.0 126.8 -152.1 -142.7 32.6 -30.0 -0.9 -14.5 -74.6 84.3 154.6 168.6 -19.5 6.9 56.8 26.8 -68.1 84.6 -5.5 46.7 124.4 341.2 24.2 -78.6 -473.0 132.3 -187.6 51.3 -89.7 138.1 -111.0 56.7 127.2 -24.7 132.2 12.1 -120.3 52.2 2.1 -190.0 34.6 45.2 -2.4 -6.4 -3.8 -131.0 -171.0 50.9 -169.5 12.6 -127.2 40.0 -9.4 86.2 233.9 10.3 -102.3 -135.5 78.4 139.5 -42.8 13.3 59.1 -35.2 -177.3 -39.6 130.5 -220.6 -71.5 -88.8 99.8 285.9 119.3 53.1 -73.1 64.2 209.5 -96.4 89.2 -89.7 -31.0 -35.5 -114.2 126.8 74.7 -106.5 232.0 212.7 -73.3 95.3 -191.5 -12.1 35.0 58.5 146.8 114.9 -56.5 68.9 44.7 176.7 -30.1 117.8 -15.5 90.6 -150.4 168.5 -94.0 -25.5 -103.8 102.6 58.5 105.6 -60.1 -197.6 39.4 -43.1 -18.4 184.8 -56.8 -67.2 21.2 270.1 -70.6 -75.4 30.5 -8.5 69.2 16.8 6.0 -55.8 24.3 39.7 39.3 198.1 139.1 19.4 64.0 85.5 -10.6 -5.9 25.7 -142.9 45.2 -10.3 187.5 301.9 -5.2 299.6 138.9 88.9 -98.2 -68.6 76.5 20.6 64.6 -99.8 9.3 -22.3 -181.9 -53.3 273.5 -184.2 184.3 118.8 101.5 127.7 51.6 -63.1 137.1 -148.4 -61.5 77.9 -145.3 7.7 460.9 -161.1 55.3 59.9 50.8 29.6 16.2 -6.2 86.2 82.4 -75.5 134.9 81.0 -289.9 146.4 71.8 110.5 42.1 -175.8 105.7 -61.7 162.0 212.1 150.7 -220.8 -66.9 -708.1 181.0 -100.7 -131.6 92.5 108.5 73.4 -209.2 -0.1 235.7 154.1 18.9 138.5 -12.4 -69.9 84.6 -153.8 -31.8 -43.2 57.1 125.2 -88.4 130.2 -0.2 -164.3 99.5 -140.4 -82.3 -6.2 402.7 104.5 -74.7 -9.4 -59.7 150.0 47.4 -246.5 39.2 14.1 45.8 78.6 -89.6 -6.3 236.0 109.3 117.3 -120.1 -2.9 64.6 -79.3 -388.4 -69.0 71.0 -197.0 -138.5 6.3 -266.8 -394.7 285.9 54.8 -11.0 -52.3 120.4 -274.3 -28.6 -135.1 -163.1 399.0 313.5 -72.3 200.9 39.7 -71.8 -22.2 82.6 174.8 -64.1 -129.2 230.9 -252.6 -44.8 307.2 223.1 -12.0 349.4 -214.8 458.3 -55.7 220.1 -574.0 1004.7 -30.8 -40.7 -181.6 -218.3 -61.8 155.4 -89.0 94.4 -251.1 -123.1 391.1 -19.7 -84.2 -396.6 255.0 -145.0 253.5 123.0 -235.0 -312.0 -223.4 -2.1 -418.5 35.6 -445.5 274.3 236.9 253.0 5.1 -52.2 -124.9 66.0 -45.1 -114.1 -30.4 226.5 118.1 57.8 58.0 -264.0 -256.8 -206.7 157.9 201.4 -95.8 86.9 113.4 655.3 476.2 121.7 22.8 439.6 96.3 -176.5 -373.1 -78.4 75.0 -172.1 79.2 -349.4 -1045.3 -27.6 -119.2 92.0 201.7 79.4 255.6 -32.0 6.6 -53.6 9.2 54.1 107.2 52.5 -197.7 -356.1 336.8 50.5 261.8 18.4 -255.7 36.6 154.1 62.0 209.1 222.1 36.8 70.8 144.1 41.9 -76.9 54.3 -203.4 237.4 341.8 186.7 -109.5 116.8 -211.2 23.6 81.8 99.3 -362.3 227.1 118.4 -166.7 201.9 -72.1 29.5 211.5 -144.6 73.6 8.8 -201.7 -177.2 -606.6 -141.1 -185.6 58.7 -40.9 87.6 -77.3 139.5 -28.9 273.9 210.5 -189.3 334.9 173.6 -256.0 300.6 9.3 262.6 -81.0 -192.4 343.7 -252.7 85.3 250.3 -32.8 -67.9 -24.4 197.4 302.2 169.5 -122.2 11.6 80.9 120.1 -22.0 46.8 -55.4 62.4 -82.7 4.9 -19.0 -16.8 270.2 321.2 91.4 327.0 202.4 287.5 -199.7 -210.1 185.1 8.9 -591.3 -154.9 81.9 -198.1 8.9 -51.4 138.7 -105.8 -513.0 52.1 152.8 261.6 70.9 53.5 261.8 -75.6 -197.8 55.7 -51.2 -106.4 157.7 -47.5 143.6 9.8 2.9 -41.1 -56.5 16.6 -88.7 -146.5 -178.3 -152.8 133.1 -36.7 -10.6 133.4 4.4 50.9 -85.1 117.8 -78.3 -92.1 195.3 -137.7 68.5 17.0 -49.4 122.5 -116.5 61.9 18.5 163.9 33.3 306.2 -39.0 -106.9 41.8 82.8 -99.9 -15.2 -98.1 -124.6 -6.7 50.8 6.9 -27.2 -121.6 -88.4 -37.8 6.1 89.0 -16.5 -54.1 -151.3 -131.1 187.0 41.8 185.5 108.5 -29.0 -90.6 -166.1 -22.2 190.0 192.8 39.4 -160.6 242.4 6.8 63.2 166.1 -131.7 52.5 10.8 -131.7 405.7 91.1 58.1 -32.3 269.8 -103.7 -50.3 -4.6 -2.8 -114.6 -242.1 56.6 -614.7 8.3 -17.1 -35.0 -88.7 160.3 -134.3 6.8 119.8 108.0 -168.8 -130.7 244.9 -3.2 -32.7 -350.6 -203.8 8.3 -172.9 -20.8 -58.0 -152.1 112.3 -264.5 245.5 -170.9 113.1 -1.1 -29.4 93.6 -159.3 171.2 126.1 -304.7 338.4 286.9 137.7 -60.3 166.9 -192.8 -201.4 130.9 -360.0 -73.2 -495.2 -267.8 205.7 -241.1 220.6 -110.1 -118.7 -131.5 34.5 2.5 186.8 53.8 353.0 219.0 62.3 -59.4 135.5 116.7 50.1 -49.3 -65.3 73.7 -43.9 314.0 59.2 -290.0 -216.5 125.5 101.1 172.1 -148.0 -26.3 71.6 -86.4 -177.5 -85.5 37.0 -240.2 -386.9 218.1 -71.2 -88.2 28.5 104.5 -172.3 -294.5 151.6 8.7 -62.8 290.2 -26.7 35.4 278.7 -78.8 78.9 99.7 -6.3 23.1 34.5 228.0 9.1 161.2 75.6 27.8 101.8 165.5 10.4 -81.0 -614.6 230.1 -101.7 465.6 -8.1 -133.9 -449.5 129.4 -15.6 -80.7 -78.2 151.8 102.7 240.4 -447.0 -49.1 69.1 -304.4 26.6 134.1 31.0 -93.4 -5.7 -278.8 156.0 -3.7 -18.9 -428.9 135.9 -309.7 -123.7 141.3 -5.4 -281.8 -243.7 -414.6 127.1 -66.1 45.6 -232.8 -5.3 -52.5 -13.8 -46.3 0.6 282.2 646.1 280.6 198.1 203.6 109.4 62.4 -142.5 -150.3 -16.5 11.5 627.4 271.8 64.5 253.0 358.2 89.2 -255.2 180.0 -32.7 -96.0 5.2 318.0 174.5 -141.0 467.9 320.5 364.5 142.1 -198.1 -32.5 150.5 -68.6 -214.9 -265.7 59.2 -328.4 76.0 -144.2 162.9 137.3 -57.9 -62.9 -404.0 -588.3 94.4 436.8 542.9 -63.8 -191.9 11.1 -427.2 -693.4 215.2 245.4 -276.1 347.5 220.7 318.8 -302.4 294.7 72.9 -210.6 -313.0 331.3 -589.6 -132.9 -15.7 348.0 -253.8 -321.5 37.4 43.5 -271.4 254.5 -41.1 710.5 -445.9 -399.3 223.6 -137.4 -278.7 221.1 -194.8 281.3 386.4 103.2 -31.8 -181.1 -308.2 233.1 -362.2 155.7 -33.0 565.8 30.4 -100.8 14.2 -119.4 90.4 54.7 -107.9 -34.6 -73.9 -136.5 234.8 519.0 39.1 129.6 176.0 153.3 -321.6 209.1 45.8 -41.6 247.5 -79.2 -577.7 -153.3 574.1 235.1 -157.5 -588.5 -204.0 -158.7 560.3 370.8 -247.6 259.9 -69.8 97.9 -194.3 -24.7 -151.4 -227.9 -45.3 -0.7 -163.4 378.4 -117.9 -237.7 -208.4 304.3 -12.1 -295.4 14.5 -113.0 -292.5 224.7 -50.6 -175.7 288.7 -255.6 -154.6 -237.1 -210.4 102.3 -246.7 31.6 103.9 262.9 -16.2 -16.1 -8.0 -41.0 -70.6 -107.9 -45.4 100.7 96.6 -237.3 -22.3 52.0 -48.9 -71.4 -80.3 50.4 240.5 282.2 -15.6 193.0 19.7 -49.4 -27.3 397.2 208.0 364.9 -165.2 62.3 -134.4 -213.9 -50.4 -16.6 77.6 123.6 83.6 -1.6 -87.7 -89.3 -198.4 6.8 -207.6 351.7 -118.3 -7.7 -311.5 -199.3 -275.9 -47.9 245.9 166.2 -182.3 315.5 -92.4 -177.1 263.6 -73.9 29.8 162.0 -462.5 -272.1 254.0 -127.5 59.5 -18.1 -187.4 -51.9 133.8 -195.2 5.8 300.3 184.4 255.3 34.9 180.5 -66.7 -21.1 109.4 -116.5 -159.4 2.7 82.9 45.8 -152.3 243.0 -1.3 18.8 -138.7 63.6 196.8 -32.6 -30.5
106.6 -118.1 188.4 -198.8 -49.8 4.4 57.7 188.8 16.8 -138.6 35.4 194.3 44.8 -24.0 59.5 177.6 -235.6 121.1 72.1 244.2 -7.6 6.3 178.3 -52.8 -96.5 189.5 141.1 175.5 139.7 -46.9 -109.7 46.3 36.5 -80.5 -26.4 15.4 61.6 118.5 202.8 46.0 65.2 21.3 -7.6 -21.1 78.2 -59.3 26.2 49.2 242.1 58.7 -101.4 -469.6 140.2 -210.5 7.2 71.4 120.2 -145.4 70.9 216.3 -31.5 125.2 61.8 -146.5 17.7 20.2 -183.6 -64.7 64.5 44.1 60.5 -52.3 -97.4 -135.2 83.4 -173.7 3.3 -163.2 -61.6 20.3 45.5 270.3 22.3 -184.2 -83.0 70.0 225.8 11.7 63.1 100.9 -57.3 -225.0 12.0 86.2 -278.6 -78.1 -56.8 84.9 311.5 149.6 0.8 -61.3 4.4 270.9 -180.2 28.3 -163.3 -186.5 -55.7 -178.4 148.1 57.1 -104.6 274.7 179.6 -46.0 34.2 -103.9 86.6 104.9 43.3 236.1 124.9 10.1 226.8 12.5 237.9 -9.2 123.7 52.0 30.5 -64.4 209.2 -51.9 105.0 23.0 206.7 65.1 82.7 -152.7 -22.6 36.7 -31.3 -19.9 250.0 -35.4 26.4 84.2 107.0 -136.5 -71.5 -32.6 91.0 155.5 -69.1 90.4 -133.0 80.8 -33.7 -104.6 116.6 38.1 43.0 105.7 143.5 -76.3 104.1 -100.6 -42.5 103.5 2.4 133.9 334.3 19.5 365.4 71.1 94.9 -71.9 -72.5 75.8 -77.6 57.9 -68.3 -12.4 13.1 -160.6 -100.8 212.7 -92.0 145.4 82.4 3.9 142.5 10.0 -17.1 166.6 -146.4 -41.3 93.8 -18.3 44.1 431.1 -289.0 66.8 15.3 -14.6 -45.1 11.7 -160.2 -166.1 104.9 -142.2 66.1 18.4 -288.7 130.2 -45.2 135.4 101.0 -220.9 118.5 -95.4 244.7 269.6 109.1 -133.0 -181.4 -576.6 40.5 -117.6 -25.9 77.4 -0.5 95.3 -273.2 12.5 217.9 128.5 60.7 252.8 86.1 -139.6 95.5 -199.7 -88.4 -130.0 -74.2 212.7 14.1 77.8 -36.4 -128.8 134.6 -114.7 -168.2 -79.5 437.8 18.2 20.5 -104.9 -100.7 245.1 -38.6 -80.7 58.6 -96.2 122.4 9.9 -172.1 -10.2 205.7 51.0 -11.3 20.0 55.2 32.2 -132.3 -274.5 -91.9 132.0 -67.4 -107.2 -59.8 -251.6 -321.9 248.9 57.0 26.3 63.0 135.5 -259.8 -74.8 -79.2 -16.8 377.2 344.3 -108.0 136.4 -20.1 -49.6 -22.2 152.8 240.2 -204.0 -181.7 152.7 -308.1 78.8 406.6 215.4 -58.6 343.3 -17.2 498.0 -12.6 110.8 -465.3 959.6 -31.3 -127.6 -58.0 98.4 165.0 139.1 -51.9 25.5 -243.7 -103.8 295.0 103.0 4.2 -626.9 233.1 -235.9 180.5 83.1 -281.5 -503.0 -183.6 9.0 -694.2 192.5 -274.0 660.7 545.9 474.3 83.3 -182.1 -99.2 45.4 -24.3 -141.8 -111.5 251.8 -29.2 -58.9 204.8 -297.9 -185.4 -199.4 73.2 144.6 -168.6 184.6 132.1 555.5 574.9 208.2 123.1 405.3 54.1 -62.9 -326.5 -86.3 -33.3 -202.2 -30.6 -243.9 -750.7 -67.5 -214.3 65.7 186.5 78.9 313.1 18.1 35.2 -31.5 149.8 92.8 81.3 116.9 -180.4 -215.8 126.9 69.0 235.8 148.5 -153.7 169.8 3.2 108.1 70.0 -40.1 46.4 125.8 106.3 100.1 -231.5 -16.5 -309.5 441.3 324.9 143.7 115.7 -0.3 -258.1 183.4 121.5 68.2 -338.6 172.5 -10.4 -129.2 215.3 -144.5 -37.4 39.8 -55.1 50.1 11.4 -168.2 -128.2 -658.1 10.7 -170.3 -13.7 -118.5 138.4 53.4 -95.2 -71.7 420.3 170.2 -284.8 445.6 162.0 -271.0 238.8 -18.0 216.2 -222.9 -137.6 418.8 -247.0 59.2 237.4 -19.0 -107.5 -195.4 277.4 239.6 294.9 -48.0 189.6 -65.9 157.6 -103.7 -65.8 -38.8 169.6 12.6 -18.8 -61.3 14.1 178.2 313.2 -89.6 269.1 222.1 297.1 -128.0 -268.1 54.3 -64.2 -392.2 -226.3 42.3 -236.9 -77.0 66.8 -0.0 -112.2 -400.9 -15.1 86.6 228.0 100.1 41.1 174.5 -58.9 -185.2 8.4 -83.5 -207.7 178.2 -51.0 242.7 6.6 17.6 -14.8 -68.9 27.0 -43.5 -129.3 -152.6 -142.0 207.5 50.7 -5.9 154.6 -14.2 70.9 -44.7 38.6 -122.9 -116.0 192.4 -148.4 47.0 0.2 -53.0 129.7 -70.9 75.3 21.6 147.5 83.8 348.0 19.2 -107.6 117.2 166.9 -52.6 -7.0 -145.6 -126.1 114.8 29.3 -12.7 -77.8 -149.3 -75.5 20.9 12.7 73.3 -30.8 -114.6 -164.7 -133.2 204.4 123.5 154.5 118.7 9.5 -104.6 -208.9 -9.7 230.8 197.4 38.0 -143.3 193.1 91.7 48.8 149.4 -173.4 -2.2 -63.6 -143.3 344.0 122.1 13.7 -19.1 295.1 -121.0 -81.1 -20.1 -12.2 -97.6 -260.6 9.2 -733.4 -51.6 -44.0 24.2 -66.0 165.5 -111.2 -54.1 49.9 7.6 -176.1 -66.8 195.2 19.5 -12.2 -244.2 -31.7 -139.6 -182.7 61.2 -36.8 -162.0 136.0 -238.5 274.2 -101.3 140.4 -15.2 40.2 45.2 -153.6 268.7 68.4 -222.7 323.3 272.5 179.1 -53.9 85.2 -94.1 -232.4 115.6 -437.7 -75.8 -466.9 -258.2 177.6 -239.1 271.3 -46.8 -141.5 -166.9 -27.9 -23.6 192.6 -21.3 294.9 35.8 -30.3 33.5 -11.4 26.8 187.1 -56.0 -86.7 160.3 -98.1 359.5 44.3 -379.3 -205.1 216.0 13.8 93.8 -18.2 81.5 -2.9 -106.7 -251.9 -52.5 -44.2 -234.5 -361.2 197.6 -43.5 -29.9 8.1 97.7 -182.3 -225.9 87.2 40.3 -86.2 272.0 -65.8 -4.8 387.3 -76.6 105.8 134.4 -21.1 -40.5 64.2 139.3 49.6 201.1 59.9 -65.3 109.9 149.5 39.1 -60.7 -650.0 260.4 -84.1 442.5 -95.9 -119.8 -541.0 98.6 -135.3 -205.4 -51.1 131.3 55.5 192.1 -494.4 29.9 85.3 -283.1 78.9 75.6 40.2 -122.2 13.0 -360.9 207.8 82.8 62.3 -380.6 110.7 -300.8 -136.5 80.9 -41.6 -231.2 -148.0 -450.5 136.7 -121.7 22.9 -242.9 -49.4 -81.2 72.7 74.3 70.9 211.5 519.1 333.1 262.7 213.9 112.7 59.7 -74.7 -149.5 6.1 62.9 661.6 227.2 75.5 361.3 268.6 70.6 -229.2 184.5 -65.9 -110.6 45.6 244.9 229.3 -206.7 412.5 316.4 408.9 160.1 -208.2 66.9 184.4 -63.8 -274.3 -314.5 142.8 -335.0 117.8 -147.7 202.2 105.3 36.8 -96.1 -391.8 -600.0 107.1 434.1 643.6 -57.7 -201.5 -41.0 -408.4 -671.1 197.3 276.7 -277.6 524.5 222.6 340.5 -263.0 300.9 -26.6 -167.7 -341.3 265.0 -541.0 -30.2 -0.0 227.8 -246.6 -260.6 18.9 -61.7 -248.0 205.5 -164.4 683.1 -431.8 -372.2 132.1 -204.5 -245.0 138.0 -228.7 355.8 230.6 43.4 5.6 -118.7 -420.3 208.1 -347.4 79.6 -65.3 618.6 151.5 -117.4 138.2 -23.8 64.6 110.4 -21.0 -20.3 -104.2 -221.3 269.6 594.8 -58.2 192.3 169.2 306.4 -361.0 90.2 18.5 -58.2 322.1 -10.1 -425.7 -27.9 431.5 283.4 -169.3 -618.4 -119.7 -100.2 519.1 423.0 -339.7 227.5 -80.7 78.7 -84.3 -7.0 -193.9 -290.9 -12.5 -41.3 -257.1 456.0 -173.2 -250.0 -95.6 507.7 121.2 -291.5 -92.2 -115.2 -208.3 94.9 73.5 -109.7 191.6 -323.5 -86.3 -338.7 -249.6 81.9 -136.5 -20.0 189.2 312.9 -27.6 -100.1 97.4 -5.2 -19.0 -89.5 -30.4 102.4 91.5 -250.1 22.4 -3.8 60.2 -35.1 -303.4 -94.1 224.1 211.5 38.4 65.0 18.5 -2.1 21.3 248.3 251.9 368.9 -190.3 92.5 -119.8 -194.2 -104.6 46.1 125.1 51.0 37.8 -72.5 -178.6 -97.8 -178.2 -25.5 -233.8 205.1 -84.6 98.3 -342.3 -242.3 -143.3 -119.6 250.6 109.2 -189.7 298.2 -67.6 -191.6 233.9 -176.7 4.4 167.1 -486.8 -153.0 268.8 -146.8 23.0 -62.4 -133.6 -74.9 45.4 -221.1 -18.5 178.2 130.7 274.9 -11.6 130.2 -89.8 -103.6 71.6 -185.9 -141.2 -2.7 1.6 12.7 -104.0 254.8 20.6 72.2 -90.8 -7.7 200.3 -80.6 44.8
108.2 -172.8 115.0 -194.0 -115.8 -44.6 31.7 297.5 -40.4 -219.1 -14.0 172.5 54.7 -60.0 49.9 181.2 -207.9 141.6 103.1 191.3 -69.3 27.2 158.7 -19.9 -122.7 171.0 135.5 152.1 155.1 57.5 4.7 154.7 75.2 -56.9 -44.0 -3.9 51.9 60.4 118.0 53.9 146.2 -64.2 26.2 89.4 108.3 -81.7 0.0 118.5 211.7 112.8 -97.9 -484.4 166.0 -241.4 34.6 58.5 155.7 -172.1 28.9 185.2 3.1 78.9 13.7 -97.5 17.2 66.9 -155.2 -2.4 50.9 27.7 66.2 134.8 -160.6 -117.8 74.8 43.1 6.0 -156.8 -73.3 20.8 37.0 178.2 -36.5 -78.1 -122.6 89.3 104.8 39.5 27.1 201.0 -98.5 -279.1 69.8 21.4 -241.3 -84.1 -32.1 111.3 246.0 139.3 -4.2 -11.3 4.4 120.2 -248.9 -71.9 -232.4 -263.1 -153.0 -95.9 161.7 60.9 -12.7 252.8 182.5 -38.8 -36.1 -134.1 47.7 168.6 44.5 278.6 -72.4 65.6 194.6 24.5 153.1 64.6 15.0 67.1 -38.4 23.7 287.4 -37.7 122.7 -63.1 81.6 61.7 101.3 -138.2 -27.0 -26.8 -75.0 -30.4 164.2 55.6 149.7 -63.8 -3.0 -223.3 -43.3 89.2 120.9 148.7 -77.4 112.1 -198.1 -45.8 -34.5 -79.9 71.1 58.3 50.5 54.7 147.4 -50.8 91.4 -117.4 -85.0 104.1 -115.6 147.8 353.6 -46.8 269.8 2.6 162.6 -50.1 -127.1 133.5 -37.4 23.2 -45.6 11.5 72.0 -267.5 -151.7 128.4 10.4 118.6 59.2 48.5 175.8 21.1 -27.1 186.6 -187.7 -37.3 90.9 -88.9 -70.3 544.4 -152.6 105.9 -64.9 -90.2 -115.3 135.5 -198.9 -225.9 122.1 -130.2 -3.0 -58.7 -48.8 161.7 -74.6 95.5 115.6 -297.7 159.8 34.1 171.7 240.3 6.0 -123.8 -106.5 -593.4 36.9 -141.5 -12.9 235.1 78.7 117.5 -202.8 52.2 210.2 -10.8 10.6 67.4 -10.7 -122.2 10.7 -40.5 -135.8 -19.0 -50.7 158.5 153.2 105.5 39.6 -124.0 117.8 -143.4 0.3 -103.5 389.9 -29.4 -64.9 -85.7 -176.6 236.1 -67.9 -117.7 139.3 -129.3 -3.3 105.1 -188.3 68.2 134.0 11.7 39.1 -97.7 32.2 104.1 -97.3 -278.5 61.8 188.8 -112.0 -89.5 -53.7 -255.2 -122.6 191.9 73.7 123.3 5.6 130.1 -195.1 -51.7 -163.3 125.2 420.9 219.8 -165.0 70.3 -76.2 20.4 -36.9 204.9 248.2 -325.0 -39.7 -256.1 -182.2 184.3 277.2 -47.0 26.5 371.2 49.5 569.7 -111.2 53.1 -556.6 881.1 86.3 -50.8 -58.0 146.2 252.7 133.5 31.1 -41.3 -170.8 -41.8 103.2 68.5 -57.5 -535.5 211.6 -82.7 29.1 79.1 -252.3 -575.0 -129.8 57.2 -70.0 249.3 -139.1 618.0 515.1 465.6 25.9 -247.0 -277.5 190.4 -147.5 -142.7 -163.6 372.9 51.8 -31.3 163.0 -273.4 -308.6 -270.1 6.3 262.8 -112.6 273.6 198.2 424.5 552.9 113.0 107.0 251.4 -36.7 -79.3 -448.1 -31.3 -147.7 -267.8 -186.5 -110.2 -624.9 -12.9 -147.5 71.4 132.7 100.0 283.2 58.9 120.3 -106.1 104.9 -4.0 -18.0 82.2 -183.0 -173.1 110.0 153.5 235.0 303.4 -223.0 112.5 28.9 111.7 -20.0 99.4 59.5 279.1 94.5 109.3 -62.1 -99.8 -296.5 324.5 233.5 298.4 16.3 5.8 -204.1 155.0 107.3 19.4 -328.7 203.5 -178.5 97.4 177.8 20.7 37.5 -8.6 -35.2 72.5 -93.4 -133.4 -94.1 -623.2 25.5 13.7 -77.0 -214.5 162.4 55.1 -30.1 -145.1 551.6 220.7 -269.6 378.2 179.7 -353.0 240.1 -121.8 228.9 -403.2 -369.3 380.3 -108.7 -201.1 240.8 -102.6 19.8 -228.7 268.8 204.8 307.9 -102.9 91.9 -13.1 303.2 -132.3 -119.9 27.7 227.6 -83.8 -47.9 -137.8 102.6 145.0 281.2 -220.1 348.0 178.1 426.3 -23.0 -173.8 193.4 -48.1 -410.9 -267.1 -240.7 -202.2 -207.5 18.1 58.5 -44.0 -465.9 -65.1 186.9 168.8 124.9 23.0 43.4 -94.7 -183.1 -101.3 -100.9 -120.5 172.6 13.0 203.6 -12.4 -27.3 -95.0 -76.0 55.6 16.1 -127.9 -175.7 -76.1 188.2 92.4 -13.2 165.3 24.4 27.2 -25.6 16.5 -71.3 -95.6 166.4 -202.6 -6.5 -101.3 -51.1 155.8 -50.1 103.9 -14.6 156.1 83.1 299.4 88.8 -89.3 98.0 148.4 -2.5 71.8 -152.0 -124.3 116.2 -38.2 15.2 1.7 -143.2 -106.6 57.9 -29.4 87.9 -48.4 -126.7 -169.7 -177.9 182.4 175.8 118.9 139.6 18.0 -106.6 -149.4 -14.7 247.3 156.6 16.6 -160.2 83.2 51.2 30.8 152.5 -207.0 -8.2 -150.3 -66.3 305.0 100.4 27.9 -38.7 294.0 -162.6 -55.2 -46.8 3.8 -73.3 -256.5 -32.1 -890.0 -41.9 6.3 19.1 -25.3 174.3 -84.2 -24.4 82.0 71.2 -199.9 -65.2 78.6 -7.3 12.6 -302.3 -7.8 -68.2 -201.0 -0.4 -16.8 -201.7 138.8 -249.9 323.0 -149.0 135.8 9.7 -46.5 135.4 -52.1 231.0 -19.4 -156.0 376.2 264.2 172.4 -106.8 127.1 -79.2 -216.5 192.7 -436.0 -54.6 -460.3 -223.0 89.8 -198.5 243.6 -69.4 -117.3 -197.0 -15.3 -9.4 145.9 -49.4 322.5 -74.0 -34.3 -6.9 104.8 -52.5 194.1 -8.5 -29.2 99.9 11.5 386.5 12.5 -322.6 -278.2 248.0 5.7 130.0 49.0 43.9 -26.7 -39.3 -201.8 -66.7 -114.6 -68.9 -421.6 206.2 2.4 -70.5 -2.4 155.7 -256.1 -246.0 68.7 110.8 -3.9 215.7 -44.9 -27.3 347.9 -81.1 58.6 165.9 -89.6 -83.0 107.3 110.1 100.8 229.5 72.5 9.4 171.3 169.7 -6.8 -8.4 -599.2 219.2 -132.8 426.7 -141.3 -101.3 -522.6 129.3 -223.4 -181.0 -16.5 126.6 63.7 170.4 -494.4 110.2 56.0 -273.4 150.5 26.4 46.4 -131.6 11.6 -413.7 257.1 168.4 63.7 -274.9 100.8 -217.8 -131.4 -27.8 -63.0 -188.5 -169.9 -546.1 145.3 -151.3 -4.1 -209.9 -104.9 -52.8 16.1 90.2 141.7 89.5 391.0 382.4 307.9 270.6 124.0 99.4 33.2 -151.7 13.1 145.5 672.8 179.6 111.1 442.3 218.8 45.2 -225.2 162.0 -86.4 -87.5 99.1 140.1 184.8 -295.9 300.9 281.0 537.4 179.5 -254.7 146.3 113.7 -39.9 -299.4 -312.7 195.6 -333.0 59.7 -81.9 267.8 85.9 -25.9 -80.9 -384.7 -593.7 138.4 402.3 699.6 -97.9 -228.0 0.9 -268.9 -561.2 194.0 105.5 -298.8 574.5 309.2 348.5 -121.5 314.1 33.8 -35.6 -334.8 306.9 -415.3 -109.5 -148.5 256.8 -251.0 -186.5 -78.9 -128.7 -243.6 244.5 -52.7 717.6 -315.0 -367.1 123.5 -144.4 -230.6 178.7 -316.9 397.8 122.3 196.8 -85.0 -178.8 -487.4 294.0 -499.0 49.8 -113.9 688.1 82.4 -72.9 144.2 64.4 205.4 133.0 69.4 43.8 -95.5 -244.1 238.7 430.3 -108.1 -30.0 170.4 373.1 -315.7 70.8 17.3 30.0 304.5 188.6 -523.0 -155.8 425.2 218.6 -33.1 -562.5 -234.5 -104.7 600.4 457.2 -421.4 184.1 -120.2 -11.4 -173.1 51.7 -231.7 -139.3 -96.0 -66.4 -135.0 453.0 -48.0 -42.9 23.9 399.8 123.5 -259.2 65.6 -155.6 -221.8 90.4 229.0 -60.4 238.5 -488.6 -84.8 -371.8 -273.9 30.2 -139.6 28.4 103.9 375.4 -45.2 -60.6 107.7 -20.0 -122.9 -36.0 1.1 125.5 135.3 -223.5 68.2 -49.6 111.0 -18.4 -447.6 -157.1 171.9 159.9 -19.9 30.1 -6.4 36.5 52.8 277.6 263.4 271.6 -141.5 98.4 -107.6 -143.1 -61.3 83.0 154.2 -7.1 84.9 -47.1 -274.2 -75.4 -224.0 1.9 -263.6 76.1 -42.7 30.3 -324.4 -181.9 -46.5 -119.5 166.9 59.2 -165.5 293.6 -39.6 -136.1 95.5 -159.1 3.3 87.9 -461.0 -177.5 221.7 -106.3 26.9 -75.7 -79.6 -45.2 -116.3 -259.5 -38.2 -26.0 29.8 248.1 66.6 80.4 -0.1 -121.3 74.9 -214.7 -116.8 -26.6 -20.3 -14.7 -145.8 223.9 59.7 73.0 -33.9 3.5 195.5 -180.4 184.4
[truncated: 3,203,839 more chars]
