# Supplementary material for: Human Neocortical Neurosolver (HNN), a new software tool for interpreting the cellular and network origin of human MEG/EEG data
Source: eLife. 2020 Jan 22;9:e51214. doi: 10.7554/eLife.51214 (PMC7018509; doi:10.7554/eLife.51214)
Supplement: Figure 10—source data 1. [file elife-51214-fig10-data1.txt]

0 0.0215191
1 0.00961687
2 -0.00627099
3 -0.0247487
4 -0.0274359
5 -0.00552864
6 -0.00973113
7 -0.0135261
8 -0.0097823
9 -0.035156
10 -0.0312443
11 -0.0146628
12 -0.00695512
13 0.0174182
14 0.0198535
15 0.00211528
16 -0.0172125
17 -0.00247192
18 0.00254709
19 -0.00463522
20 0.00218227
21 0.00112473
22 0.0036377
23 0.0051855
24 -0.0037402
25 0.00272913
26 0.00977976
27 0.00756776
28 0.0207714
29 0.021808
30 0.0122505
31 0.00525658
32 -9.71131e-05
33 0.00721585
34 0.0268746
35 0.00711209
36 -0.0101572
37 -0.0177903
38 -0.0127417
39 0.00910424
40 0.0185947
41 0.0411715
42 0.0309575
43 0.0316145
44 0.0203091
45 -0.0197596
46 0.0243875
47 0.0546252
48 0.0345312
49 0.0620241
50 0.0511005
51 0.0253126
52 -0.0188439
53 -0.020582
54 0.0341558
55 0.0427465
56 -0.00383523
57 0.00646036
58 0.0538289
59 0.0408436
60 0.0181124
61 0.0224456
62 0.0075375
63 0.0118935
64 0.0345364
65 0.0362189
66 0.0360831
67 0.0473404
68 0.0453371
69 0.0791355
70 0.0845145
71 0.0552325
72 0.0291763
73 0.0341413
74 0.0452104
75 0.0312482
76 0.0235972
77 0.0477991
78 0.0470389
79 0.0308551
80 0.0271778
81 0.0387273
82 0.0472943
83 0.043704
84 0.0528333
85 0.0333367
86 -0.0157967
87 0.0342689
88 0.0482721
89 0.00862523
90 0.0174037
91 0.0466254
92 0.0546585
93 0.0395531
94 0.0531039
95 0.0556749
96 0.0337577
97 0.00225185
98 -0.00239148
99 0.0716441
100 0.0822182
101 0.0425431
102 0.0400198
103 0.0318858
104 0.0379339
105 -0.00410159
106 -0.0366429
107 0.00782451
108 0.0357279
109 0.0253303
110 0.0182442
111 0.013004
112 0.0190854
113 0.0626534
114 0.101067
115 0.0730019
116 0.0401367
117 0.049847
118 0.0804367
119 0.054143
120 0.0413108
121 0.03562
122 0.0283851
123 0.0180052
124 0.0242066
125 0.032195
126 0.0560297
127 0.0900953
128 0.0810166
129 0.0507097
130 0.0486832
131 0.0629418
132 0.0413557
133 0.0204553
134 0.0654374
135 0.0723866
136 0.0488552
137 0.0482157
138 0.0258998
139 0.0207517
140 0.0603913
141 0.0413439
142 0.0308643
143 0.0475979
144 0.0565839
145 0.0664261
146 0.00660631
147 -0.00786314
148 0.0310194
149 0.0180473
150 0.0325238
151 0.0459915
152 0.0734847
153 0.0697472
154 0.057979
155 0.0496126
156 0.0220082
157 0.0336852
158 0.01935
159 -0.00208604
160 0.0273023
161 0.00118989
162 -0.0158274
163 0.0215357
164 0.0299839
165 -0.00195016
166 0.00778196
167 0.0391885
168 0.0135807
169 0.00993394
170 0.0669627
171 0.10696
172 0.0475633
173 -0.0181866
174 0.0211194
175 0.0576607
176 0.0176022
177 0.0286968
178 0.047944
179 0.0355935
180 0.0325583
181 0.0301646
182 0.0116891
183 -0.00533607
184 0.0291138
185 0.024278
186 0.0462707
187 0.0740969
188 0.0654803
189 0.0519858
190 0.0317627
191 0.0473051
192 0.0344441
193 0.0425956
194 0.0692822
195 0.0509823
196 0.0520541
197 0.0361805
198 0.00469665
199 -0.0120617
200 -0.0113899
201 -0.0146381
202 -0.0585715
203 -0.0474504
204 0.0133679
205 0.0171785
206 0.0156388
207 -0.0119217
208 -0.0208641
209 0.0116094
210 0.03991
211 0.0295266
212 -0.0169818
213 -0.0130114
214 0.0256366
215 0.0272409
216 0.0399407
217 0.0407729
218 0.00725623
219 -0.0317911
220 -0.00315786
221 0.0180429
222 0.00207745
223 0.00237452
224 0.02464
225 0.0293778
226 -0.0125165
227 -0.0169274
228 0.0201948
229 0.0238751
230 0.00570779
231 0.0121133
232 0.0181086
233 0.0418356
234 0.0309709
235 0.00320513
236 0.0405041
237 0.07077
238 0.0539466
239 0.0398387
240 0.0118906
241 -0.00464032
242 0.0173848
243 0.0126123
244 0.0106114
245 -0.00426713
246 0.000582693
247 -0.0162647
248 -0.0173179
249 0.0206646
250 0.0616983
251 0.0289247
252 -0.00787199
253 -0.000651139
254 -0.0014797
255 0.0140578
256 0.0511867
257 0.0647063
258 0.00536037
259 -0.0346396
260 0.0356998
261 0.0810716
262 0.0384013
263 -0.0101075
264 -0.00295864
265 0.0142455
266 0.0320992
267 0.0530163
268 0.0104845
269 -0.00511584
270 0.0385838
271 0.0415709
272 0.00543258
273 -0.0283024
274 -0.00623641
275 0.0285834
276 0.000607584
277 -0.0421413
278 -0.0397723
279 -0.00774003
280 0.0150035
281 0.0253557
282 0.0277906
283 -0.00750587
284 -0.00778035
285 0.00268887
286 0.0110321
287 0.00896233
288 -0.00882485
289 -0.00780134
290 -0.0121075
291 -0.0396713
292 -0.0427429
293 -0.0561845
294 -0.0271377
295 -0.00960316
296 0.00891887
297 0.0381848
298 0.00465755
299 0.00307831
300 0.0220398
301 -0.00885919
302 -0.00758904
303 0.0249701
304 -0.0041236
305 -0.0237315
306 -0.0196034
307 -0.0450118
308 -0.0197907
309 -0.00786187
310 -0.0364868
311 -0.00973283
312 -0.000478729
313 -0.0140815
314 -0.00609597
315 -0.00986386
316 -0.00785416
317 -0.0182264
318 -0.0240994
319 -0.0115465
320 0.0129409
321 -0.0110545
322 0.0010536
323 0.039264
324 0.00852544
325 -0.0444641
326 -0.0182212
327 0.0118391
328 -0.00481758
329 -0.0221025
330 -0.0260847
331 0.00537881
332 0.0264351
333 -0.00448113
334 -0.0216358
335 -0.00531168
336 -0.02646
337 -0.0410271
338 -0.0224211
339 -0.0257308
340 -0.0429403
341 -0.0392507
342 -0.00527934
343 0.0314212
344 -0.000926162
345 -0.0485008
346 -0.0403481
347 -0.00787218
348 0.00618071
349 0.00196541
350 -0.0131153
351 -0.0263304
352 -0.00783877
353 -0.00466304
354 -0.0290278
355 -0.0355481
356 -0.0229946
357 -0.0233631
358 -0.0143864
359 0.00211046
360 0.0108111
361 0.00751188
362 0.0100051
363 0.0104397
364 0.0111888
365 -0.00233945
366 0.0261489
367 0.0475305
368 0.00528774
369 -0.0132881
370 0.0177474
371 0.0561009
372 0.0835093
373 0.0695788
374 0.0557051
375 0.0340782
376 0.00788986
377 0.00779492
378 0.0287419
379 0.0264256
380 0.0316167
381 0.0583481
382 0.0670693
383 0.0126566
384 -0.020471
385 0.00750767
386 0.0337497
387 0.0720753
388 0.0676329
389 0.0484517
390 0.0485171
391 0.0163326
392 -0.00494463
393 0.0373269
394 0.0640863
395 0.0736221
396 0.0578552
397 0.0044763
398 0.0298058
399 0.0601164
400 -0.005529
401 -0.0311242
402 -0.0287627
403 -0.0464802
404 -0.0243409
405 0.0130192
406 0.01636
407 0.00927756
408 0.0197315
409 0.0489303
410 0.0395038
411 0.0057036
412 -0.0177081
413 0.0247552
414 0.0316186
415 -0.00202656
416 -0.0166989
417 -0.0286137
418 -0.0662555
419 -0.0691593
420 -0.0309575
421 -0.0175156
422 -0.0442903
423 -0.0620313
424 -0.0615553
425 -0.0373206
426 -0.0217755
427 -0.0185894
428 0.0024509
429 -0.0151313
430 -0.0477953
431 -0.0119058
432 0.00926052
433 -0.0404593
434 -0.0213561
435 0.0207608
436 0.0153709
437 -0.0100324
438 -0.0330478
439 -0.0446597
440 -0.00652191
441 0.00521932
442 -0.0184766
443 -0.000357401
444 0.00508804
445 -0.0213086
446 -0.0371696
447 -0.022184
448 0.0229749
449 0.0289721
450 0.0026801
451 -0.00791799
452 0.0286708
453 0.0578931
454 0.0460594
455 0.0752105
456 0.0799832
457 0.0478453
458 0.027695
459 0.00296046
460 0.0235897
461 0.0443249
462 0.000517702
463 -0.0430486
464 -0.0433616
465 -0.0207939
466 0.00991598
467 0.031967
468 0.0104175
469 0.0187615
470 0.0196332
471 0.00946243
472 0.00780355
473 0.0176373
474 0.0509638
475 0.0448796
476 0.0296401
477 0.0616861
478 0.078351
479 0.0507054
480 0.020736
481 -0.00500285
482 -0.00390244
483 -0.00918757
484 0.00570826
485 0.0333359
486 0.0123086
487 0.0323167
488 0.0406615
489 0.00615751
490 -0.00986672
491 0.0179888
492 0.0423482
493 0.0344294
494 0.0165487
495 0.00602873
496 0.00815563
497 0.00517457
498 0.00174184
499 0.00445115
500 0.00264744
501 0.0139395
502 0.0253868
503 0.00679926
504 0.00116391
505 0.00642907
506 0.0329253
507 0.0582018
508 0.0449152
509 0.0227836
510 0.0112108
511 0.0131366
512 -0.00680185
513 0.00594717
514 0.0398653
515 0.0279013
516 -0.00619551
517 -0.00621788
518 0.0178758
519 0.00801192
520 -0.0129974
521 -0.0041184
522 -0.00249641
523 -0.00471732
524 -0.0118433
525 -0.00776126
526 0.000909559
527 -0.012563
528 -0.0212305
529 -0.0114562
530 -0.039437
531 -0.0223017
532 0.000891094
533 -0.0263128
534 -0.0295149
535 -0.0157264
536 -0.040127
537 -0.0261934
538 -0.0305663
539 -0.0381484
540 -0.0361147
541 -0.0593895
542 -0.0435106
543 -0.0295492
544 -0.0273868
545 -0.0130907
546 0.00924478
547 -0.00853579
548 -0.0132193
549 0.00403169
550 0.0135203
551 -0.00049719
552 -0.0163528
553 -0.0265733
554 -0.000955158
555 -0.000244626
556 -0.00625273
557 0.0036576
558 -0.0176172
559 -0.0296509
560 -0.0147007
561 0.00174449
562 -0.0116289
563 -0.0196952
564 0.0173446
565 0.029821
566 0.0167363
567 0.0207593
568 0.0315548
569 0.0191511
570 0.0040339
571 -0.00656085
572 -0.00757
573 -0.00332205
574 -0.00707714
575 -0.00931329
576 -0.0151646
577 -0.001072
578 0.0194326
579 -0.0301267
580 -0.0596983
581 -0.0423071
582 -0.0132659
583 -0.023972
584 -0.0597082
585 -0.0368567
586 -0.0223997
587 -0.0264859
588 -0.00769438
589 -0.0042234
590 -0.0026676
591 -0.00329911
592 -0.0147058
593 -0.00379991
594 -0.0121458
595 -0.0510864
596 -0.0380735
597 -0.0101396
598 -0.00278709
599 -0.0183257
600 -0.0361636
601 -0.0153792
602 2.516e-06
603 0.00622224
604 0.00339499
605 0.0148536
606 0.0128116
607 -0.00918626
608 -0.010403
609 -0.025086
610 -0.0258597
611 0.0128372
612 0.0209072
613 0.0110412
614 0.00849739
615 0.0211029
616 0.000746029
617 -0.0353779
618 -0.0409281
619 -0.00410613
620 0.0104953
621 0.00460897
622 0.0298255
623 0.0471233
624 0.071956
625 0.0402044
626 0.00129453
627 0.0364266
628 0.038431
629 0.00461126
630 -0.0145025
631 -0.0365886
632 -0.0296537
633 -0.000875986
634 -0.028938
635 -0.0340518
636 0.000342919
637 -0.0112267
638 -0.0287064
639 -0.0130966
640 0.00267071
641 0.0332919
642 0.0206418
643 -0.00754022
644 0.0194641
645 0.0235328
646 0.00377722
647 0.0259692
648 0.0727963
649 0.0663596
650 0.0596315
651 0.0380021
652 0.0158911
653 0.0255849
654 0.0378957
655 0.0391365
656 0.0276816
657 0.0419416
658 0.0238058
659 0.0274949
660 0.0233467
661 0.0129264
662 0.0201576
663 0.0068956
664 0.00105089
665 0.0176149
666 0.0128668
667 -0.0312103
668 -0.0118405
669 0.0227978
670 0.0247369
671 0.0319457
672 0.0262515
673 -0.0121264
674 -0.0129282
675 -0.0108256
676 -0.00752147
677 -0.00397137
678 -0.00741227
679 0.0120526
680 0.0147981
681 -0.0273983
682 -0.0522068
683 -0.0234889
684 0.0101223
685 0.00621521
686 0.00884771
687 -0.00305471
688 -0.0133959
689 0.00267163
690 0.0178712
691 0.0400406
692 0.0316577
693 -0.0179925
694 0.0131757
695 0.0240981
696 0.00419852
697 -0.0245024
698 -0.018104
699 0.0077581
700 -0.00509536
