# Supplementary material for: Human Neocortical Neurosolver (HNN), a new software tool for interpreting the cellular and network origin of human MEG/EEG data
Source: eLife. 2020 Jan 22;9:e51214. doi: 10.7554/eLife.51214 (PMC7018509; doi:10.7554/eLife.51214)
Supplement: Figure 10—source data 2. [file elife-51214-fig10-data2.txt]

0 0.0215191 0.0575737 -0.00619688 -0.0303717 0.00917944 0.0719498 -0.0539712 -0.0270219 0.0540051 -0.00972981 0.0146402 -0.0468731 0.0149582 0.033683 0.00617695 -0.0281422 -0.0520435 -0.0357489 -0.00669075 0.00502337 -0.00902057 0.0134199 -0.0222954 -0.0457201 0.0695877 0.012544 -0.0394898 -0.0330295 -0.0160876 -0.0419824 -0.000211588 -0.0454287 0.0023732 -0.02655 -0.0438295 -0.000873551 -0.0047494 -0.00614797 0.000224206 0.071551 -0.00397701 -0.0238393 0.0164588 -0.0336937 0.0276064 -0.0604082 0.00445947 -0.0512436 0.0359867 -0.00849955 0.0170949 -0.00535381 -0.0196535 -0.0196254 -0.0117917 0.0318745 0.00714947 0.0109713 -0.0181655 0.00221334 0.0171906 0.00262961 0.029375 -0.0730524 -0.0126378 -0.0427029 -0.0561897 0.0273935 -0.0171017 0.0289387 0.0502253 0.0859932 -0.0152825 0.000976769 0.0443489 -0.00457591 0.0123897 -0.0513115 0.00469043 -0.0406656 -0.0435543 0.0212183 -0.0161282 0.0113055 -0.0474631 -0.0161743 0.0297919 -0.0172008 -0.00533303 0.00456287 0.0563123 0.0465628 0.00104496 0.0518058 0.0795636 0.0131073 0.038978 0.00641976 0.00987855 -0.0410031
1 0.00961687 0.0582268 -0.0104523 -0.0684006 0.0127433 0.0662374 -0.0549802 -0.00662669 0.0120709 -0.0135892 -0.0120261 -0.0383269 -0.0203481 0.0362933 0.0175143 -0.0388725 -0.0503019 -0.0675494 0.0232967 -0.00471045 -0.0104102 0.0167143 -0.0235729 -0.0340114 0.10322 -0.00679266 -0.0493476 -0.0140696 -0.0389862 -0.030251 0.0278234 -0.0560135 -0.0148641 -0.0381413 -0.0264423 0.0284858 -0.00757322 -0.0361503 -0.0100726 0.0617904 -0.0423877 0.0410292 0.0239388 -0.0487211 0.0319124 -0.0556127 -0.00416654 -0.0329605 0.010615 -0.0142111 0.0576353 0.00137493 -0.0403733 0.0196403 0.0199953 0.0206549 0.0200741 -0.0357605 -0.00973629 -0.0181461 0.0153456 0.00917904 0.0223209 -0.0737091 -0.0299957 -0.0632977 -0.0537125 0.02114 -0.00746967 0.0383278 0.0453668 0.0586167 -0.0300571 -0.00126321 0.0439234 0.00117338 0.00281941 -0.0637308 0.0107856 -0.0319417 -0.0102892 -0.0050523 -0.0507393 -0.00348589 -0.0104252 -0.0140717 0.0242717 0.00625097 0.00792699 0.0269005 0.0345778 0.0811865 -0.00022065 0.0744336 0.0793339 -0.0027238 0.0456593 0.0154301 0.0523977 -0.0223517
2 -0.00627099 0.0246304 0.000789384 -0.0895071 0.0202455 0.0605726 -0.0923109 -0.0353764 0.00325836 0.00614183 -0.0245024 -0.0256462 -0.0239203 0.0486388 -0.00395741 -0.033514 -0.0305852 -0.074574 0.0392826 0.0271777 -0.0334966 -0.00876885 -0.0669986 -0.00700156 0.0976643 -0.0319174 -0.0234489 0.00435427 -0.0211968 -0.00641255 0.0232359 -0.0459575 -0.0369947 -0.000270032 -0.0577624 0.035247 -0.0254851 -0.0483878 -0.0266783 0.0663867 -0.050518 0.0721874 0.0196394 -0.0422433 0.0233099 -0.0448308 -0.00821672 -0.0373537 -0.00109043 -0.0118269 0.0482598 0.0436631 -0.0153338 0.0286708 0.00266199 -0.00325447 0.0444714 -0.0497369 0.0295297 -0.0304267 -0.000838911 0.0113095 0.012702 -0.0393118 0.00389884 -0.021429 -0.0234982 0.0291298 -0.00865709 0.0168759 0.01221 0.048133 -0.0617563 -0.0300267 0.0408337 -0.000587854 -0.0187141 -0.0691588 0.0179409 -0.0163579 0.0217531 -0.0170679 -0.0509264 -0.000986196 -0.0182794 -0.0472521 -0.026197 0.0103734 0.0251214 0.0362677 0.01404 0.0756726 -0.0171162 0.0351797 0.0399661 0.00631207 0.0137838 -0.0108414 0.0503683 -0.0432837
3 -0.0247487 0.0294535 -0.0132679 -0.062454 -0.00122603 0.086859 -0.0647198 -0.0547139 0.00944551 0.0155708 -0.00746175 0.00974684 0.0255391 0.0504136 -0.0121095 -0.0554473 -0.0101295 -0.0388168 -0.0233476 0.0480483 -0.0276706 -0.0342437 -0.0532221 0.0155293 0.0507628 0.000939242 -0.012153 -0.0125139 0.0164124 0.00152062 -0.0141654 -0.0569938 -0.0108139 0.00538821 -0.0564695 0.0350988 -0.0341204 -0.0331517 0.0104469 0.0787621 -0.0301213 -0.0142971 0.00391916 -0.0408124 0.0123517 -0.0522313 0.00150479 -0.0400724 0.0197208 0.00203368 0.0230282 0.0338485 -0.0179363 -0.00945958 0.00478312 0.0150765 0.0341061 -0.0411062 0.00270006 0.0198086 0.00060718 -0.00133375 0.0010715 -0.087384 0.012839 -0.000564479 -0.02422 0.0335838 -0.00329051 0.0201147 0.0381195 0.0444112 -0.0327051 -0.0509507 0.0329 -0.000171532 -0.0385144 -0.0393605 0.0264046 -0.0210447 0.00497086 -0.00865021 0.000989741 -0.016651 -0.00805838 -0.0595006 0.00197755 -0.0321193 0.0167199 0.0421342 0.0333884 0.0306256 0.0207546 0.0073688 0.0220434 0.00827284 -0.00888799 -0.00764454 0.0158868 0.00425759
4 -0.0274359 0.0319699 -0.0150786 -0.0378834 -0.00806351 0.0897227 -0.0538907 -0.0627655 0.0230174 -0.00262357 0.0061938 0.0162734 0.0187954 0.0238427 0.022487 -0.088927 0.00996039 -0.0433747 -0.0299637 0.0312694 -0.035577 -0.0249075 -0.0375573 -0.0162747 0.0661479 0.0103096 0.00235393 -0.0684102 0.0267444 -0.0115177 0.00158917 -0.0420618 -0.00177864 -0.00243388 -0.0238744 0.0198232 -0.0200363 -0.0342915 0.0238415 0.0786813 -0.0346378 -0.0445869 0.00956543 -0.0663754 0.0448009 -0.0326837 -0.0092155 -0.0148945 0.048769 0.00231724 0.0207484 0.00139333 -0.0456587 -0.0295941 0.0441061 0.0375988 0.0219242 -0.0193562 -0.0154979 0.0178333 0.0186077 0.0173402 0.0128742 -0.120585 0.00108818 -0.0214628 -0.0412769 0.0309648 0.0203525 0.0279645 0.03977 0.0598362 0.0111776 -0.0324322 0.0518235 0.00705258 -0.0199482 -0.0465213 0.00879952 -0.0345846 -0.0021966 -0.0061106 0.00518333 -0.0343474 0.0285562 -0.030611 0.0531845 -0.0361845 0.0109947 0.0187954 0.0541908 0.014227 0.0514936 0.0267389 0.0712631 -0.0235968 0.00770586 0.0103278 -0.020609 0.010424
5 -0.00552864 0.0270415 -0.0148934 -0.0598277 -0.0297601 0.102199 -0.108472 -0.040501 0.0359737 0.00334359 0.00917259 -0.0177024 -0.0404427 0.0164596 0.0272431 -0.0615728 0.0133404 -0.0794051 0.00465052 0.00895509 -0.0298616 -0.00121074 -0.0533411 -0.0328449 0.081507 -0.0191959 -0.00147847 -0.0506429 0.00821747 -0.0211156 0.0165126 -0.0258701 -0.0209047 -0.0188657 0.0110172 0.00119977 -0.0291535 -0.0579425 -0.036794 0.0755133 -0.0258383 0.00715752 0.00542308 -0.0291459 0.048456 -0.0478881 -0.0246181 -0.00762858 0.0684277 -0.0189609 0.00628234 0.0163776 -0.0134439 -0.0174768 0.00263246 0.0146098 -0.0119834 -0.0160684 -0.032931 -0.0544646 0.000250401 0.00992873 0.0413204 -0.0885394 0.0119995 -0.030853 -0.0582234 0.0473953 0.0290987 0.0451482 0.0495208 0.081679 -0.0274125 -0.0335722 0.0668716 -0.00944658 -0.0183588 -0.0408583 0.00191259 -0.0327438 0.0109744 0.00992034 -0.0179419 -0.0109167 0.0420545 -0.0126348 0.016492 -0.0115507 -0.00222622 0.00416864 0.0260341 0.0554164 0.0483461 0.0671945 0.115081 -0.0405076 0.0110603 0.0352288 -0.0284847 -0.0122599
6 -0.00973113 0.0183065 -0.0360852 -0.0616241 -0.0485797 0.0948079 -0.111615 -0.0561053 0.0264892 -0.0077734 0.010167 -0.0206797 -0.0389438 0.0547284 0.0165263 -0.039035 0.0232114 -0.0859124 0.0124275 0.00598832 -0.0158256 0.0127392 -0.0550577 -0.0358886 0.0735899 -0.0274256 0.00233352 -0.0299612 -0.00109413 -0.0234547 0.0191241 -0.00242492 -0.0168274 -0.0310387 -0.0261055 -0.0328339 -0.0324483 -0.0281404 -0.0605005 0.0802676 -0.00620091 0.0309507 0.00143519 -0.0142492 0.0248331 -0.0840971 -0.0214982 0.00998725 0.0434504 -0.0105698 0.00192107 0.0499344 -0.00166287 -0.0147607 0.0034309 -0.00967958 -0.00101057 -0.0422832 -0.0591427 -0.0345476 -0.025157 0.00229766 0.0465846 -0.0894051 -0.00985443 -0.0211429 -0.0494515 0.0604314 0.0116491 0.0434306 0.0637431 0.0425779 -0.0142536 -0.0296728 0.0656903 0.0118561 -0.0168465 -0.0330921 -0.00842182 -0.0199355 0.0224036 0.0357197 -0.0117604 -0.0078657 0.0245028 -0.0366787 -0.0254709 -0.0131958 -0.00370155 0.00797715 0.0539866 0.0860551 0.0455845 0.0765602 0.121695 -0.0154663 0.00717883 0.03375 0.00808136 -0.0138614
7 -0.0135261 0.0250662 -0.0560775 -0.0679646 -0.0355588 0.0428725 -0.0739434 -0.0553407 0.0310455 -0.0130868 -0.0184851 0.0178928 -0.0210447 0.0535532 0.0301606 -0.0364538 0.0322941 -0.0703087 0.0431967 0.0254627 -0.00710672 0.00376879 -0.0434948 -0.0225743 0.0676636 -0.0195448 -0.0110588 -0.0584336 0.00875809 -0.0386108 0.0360412 -0.0207871 -0.0185768 0.00327003 -0.0769199 -0.0501603 -0.00788714 0.00250246 -0.0458244 0.0796274 0.0104315 0.00386629 -0.0233136 -0.0192286 0.0144305 -0.0877836 -0.033465 -0.00839496 0.0213368 0.0160638 -0.00828596 0.0670447 -0.0227662 -0.0188518 0.0180529 -0.00558647 0.0443679 -0.0235469 -0.0499352 0.0379916 -0.00369831 0.017067 0.0441465 -0.0540945 -0.0287964 -0.0274972 -0.0322027 0.0565652 -0.0073155 0.0321926 0.0329419 0.0206504 0.00938486 -0.0255925 0.0721558 0.060898 0.0219155 -0.0294666 -0.0199422 0.00628943 0.0176055 0.0195086 0.0136936 0.0223228 0.0127389 -0.0280063 -0.0210851 -0.0012286 0.0169094 0.00375142 0.0823345 0.0634933 0.0269634 0.0595257 0.0983782 -0.00950889 -0.0113619 0.0426416 -0.00459519 -0.0179823
8 -0.0097823 0.0531432 -0.0270082 -0.065639 -0.00332886 0.0399403 -0.051652 -0.00885569 0.0261581 -0.00405759 -0.0223907 -0.0144259 -0.0406504 0.00483007 0.0159118 -0.0106868 0.0285526 -0.0447094 0.0382802 0.0171777 -0.00126153 0.0124789 -0.0325579 -0.00344143 0.0623231 -0.00932228 -0.00152122 -0.0647315 0.0272059 -0.0496514 0.0420801 -0.0719141 -0.00895366 0.000480164 -0.0390136 -0.0135252 -0.00872381 -0.0220507 -0.0539525 0.0671474 -0.00056145 -0.0148056 -0.00980526 -0.0180502 0.00890581 -0.0647095 -0.0392354 -0.0423443 0.0435413 0.00141446 -0.00189703 0.069461 -0.00967056 -0.00876797 -0.00879619 0.0449159 0.046612 0.011181 -0.0481784 0.0312414 0.000342451 0.0252935 0.0385032 -0.0218268 -0.034192 -0.0261514 0.00869383 0.0304674 -0.018529 0.0231962 0.0465596 0.0288112 -0.00300465 -0.0340694 0.0458818 0.0624555 0.0121829 -0.0334906 -0.0107334 0.00136403 0.0152648 -0.00533184 -0.0240961 0.0535199 0.0136956 -0.0313129 0.00802804 0.0336912 0.0214228 -0.00167022 0.0465657 0.0514456 0.0357274 0.0319136 0.0635649 -0.0245809 -0.0224778 0.0554484 -0.0268212 -0.00668627
9 -0.035156 0.0442996 -0.0230924 -0.0250994 -0.0201965 0.0297202 -0.0382011 0.00437686 0.0143494 0.014646 0.00319806 -0.0295559 -0.0379627 -0.00748769 -0.0154644 -0.00410414 0.00306896 -0.0688734 -0.0166619 0.00719191 -0.0306498 0.0270894 -0.0640462 0.00465067 0.0568686 0.00471315 0.022903 -0.0599971 0.0437111 -0.0192364 0.0712432 -0.0440979 0.0110234 -0.0291543 -0.00976737 0.00662717 -0.0155157 -0.0412157 -0.0420051 0.0468691 -0.00848171 -0.00523283 0.0184429 -0.0290553 -0.00160736 -0.0272141 -0.0232903 -0.032872 0.0563209 -0.00167437 0.020504 0.0416502 0.0224361 0.0194179 -0.0164346 0.0291509 0.0439023 -0.0062471 -0.03522 0.00261135 -0.0156268 0.0178468 0.038604 -0.0443413 -0.0194283 -0.019185 -0.0175766 0.0297344 -0.00909865 0.0139978 0.0537054 0.0455172 0.00709616 -0.0292762 0.0225971 0.0577395 -0.0192382 -0.0347711 -0.00763853 -0.0242716 -0.000264778 0.0154276 -0.0347773 0.0351754 0.0324471 -0.0220465 0.00794714 0.0162748 0.0397926 0.0189659 0.0315132 0.0579295 0.0222759 0.0294372 0.102538 -0.0322998 -0.0107192 0.0434462 0.0016724 -0.033933
10 -0.0312443 0.00900695 -0.043445 -0.0180794 -0.0480793 0.0156044 -0.0502785 -0.0222621 0.0287021 0.0202541 0.020416 0.0311386 -0.0383531 0.0305215 -0.0321871 -0.0228919 0.00179754 -0.0630583 -0.0245723 0.00568938 -0.0532541 0.0331736 -0.0623713 0.0122402 0.0510988 0.0385525 0.002031 -0.0287124 0.0306147 0.00223453 0.0761948 0.00221661 0.0187767 -0.012378 -0.0312945 0.00609154 -0.0134567 -0.0366595 0.00710934 0.0421499 -0.00818079 0.00321322 0.00376411 -0.0103189 0.0070223 -0.0263042 0.0163127 -0.0440267 0.0521491 -0.00579209 0.00989065 0.0492402 0.026259 0.0161073 -0.011014 0.0217252 0.0263967 -0.049363 -0.0244798 -0.0438031 -0.00928131 0.00119469 0.0577358 -0.0843613 -0.0222382 -0.0546959 -0.0468234 0.046748 0.0255004 -0.000864418 0.069478 0.0452299 -0.025219 -0.0226228 0.0411032 0.048677 -0.0162534 -0.0348721 -0.020384 -0.02336 -0.0244261 0.0136259 -0.0212023 -0.022745 0.0195326 -0.0201056 0.0115209 -0.0284636 0.0525847 0.019054 0.0374952 0.0299541 -0.00933855 0.0507899 0.148317 -0.0131475 -0.0112979 0.0260513 0.0287201 -0.0562002
11 -0.0146628 0.00461037 -0.0576117 -0.0241514 -0.0539654 0.0637388 -0.0433437 -0.0381892 0.0184362 0.00236128 0.00632523 0.0418686 9.24463e-05 0.0534432 -0.0351855 -0.0410534 0.0275891 -0.0234953 0.00565705 -0.0424882 -0.00938819 0.0211145 -0.0195834 0.00414267 0.0680132 0.048008 -0.00660607 0.011082 0.0161671 -0.0191068 0.0341381 -0.0450834 0.00906549 -0.00442289 -0.0319167 -0.0200364 -0.00832686 -0.0255933 0.0504783 0.0678198 -0.0184837 0.00464009 0.00989357 0.00112205 0.0270736 -0.0561916 0.0477507 -0.055419 0.0221308 -0.0214811 0.00337493 0.0744622 0.022123 -0.00196926 -0.0120399 0.0455899 0.0243231 -0.0571848 -0.0842722 -0.0415664 0.0105348 0.0217834 0.0447556 -0.0887537 -0.0428172 -0.0838023 -0.023066 0.0221012 0.0275009 0.00964644 0.0620791 0.024682 -0.0294464 0.00324285 0.0835983 0.0270774 -0.0385789 -0.00385221 -0.0212488 -0.0331756 -0.0268835 0.00331603 -0.0205441 -0.0395159 -0.0208258 -0.0170582 0.0324565 -0.0568603 0.0400003 0.0164441 0.0574123 0.028625 0.00540133 0.0816974 0.0958413 0.019348 -0.00573905 -0.0145564 -0.0157509 -0.032896
12 -0.00695512 0.0542168 -0.0251138 -0.0199509 -0.0220466 0.0854549 -0.0100258 -0.0428104 -0.00352484 -0.021137 0.0249856 0.0151441 -0.0250955 0.0561024 -0.0401804 -0.054204 0.0499529 -0.0547809 0.0292246 -0.0349527 0.00158308 0.0263069 -0.0364549 0.00802294 0.084093 0.00796228 0.0127464 -0.0290115 -0.000803388 -0.0195442 0.0268457 -0.0494607 0.0198134 0.000873266 -0.0284206 -0.014065 -0.0112374 -0.024955 0.00312372 0.0944545 -0.0200244 0.0346789 0.0145641 -0.00300319 0.0112994 -0.0701528 0.0196635 -0.0268529 0.0182893 -0.0547032 0.00457894 0.0703492 0.00361338 -0.0194678 0.0213564 0.0612794 0.0452789 -0.00968471 -0.105396 -0.0185325 -0.00518457 0.0303704 0.0377403 -0.068876 -0.0384874 -0.0472489 -0.0288789 0.00793924 0.0143975 0.029158 0.0280693 0.00796841 -0.015017 -0.00550179 0.0965594 0.0290074 -0.0600578 -0.000909712 -0.0260385 -0.0241717 -0.000382166 0.0139951 -0.0407429 -0.0299593 -9.49004e-05 -0.018209 0.0542995 -0.0239683 0.00934 0.0197344 0.0680771 0.0408499 0.0345972 0.0890807 0.0560957 -0.00185402 0.0132281 -0.0155332 0.000252367 -0.00363459
13 0.0174182 0.0869527 -0.00972878 -0.00971901 -0.0144889 0.054235 -0.0401764 -0.0426134 -0.000176254 -0.0137631 0.0289804 0.00911609 -0.064866 0.0433831 -0.0526812 -0.0147827 0.0405358 -0.0574745 -0.0048432 0.0257002 0.019618 0.00604426 -0.0799757 0.0519603 0.0719943 0.0222947 -0.0184143 -0.0876699 0.00894206 0.00628133 0.047525 0.014915 -0.000262451 0.0175931 -0.0604829 0.0121112 -0.0184996 -0.0442407 -0.0262907 0.0837919 -0.0191024 -0.0164262 0.012102 0.0237599 -0.0296779 -0.044398 0.0121414 -0.0208983 0.015453 -0.0167004 0.00427834 0.0562122 -0.0281989 -0.0419063 0.0302324 0.040592 0.0417826 -0.00296983 -0.0489566 0.00187543 -0.00983764 0.0244405 0.0439385 -0.0594024 -0.0125187 0.00287998 0.00623695 0.025435 0.0175244 0.00907056 0.0270915 -0.00697171 -0.0366631 -0.0308759 0.0991661 0.0313271 -0.0355415 -0.044061 -0.0162933 -0.00673037 0.0057898 0.0022897 -0.0531306 -0.0164172 0.0135073 -0.00517054 0.0478592 -0.00974215 -0.00813183 -0.000480328 0.0301111 0.00397447 0.0248451 0.0470979 0.0674353 0.000304655 -0.0103318 0.0246691 0.0493905 0.00758284
14 0.0198535 0.120231 -0.0398584 -0.00532146 0.019299 0.0216496 -0.0625169 -0.0540972 0.0152156 -0.0122383 0.00178194 0.0219359 -0.021637 0.045705 -0.0269005 -0.0100892 0.0395551 -0.0131169 -0.0516754 0.00944043 0.0304782 0.000481173 -0.0614498 0.0721231 0.0497681 0.0472919 -0.012874 -0.0909762 -0.00299336 0.0097109 0.0427822 -0.0209086 -0.0104208 0.0162858 -0.0614882 0.00274499 -0.0311587 -0.0608261 -0.0143676 0.0706912 -0.0312967 -0.0335108 0.0268166 0.0621562 -0.0155725 -0.0383696 -0.00942347 -0.0501462 -0.00496312 0.00282379 -0.00764884 0.0325015 -0.0616103 -0.0225006 -0.0056852 -0.0146587 0.0477162 -0.0142353 -0.039306 0.0263206 -0.0232993 -0.0120013 0.00281591 -0.107357 -0.0421065 0.0333359 0.0154437 0.0121414 0.0148681 0.0240823 0.0533409 -0.00839465 -0.0440986 0.00503694 0.0760823 0.0126467 0.00965728 -0.0566587 -0.0465983 0.0117641 0.00257576 0.00102863 0.00691856 -0.0130872 -0.0141768 0.0103928 0.00363388 -0.00538875 0.00982443 -0.00928139 -0.000685098 -0.0169439 0.0242033 0.00319972 0.0639337 0.0176553 -0.0120772 0.0231227 0.0482873 -0.0124143
15 0.00211528 0.102224 -0.0365996 -0.00312276 0.0379341 0.0136113 -0.0210638 -0.0373516 0.017814 -0.0328962 -0.0148235 0.0311891 0.0234583 0.0359159 0.0139297 -0.0523242 0.0572271 -0.00910955 -0.0476762 -0.0303207 0.00246179 0.051023 -0.020734 0.0272525 0.0719918 0.00808275 -0.0131744 -0.0632909 0.00123357 -0.00891576 0.00757624 -0.0725108 0.0177158 0.0416876 -0.0532025 -0.0131057 -0.0509915 -0.0641293 0.00702091 0.0807181 -0.038531 0.00696384 0.0334722 0.0571435 0.0426301 -0.0551649 -0.00151716 -0.0393255 0.00515251 0.00987649 -0.0107245 0.0290681 -0.0307367 -0.00595867 -0.00175184 -0.0290491 0.0275399 -0.00577038 -0.043801 0.0017887 -0.0178623 -0.0345963 -0.00484581 -0.0949546 -0.0627435 0.0123446 0.00643619 0.00576998 0.013237 0.0225256 0.0721905 0.0040391 -0.0158899 0.0422851 0.0928476 0.0270114 -0.0225982 -0.0325681 -0.0583493 0.0496409 0.00469878 0.0118608 0.0221168 0.00518571 0.011328 0.0143246 0.0163371 -0.0200412 0.00983698 -0.00526529 0.0220796 0.00982753 0.0447509 0.0271043 0.0447801 0.00629002 0.020388 -0.00720436 0.00303933 -0.00972612
16 -0.0172125 0.0444889 0.0103108 -0.0124084 0.00510654 0.0353526 -0.0418938 -0.0491436 -0.0136869 -0.0357788 -0.0167071 0.00523426 -0.0107173 0.0178905 -0.00924262 -0.0499933 0.0364525 -0.013908 -0.0261969 -0.0454819 -0.000580618 0.0306034 -0.0404651 0.0376803 0.120342 -0.0217431 -0.00784563 -0.0366388 0.017159 0.00432545 0.009387 -0.0703834 0.00932224 0.0360427 -0.0378649 -0.0247155 -0.00885515 -0.0541119 -0.00135282 0.0567001 -0.00506466 -0.00340273 0.0409055 0.0334771 0.0291155 -0.0468326 0.018691 -0.0155536 0.0187079 0.0112916 0.0156331 0.0479198 0.0151711 -0.00413817 0.00666759 0.00735389 0.00040557 -0.00931359 -0.0192602 -0.0102367 0.0390873 -0.016739 0.026018 -0.046189 -0.034837 -0.0344966 0.0228563 0.0272807 0.025627 0.0162495 0.0575399 0.00692217 -0.00875691 0.00667021 0.113622 0.0493883 -0.0402719 -0.0115212 -0.0547137 0.0329213 -0.00100745 0.00649725 -0.00787314 0.0104837 0.0383785 0.031414 0.0492072 -0.0451442 0.0286469 -0.0234916 0.0601506 0.0565408 0.0383199 0.0385987 0.0420113 0.00822708 0.0284919 -0.0102672 0.00839306 0.0174532
17 -0.00247192 0.0616437 0.00254298 -0.00725445 0.0157157 0.0302567 -0.0650169 -0.0668382 -0.0282507 -0.0373466 0.00768099 -0.0183772 -0.016018 -0.00210718 -0.0651912 -0.0296021 0.0122945 -0.00210146 -0.0370181 -0.0691359 0.00385494 0.0150354 -0.0698558 0.079642 0.105647 -0.0297619 0.0184485 -0.0555631 -0.00657866 0.0554826 0.0123877 -0.0489537 -0.0187049 -0.00923481 -0.0283973 -0.0639175 0.0281649 -0.0513816 0.0114742 0.0662045 0.0197638 -0.0136293 0.0305543 0.0430155 -0.00968331 -0.0453664 0.0102645 0.00622779 0.0104481 -0.0036409 0.0563293 0.0549386 0.00931068 0.00998197 0.00622397 0.0228336 0.00991851 -0.0265636 0.012181 0.0319908 0.058404 0.00315786 0.0475244 -0.0684674 -0.0162842 -0.0213056 0.0398691 0.0417426 0.0306305 0.0229914 0.0424478 0.0298363 -0.00982896 -0.015442 0.105206 0.0302734 -0.0566294 0.0247099 -0.0530912 -0.00496867 0.00458851 0.0071832 0.0160569 0.0257668 0.0652527 -0.00377947 0.00820039 -0.0464025 0.0550939 0.0109821 0.0407355 0.0564593 0.00240489 0.029436 0.0551723 -0.00705466 0.00675876 -0.00397963 0.018558 0.0146505
18 0.00254709 0.103368 -0.0291512 -0.0332048 0.0350059 0.0249249 -0.0551437 -0.0840823 0.00159233 -0.0388614 0.0218983 0.0088557 8.27404e-05 0.0164394 -0.0536022 -0.0286017 0.0329782 -0.0370413 -0.0457107 -0.0574809 0.0404097 0.0262957 -0.0443466 0.0695109 0.0763733 -0.0142916 0.0174353 -0.106838 -0.0428094 0.0719487 0.0282051 -0.0403589 -0.0202418 -0.0025026 -0.0161405 -0.053611 -0.0222839 -0.032324 -0.0120059 0.0674803 -0.00526758 0.010902 0.0323196 0.0225962 0.0207 -0.0464732 0.00411683 0.0190743 -0.0297409 -0.0052637 0.0248156 0.0329379 -0.000711676 -0.00862752 0.012161 -0.00832341 0.0159477 -0.013738 0.0138802 0.0384346 0.0582368 0.0127548 0.0478188 -0.0899165 -0.0334687 -0.00471192 0.0344419 0.042002 0.0276092 0.0660057 0.0239255 0.0381693 -0.00899001 0.0114464 0.0736729 -0.00191727 -0.0601562 0.0404393 -0.0590877 0.00940514 0.00760238 0.0219174 -0.00755257 0.0501723 0.0783145 -0.0276297 -0.00340056 -0.0349685 0.0577337 0.0398485 -0.00806456 0.0013362 0.0359242 0.0631974 0.0696376 -0.0201525 0.000577862 0.0137956 0.0198167 0.0126182
19 -0.00463522 0.096695 -0.0149298 -0.0347863 0.0306474 0.0410326 -0.0143341 -0.0750091 0.00142695 -0.0326798 -0.0141964 0.0554301 -0.0179741 0.0424526 -0.022218 -0.0375973 0.0476748 -0.0255937 -0.0318378 -0.0373341 0.0595192 0.0388908 -0.0536638 0.0313835 0.0591992 0.0165173 0.00217255 -0.0829157 -0.0313882 0.0333854 0.0622608 -0.0212195 0.00446329 0.00190697 0.00989767 -0.0377807 -0.0671992 -0.030061 -0.0252298 0.0323116 -0.0515091 0.0207007 0.0215652 0.00518176 0.0444859 -0.0163006 0.00528313 0.00918134 -0.00570126 -0.0304113 0.0248075 0.0191918 0.00813664 -0.0201738 0.0247659 -0.0194811 0.00235655 0.00433901 -0.0278139 -0.00724559 0.0450024 0.0117297 0.0443348 -0.0945176 -0.0429218 -0.0253106 0.0117919 0.0266402 0.0285553 0.115103 0.00727884 0.0231732 -0.0056465 -0.00406253 0.0547412 0.0356567 -0.0269935 0.0116987 -0.0550672 0.0400495 0.00656103 0.00640165 -0.0104966 0.02359 0.0408126 -0.028653 0.0180252 -0.0376272 0.0431244 0.0047206 0.0268146 -0.0174591 0.0804098 0.0663825 0.0575553 -0.00706369 0.0044371 0.0352561 0.022064 0.000714457
20 0.00218227 0.102888 -0.00772997 -0.0188861 0.00989214 0.055072 0.0310024 -0.0274512 -0.0127609 -0.0411577 -0.0179168 0.0463452 -0.0179465 0.0487245 -0.0356072 -0.0338627 0.0216239 -0.00875007 -0.0251516 -0.0311099 0.0158358 0.0448863 -0.0631586 0.0411359 0.0550803 0.00608109 0.0170998 -0.0680498 0.0160973 -0.00610142 0.0390614 -0.0251935 0.00684177 0.0186995 0.00613334 -0.0179886 -0.0571151 -0.0595332 -0.00370352 0.0382045 -0.0176331 0.0216327 0.0129597 0.0124716 0.0209037 -0.0193183 -0.0124167 -0.0337601 0.0224016 -0.0239719 0.0088991 -0.0127658 0.0303919 0.0020721 0.036935 0.00360582 0.0233198 -0.0277177 -0.0335175 0.00176142 -0.000175971 0.0174738 0.0367559 -0.105285 -0.0198287 0.00386551 -0.0206214 0.0536816 0.0087751 0.0818045 0.0458241 0.029997 -0.00953729 -0.0325833 0.0675138 0.0808325 -0.00810533 0.00298631 -0.0625171 0.0569067 0.0254323 0.0175491 0.049305 0.00228277 0.0230645 -0.0599244 0.017575 -0.048234 0.0105345 -0.0171904 0.0464233 0.0129312 0.0450203 0.0322646 0.0188149 -0.0106829 0.00806703 0.0466895 0.0450693 0.019042
21 0.00112473 0.124617 -0.0131473 -0.0167874 -0.0170482 0.0374552 0.0196141 -0.0321585 -0.0175408 -0.0218648 -0.00939196 0.0192255 0.00353041 0.0187725 -0.0492939 -0.020269 0.00511963 -0.0270552 -0.0347622 -0.00150132 -0.0057237 0.0406468 -0.0160548 0.072246 0.0550506 -0.0314595 0.00840599 -0.0849864 0.0150673 0.0184422 0.0114768 -0.0463162 -0.0316403 0.0378138 -0.013093 -0.0151879 -0.0331125 -0.0411251 0.00686963 0.0324838 0.022159 0.0113898 0.0476841 -0.0150397 0.00378921 -0.061504 -0.0315616 -0.0311078 0.00322762 -0.00215344 -0.0296006 -0.0469043 0.033061 -0.00631322 0.0353087 -0.00135834 0.0227945 -0.0659395 -0.0197914 0.0393394 0.0141515 0.0225838 0.00151942 -0.100019 0.0109849 0.00125651 -0.0218926 0.0531612 0.0302202 0.0212724 0.0586329 0.0142035 -0.00903677 -0.0109357 0.0808541 0.0699048 0.0026279 0.0105118 -0.0835575 0.02076 0.0151499 0.0343879 0.0461149 0.0153862 0.0352312 -0.0370274 0.010568 -0.0403855 0.0504716 0.0174802 0.034311 0.0293015 0.0436679 0.0221439 0.0208583 -0.0283171 -0.0305373 0.0319508 0.0641855 0.017661
22 0.0036377 0.127838 -0.00822332 -0.00126554 0.00882606 0.0376213 0.00523086 -0.09006 -0.0261197 -0.00685706 -0.0406509 -0.0345862 -0.0100891 0.000344955 -0.0654097 -0.00554224 -0.00654679 -0.0168214 -0.066073 -0.0033843 0.00935406 0.0455691 0.017349 0.065048 0.0770519 -0.00303636 0.00150577 -0.0743 0.019047 0.0609063 0.0103805 -0.0573931 -0.0394843 0.0220377 -0.00782808 -0.000271038 -0.0408174 -0.0510967 -0.0218881 0.0475657 -0.00638799 0.00569575 0.0404491 -0.0487731 0.0179737 -0.0247426 -0.0160396 -0.0270052 0.0230222 -0.0353828 -0.0183651 -0.0124972 0.0154127 -0.00200355 0.0276193 0.000133367 0.0201303 -0.0365548 -0.0102813 0.0468245 0.0384245 0.0034975 0.00503738 -0.103213 -0.0312599 0.00911674 0.0239104 -0.000421386 0.0485555 0.0247924 0.00595512 -0.00919135 -0.0153676 0.0101711 0.0863581 0.0494675 -0.00853582 -0.0115978 -0.0681123 0.0139588 0.00631725 0.00531185 0.0187855 0.0248621 0.0460624 0.00309824 0.000398653 -0.0248574 0.0411182 0.0201275 0.0181606 0.00656618 0.0226924 0.0481243 0.011124 -0.044303 -0.0332175 0.034777 0.0276103 -0.0113519
23 0.0051855 0.0924213 0.00805506 -0.00676703 0.0112174 0.0538704 0.0121476 -0.113037 0.00701426 -0.0279838 -0.0704904 -0.0616446 -0.0226028 0.0074045 -0.0485836 -0.00701008 0.0100553 -0.00729675 -0.0377489 -0.0201398 0.0260952 0.0585942 -0.0147045 0.0407765 0.11269 0.0117825 0.017218 -0.0590738 0.0685622 0.0369419 0.00686645 -0.0316036 0.00963149 0.0300587 0.0169473 0.0227389 -0.0479263 -0.0671764 -0.047746 0.0326837 -0.03346 0.0103326 0.0356438 -0.0477435 -0.0125769 0.000315702 -0.0127558 -0.0280549 0.030022 -0.0532254 0.0263731 0.0336066 0.0114926 -0.00239133 0.0173644 0.0306651 0.0293285 -0.0138507 -0.0361406 0.0149906 0.0152284 -0.00809297 0.0198534 -0.0736597 -0.0342645 0.036292 0.0287912 -0.0360295 0.0341814 0.0252666 0.0669915 -0.0252931 -0.00811048 0.00576865 0.0608798 0.0922231 -0.0116476 -0.00637785 -0.0569227 0.0102919 -0.00899605 0.0107398 0.000562715 -0.0156135 0.0386148 0.0122254 0.000515256 -0.0269464 -0.0132004 0.0148573 0.0195746 0.00558703 0.043776 0.0463245 0.0174613 -0.0285555 0.00548803 0.05175 -0.000837133 -0.00308846
24 -0.0037402 0.0677346 0.000295083 -0.000902492 -0.0473427 0.0720286 -0.0232399 -0.0671551 0.0343756 -0.0133357 -0.0534052 -0.0242396 -0.0317382 0.0092072 -0.0650841 -0.0256698 0.0455232 0.00085386 -0.0416162 0.00836723 0.0338754 0.0300268 -0.0526382 0.0502952 0.120182 -0.00657412 -0.000931763 -0.0245001 0.0684209 0.0167806 0.0176838 -0.0321157 0.0110046 0.0444488 0.0378622 0.0302647 -0.0187999 -0.0486232 -0.0161906 -0.0157495 -0.0405117 0.0139581 0.0104897 -0.0135515 -0.0247992 -0.0121815 0.0170495 -0.00184879 0.0294937 -0.0406159 0.0419986 0.010668 0.0125811 -0.0438942 0.0166883 0.0347452 0.0519057 -0.012359 -0.0294005 0.01261 0.00115983 0.0328219 0.0140038 -0.0462188 0.0184926 0.0271507 0.0094952 -0.0337757 0.0448332 0.0333629 0.104303 -0.0170497 -0.0039034 -0.00496766 0.0289984 0.111964 -0.0225652 0.0214043 -0.0633763 0.0231972 -0.0221746 0.00635016 0.0196944 -0.0218181 0.0322609 -0.00380004 0.0181246 -0.0278466 -0.000891173 0.0374795 0.0596372 0.00183936 0.0574618 0.0726112 0.000494978 -0.059527 -0.0172786 0.0600388 0.016399 -0.00706076
25 0.00272913 0.0750414 -0.024221 0.00591576 -0.0341536 0.0327305 -0.0514693 -0.0680703 0.0317135 -0.0134328 -0.00530743 -0.0384207 -0.0125092 0.00590001 -0.0751484 -0.013372 0.0497332 -0.0054007 -0.0707613 0.0387653 0.0224671 0.0100151 -0.055378 0.0231565 0.0739906 -0.00520123 -0.00399062 -0.0325531 0.0242988 0.0369866 0.0139557 -0.077039 -0.0447024 0.0446793 0.00691624 -0.0199571 -0.0265182 -0.0616939 0.00757695 -0.000503819 -0.0383404 0.0252636 0.00466633 0.00610803 -0.00885813 -0.0230136 0.0407115 -0.00920406 0.00513278 -0.0624848 0.0389713 0.0230146 0.00564962 -0.0669213 0.0127455 0.0351208 0.0508095 -0.0305213 -0.00160968 -0.00129868 -0.013493 0.0428574 0.0268559 -0.0554763 -0.0269585 0.026288 0.0155586 -0.0489912 0.0139846 0.0309317 0.02812 -0.0131487 -0.0322376 0.0242484 0.073189 0.060934 -0.0518074 0.0574303 -0.0605218 0.0572085 0.0121244 0.00218365 0.0218895 0.0185311 0.0204249 -0.0260421 0.0147341 -0.0233071 0.0249555 0.0550071 0.0490571 -0.00535026 0.0187422 0.0688917 -0.0218127 -0.0586207 -0.0183922 0.0339708 0.0364122 0.00129434
26 0.00977976 0.0745746 -0.0323542 -0.0185011 0.00646184 0.00839506 -0.0307196 -0.0794418 0.0129361 -0.0403053 0.0152203 -0.0400406 0.0134714 0.00240941 -0.0496763 -0.0298863 0.0382665 -0.0556949 -0.0405771 -0.00266082 0.0147173 0.0196764 -0.0424301 0.00705549 0.0473661 -0.0196545 -0.00498783 -0.066205 0.0131338 0.0281158 0.00833975 -0.100952 -0.0584024 0.0394715 -0.0307764 -0.038287 -0.023694 -0.070004 0.00921916 0.0254504 -0.0431239 0.0350251 0.028443 0.0102397 0.00465173 -0.0190338 0.0339414 -0.00408213 -0.0213579 -0.0652442 0.0223754 0.0127059 0.0262568 -0.0200438 -0.0101145 0.0179568 0.0319006 -0.0292648 -0.030359 -0.00448893 -0.00666498 0.053655 0.0228748 -0.0721782 -0.059792 0.0334288 0.0444103 -0.016176 -0.00836749 0.0265903 0.011204 -0.00481923 -0.0275524 -0.00141239 0.0796438 0.0578151 -0.0314347 0.0448755 -0.0606854 0.0406346 0.0585609 -0.00139741 0.00279313 0.0274249 0.0203525 -0.0115248 -0.00145628 -0.0248159 0.015442 0.0269259 0.0135743 0.0315264 0.0040202 0.0371533 -0.023913 -0.0387338 -0.0189008 0.025078 0.0342636 0.0255249
27 0.00756776 0.0860263 -0.0263512 0.00886217 -0.0176758 0.013839 -0.00591784 -0.0842561 0.0209416 -0.0594509 0.0121895 -0.0200146 0.00409204 -0.0238238 -0.0213252 -0.0821753 0.0351193 -0.0739221 -0.0259649 -0.00624113 0.0364612 0.0498178 -0.0234079 0.0429061 0.046765 -0.0154035 -0.00910665 -0.0451961 0.0563916 0.0440128 -0.00558312 -0.0911842 -0.0344168 0.0337736 -0.0272296 -0.010096 -0.0233645 -0.0505961 -0.0107093 -0.00020982 -0.0391295 0.0151274 0.00664603 0.0250987 0.0120187 0.0159739 0.0399705 -0.0123429 0.000849862 -0.0333366 -0.0115901 -0.0118303 0.0276038 0.00986227 0.0159773 0.0158514 0.0330405 -0.0107803 -0.0545844 0.0316361 0.0309609 0.0475307 -0.0051969 -0.0915737 -0.0509158 0.0280547 0.0307595 0.0335967 0.0256275 0.0476008 -0.00489478 0.00907736 -0.00810194 -0.0225522 0.0199057 0.0817178 -0.00416381 0.0174174 -0.0871278 0.0243552 0.0450173 -0.0207286 0.0120572 0.0382952 0.0442268 0.00566796 -0.00506559 0.0140273 0.036779 0.0090548 0.0542873 0.0372312 0.0302916 0.0151519 -0.0192976 -0.0356566 -0.0167908 0.056526 0.0219895 0.0443846
28 0.0207714 0.0915994 -0.0284087 0.0112568 -0.0134857 -0.0184117 -0.00393299 -0.0746432 0.0411263 -0.0399701 0.018499 -0.0505188 -0.000519525 -0.0254513 -0.0427849 -0.0909608 0.0354676 -0.0437336 -0.0205334 0.0264146 0.0489116 0.0549237 -0.0471858 0.0268584 0.0680355 -0.00318805 -0.0216626 -0.0400448 0.0773057 0.0385895 -0.00431726 -0.0351879 0.00029765 0.00986153 -0.0105132 0.0170958 -0.0459624 -0.0354291 0.0076013 -0.0437919 -0.0446283 0.0126081 0.0157348 0.0130683 -0.00153594 -0.0202777 0.000913796 -0.0121527 0.0157049 -0.0345811 -0.00637008 0.00220994 0.024003 0.000486357 0.0416994 0.013439 0.0721916 -0.0184097 -0.0308916 0.025632 0.0600559 0.0486803 0.00189687 -0.0792969 -0.0283113 0.042495 0.00968449 0.0180785 0.0258942 0.0490892 -0.0183675 0.00844447 -0.00413567 -0.022439 0.0143913 0.0797665 -0.0235823 0.0378426 -0.130303 0.0647545 0.0176097 -0.0170438 0.00535432 0.0241792 0.0526935 0.00694423 -0.00941981 0.023941 0.0235508 0.017213 0.0818431 0.0261132 0.0607496 0.0227715 0.00885088 -0.00890751 -0.0369012 0.0872749 0.0188392 0.0384106
29 0.021808 0.0886419 -0.0202389 -0.0077439 0.0290503 -0.0353736 0.00356989 -0.0638088 0.0396405 -0.0288342 0.00228135 -0.0637387 0.00297044 -0.0248779 -0.0308959 -0.0564317 0.0372679 -0.0334488 -0.0162182 0.0178785 0.0325299 0.0279476 -0.0743108 0.0176836 0.0716263 -0.00716562 -0.035979 -0.0565081 0.0436567 0.0329991 0.0040641 -0.0139973 -0.00187784 -0.0129692 0.0186801 0.0316992 -0.0559099 -0.0359556 0.000279387 -0.0185629 -0.0652107 0.00682669 0.0404523 0.000999735 -0.0195618 -0.0186742 -0.020854 0.0458487 0.0254643 -0.0734912 0.00167703 0.0215772 0.0469855 -0.0282259 0.038493 0.0146952 0.0454339 -0.00487933 -0.000213927 -0.0167545 0.0746278 0.0314453 0.0011982 -0.0394807 -0.00261989 0.0403825 -0.00481587 0.0189696 -0.00335476 0.034015 0.00925543 0.00842331 0.00773578 -0.0407833 0.0583298 0.0412138 -0.0488011 0.0559087 -0.128571 0.0590757 0.00705316 -0.0157801 -0.0184357 0.010037 0.0399919 0.0152966 -0.0147521 -0.0143968 0.0307529 0.0323287 0.0640417 0.0202598 0.07419 0.0430019 0.0118782 -0.0253084 -0.0557898 0.0890186 0.0451869 -0.00767437
30 0.0122505 0.0826841 -0.0284104 0.015441 0.00284763 -0.0319155 0.0182418 -0.0778895 0.0410362 -0.0487446 0.00586063 -0.0709623 -0.0309302 -0.0276693 -0.00452471 -0.0384991 0.00643537 -0.0730975 -0.0342024 0.0230513 0.05191 0.0424684 -0.0982278 0.0316284 0.0486262 -0.0120505 -0.0238312 -0.0620875 0.0352428 0.086674 -0.0229929 -0.0411836 -0.029439 -0.000844655 0.0130266 -0.00333771 -0.00857136 -0.034267 -0.0141497 0.0199102 -0.093979 -0.0152131 0.0404467 -0.0098905 -0.000609882 0.00560355 0.00701561 0.0263231 0.0067881 -0.060021 -0.00534683 0.0309775 0.0567346 -0.0301122 0.0350458 0.0141108 0.00611517 -0.00468551 -0.010773 -0.0507033 0.0464944 -0.000261586 -0.000968526 -0.0426055 -0.0480109 0.00221889 -0.0154907 0.0473636 -0.000703452 0.00447616 0.0332539 0.0304129 0.019082 -0.0628742 0.0609947 0.00732781 -0.045009 0.0563011 -0.0719979 0.0392565 0.00412068 -0.0354458 -0.00277064 0.0120587 0.0716904 5.84729e-05 -0.0131502 -0.0220369 0.0477968 0.0372898 0.0473118 0.00933884 0.0495178 0.0228721 -0.0209779 0.00644191 0.000857831 0.0587913 0.030882 -0.0373804
31 0.00525658 0.0831314 -0.0409758 0.00592084 -0.0394821 -0.00759004 0.00607207 -0.0713598 0.0369994 -0.0353168 -0.033665 -0.084023 -0.00866726 -0.0192214 0.0172599 -0.0538442 0.0047227 -0.0802226 -0.0260276 0.0312622 0.066596 0.0459916 -0.10132 0.0586154 0.0557541 -0.0167378 -0.0130734 -0.0391989 0.0651995 0.0827248 -0.0482285 -0.0374474 -0.0249609 0.0135643 -0.0311895 -0.00232263 0.0191994 -0.0677836 0.00797915 0.00795095 -0.109522 -0.00204385 0.0257152 -0.0273862 -0.0289791 -0.0234217 0.0336244 -0.0247597 0.00563327 -0.0227956 -0.00475275 0.0428507 0.0566581 0.0163024 0.0126864 0.00600236 0.0264357 -0.013157 -0.00496611 -0.0134605 0.00608631 0.0359603 0.000200686 -0.0686856 -0.0850929 0.02413 0.0140568 0.0376649 0.0101768 0.0248597 0.028512 0.0241208 0.00365683 -0.0657309 0.0369395 0.0240996 -0.050915 0.0386741 -0.0864081 0.0440207 0.0291046 -0.0216052 -0.0211481 0.00255973 0.0963905 -0.0103278 -0.0161034 0.00627154 0.0257944 0.0119538 0.0494512 -0.00204846 0.0219556 -0.0083384 -0.0254765 0.0275505 0.0181971 0.0695997 0.0240192 -0.0106268
32 -9.71131e-05 0.107357 -0.0228269 -0.000330458 -0.0206707 -0.00518887 -0.0214542 -0.0520564 0.0172795 -0.00972555 -0.0640538 -0.0795907 0.0427121 -0.0116406 0.0350262 -0.0212305 0.0544913 -0.0474639 -0.026823 0.052197 0.057024 0.0295005 -0.0659837 0.0373897 0.0639214 -0.0238148 0.00545715 -0.0470419 0.0385218 0.0686672 -0.0183354 -0.015685 0.0314165 0.031116 -0.00162426 0.0260985 0.00230402 -0.0601044 0.000648646 0.00254147 -0.0700662 0.0318786 0.0329 -0.00747325 -0.0441731 -0.0758719 0.0598111 -0.00427603 0.0112621 -0.025408 -0.0276389 0.0405013 0.0857491 0.0342615 -0.0148764 0.00839708 0.047531 0.00576754 -0.0189793 0.00539381 -0.0184906 0.0293386 0.00665628 -0.0390889 -0.0369833 0.048504 -0.0134079 0.0229931 -0.0191882 0.0446958 0.0105896 0.0207219 0.00900779 -0.0314328 0.0192431 0.0576126 -0.0597869 0.0220485 -0.125353 0.0778317 0.0245678 -0.0108078 -0.0409578 0.0327534 0.0624481 0.0124979 -0.0207268 0.00322433 0.0291593 -0.00551452 0.0497244 -0.0039919 0.0391809 0.0063469 0.00695021 -0.0113202 -0.031293 0.0804592 0.0134657 0.00874957
33 0.00721585 0.103189 -0.0229297 -8.9967e-05 0.0371788 -0.000218149 -0.0686648 -0.0740108 -0.00842271 -0.0149281 -0.0131375 -0.0641524 0.0111465 -0.00725481 0.0130756 -0.00764674 0.0441959 -0.025842 -0.0611378 0.0504061 0.0645228 -0.00368765 -0.0607778 -0.0217544 0.0533168 -0.00696733 -0.0051154 -0.0467483 0.0300146 0.108393 0.0486863 -0.00494585 0.0292929 0.0184286 0.0260714 0.0344058 -0.0259074 -0.0100834 -0.0182049 -0.0132874 -0.00859032 0.0154437 0.0329133 0.0257387 -0.0283368 -0.0611505 0.0323575 0.0148018 0.0258703 -0.0268273 -0.0250946 0.040825 0.0901657 0.00465257 -0.0139784 0.000664717 0.0288469 0.0127716 -0.0415509 -0.0179614 -0.000371473 -0.00706891 0.0382204 -0.0283175 -0.0324162 0.0513609 -0.0285389 -0.0217839 -0.00677967 0.064912 -0.00791428 0.00233097 0.0189662 0.0181954 0.0314571 0.0785248 -0.0235223 0.0419488 -0.0783823 0.106901 -0.00969018 0.0001952 -0.0268498 0.0188848 0.0139047 0.0361994 0.0132265 -0.00927342 0.0123284 -0.000498621 0.0606277 -0.0114463 0.0526589 0.0468295 0.0378364 1.58421e-05 -0.00155972 0.0717741 0.00827927 0.0227882
34 0.0268746 0.106627 -0.00365511 0.00455173 0.0109239 -0.00289751 -0.0399478 -0.0731283 -0.0247659 -0.0253362 -0.0067769 -0.062373 -0.0334976 -0.00542522 -0.0249508 -0.042573 0.00124299 -0.0113896 -0.0516132 -0.0029324 0.0515395 -0.00547409 -0.0794058 -0.0161277 0.0394054 0.00731809 -0.000392388 -0.0410703 0.0581061 0.0939055 0.0652404 -0.00774391 -0.0119312 0.00454218 0.0131787 0.00502304 -0.0260159 -0.0182992 -0.0290854 -0.040629 0.019358 0.00121186 0.0324264 0.0142005 -0.0137372 -0.00879641 -0.0125205 0.041257 0.0360515 -0.0161651 0.00426191 0.0268702 0.0756045 -0.0206213 0.0169114 0.00388322 0.036801 -0.0247491 -0.0521993 -0.0343002 0.0349451 0.00348233 0.0404333 -0.0315904 -0.0601911 0.0379974 0.0118032 -0.0561706 0.00956283 0.0482819 0.00747116 0.01888 -0.00853685 0.00886761 0.0469621 0.0732041 -0.0181668 0.0509056 -0.0795858 0.0716985 0.00486351 0.019643 0.0403104 -0.0314399 0.0130255 0.00969957 0.026633 -0.0171946 0.0253784 0.0331632 0.0466225 -0.00350105 0.044216 0.0323124 0.0263131 0.0132479 -0.000413164 0.0569975 0.02422 0.00467434
35 0.00711209 0.0983958 0.0295029 0.0340922 -0.0205017 -0.0150107 -0.000683627 -0.0513142 -0.00885725 -0.0238609 0.0056786 -0.0455556 0.00569843 0.00859895 -0.0456873 -0.048534 0.00799795 -0.0225003 -0.0275288 -0.0307609 0.0539645 0.0339257 -0.0454816 0.0369514 0.0132279 0.00397782 0.0114399 -0.0568584 0.0564323 0.069419 0.00441762 -0.0311275 -0.0148115 0.0203233 -0.00861378 -0.01402 -0.0246587 -0.0281077 -0.0336563 -0.054363 -0.00895276 0.000836759 0.0170147 -0.00849265 -0.00376044 -0.0209009 -0.0358881 0.0110031 0.0269713 -0.0406558 0.0092045 -0.013239 0.0733242 -0.0430704 0.0431565 -0.00432016 0.0348211 -0.0313012 -0.0598232 -0.0261297 0.0106745 0.0250357 -0.0181716 -0.0712645 -0.057842 -0.0121582 0.0173393 -0.0299461 0.0030118 0.0108987 0.0550696 0.0308157 0.0102225 -0.0193535 0.0189913 0.0307845 -0.0201547 0.0194902 -0.110755 0.0837008 0.0155821 0.0231857 0.0542939 -0.0184174 0.0628529 -0.0196634 0.00226256 -0.00231658 0.0666404 0.0653205 0.0206265 0.0130961 0.0526082 0.0193206 0.0113246 -0.0206419 -0.00701685 0.0672924 0.0148092 -0.0206834
36 -0.0101572 0.067821 0.0279607 0.0300205 -0.0207845 -0.00415728 -0.0133395 -0.0611721 0.00572654 -0.000855251 0.026372 -0.0216893 0.036557 -0.00142441 -0.0269121 -0.0208536 0.0210928 -0.0412371 -0.0489789 0.00418259 0.0558427 0.0355741 -0.0327779 0.021704 0.0311674 0.00295099 -0.00902462 -0.0701538 0.0498287 0.0698792 0.000850006 -0.019703 0.0023788 0.032767 -0.0154291 -0.00709687 -0.0488197 -0.0285819 0.0132984 -0.069441 -0.0561794 -0.023506 0.031815 -0.0213522 -0.0198926 -0.0349062 0.00761027 0.000915952 0.00160406 -0.0556986 -0.0144155 -0.00506737 0.0737894 -0.0463763 0.0513061 -0.00235944 0.0153302 -0.00706448 -0.0528086 -0.0118013 0.0117078 0.0463519 -0.0618687 -0.0827226 -0.0648958 0.00201864 0.0221769 -0.00629161 0.00403306 0.0226459 0.0212601 0.00230213 0.0187982 -0.0253582 -0.0151307 0.0586116 -0.00821023 0.00312933 -0.113859 0.133754 -0.0156905 0.0153293 -0.0165352 0.0174599 0.0799121 -0.00201983 0.0398926 0.00228569 0.0846731 0.0215215 0.0552878 0.000234765 0.0262675 0.029579 0.00265021 -0.0323169 0.014523 0.111109 -0.00848691 -0.0122215
37 -0.0177903 0.0616426 0.0167054 0.0153134 0.00346466 -0.0311207 -0.00104699 -0.0661876 0.0149467 0.0147137 0.0154679 -0.0151464 -0.00201071 -0.00558916 0.00296054 0.0107398 0.0417772 -0.0377618 -0.0451594 -0.0141805 0.0250865 0.0164212 -0.0272508 -0.00761063 0.0436114 0.0207231 -0.00879342 -0.0360507 0.0376662 0.0616038 0.0364621 -0.011035 0.00343394 0.0169707 -0.0100773 -0.00664487 -0.0584898 -0.0425187 0.0188348 -0.0662383 -0.0629458 -0.0308698 0.0601103 -0.0149842 -0.0153197 -0.042441 0.0253229 0.0042186 -0.0263653 -0.0532677 0.0035785 0.0165191 0.0655318 -0.0189457 0.068891 0.0124418 0.018221 0.00440764 -0.0482246 -0.0297524 0.0373001 0.0408895 -0.0431906 -0.0110416 -0.0539704 0.0700652 0.030666 0.0258325 -0.0355761 0.026289 0.0212793 -0.0180667 -0.00451726 -0.0556691 0.0111705 0.0870528 0.0026628 0.000979734 -0.110759 0.112562 -0.0175073 0.00852302 0.00218525 0.00172055 0.027747 0.0193727 0.0720935 -0.0177939 0.0537169 -0.0203478 0.0767919 -0.0131889 0.00679247 0.0355371 -0.00304566 -0.0288864 0.0151021 0.0862202 0.0165003 0.0101617
38 -0.0127417 0.0339004 0.00478533 -0.0183499 0.012103 -0.0396146 -0.0125155 -0.0799373 -0.00167723 0.0160256 0.0124495 -0.00507907 -0.0269109 -0.021323 -0.0356068 -0.0187215 0.0502611 -0.023867 0.0104515 -0.0142112 0.0239817 -0.00278969 -0.0128836 0.00261414 0.0505907 0.00365919 0.0282473 -0.00462151 0.0189382 0.048866 0.0307025 0.00146863 -0.0162647 0.0220369 -0.0140595 -0.0221705 -0.0290607 -0.00648287 -0.0115735 -0.0422014 -0.01042 -0.0399638 0.0746697 -0.000338105 0.0286692 -0.0547323 0.027805 -0.0301749 -0.0130918 -0.0436923 -0.0505026 0.0167936 0.0668784 0.00339506 0.0445372 0.0318556 0.0329358 -0.00587327 -0.0767798 -0.0301622 0.0364204 0.040753 -0.016699 -0.000237956 -0.0284794 0.0820453 0.04347 0.0462604 -0.0418572 0.00518722 0.0385627 -0.0204555 0.0105496 -0.0377927 0.036785 0.0438186 -0.00991016 0.0312317 -0.101343 0.0840127 0.0044882 -0.00640674 0.0117514 -0.0324282 0.0354214 0.0257685 0.0597904 0.0107634 0.0315799 -0.0152071 0.0756302 -0.00279595 0.0308158 0.0418462 -0.0136264 -0.0382601 0.0126489 0.0521795 0.0133558 -0.0091086
39 0.00910424 0.00632292 0.00269881 -0.0272716 -0.0269373 -0.0100155 -0.0188007 -0.0923212 -0.00598217 0.0135556 0.0218151 -0.0321539 -0.00611533 -0.0394307 -0.0637256 -0.0348228 0.0450176 -0.0142749 0.00226459 0.00780516 0.0466294 -0.0201031 0.0277562 0.00298306 0.0462128 -0.0117249 0.0239598 -0.0601456 0.054138 0.0450717 0.0296331 0.014587 0.00170585 -0.00169006 -0.0195645 -0.0174923 0.00777933 0.00962155 -0.00727212 -0.0836406 0.0153866 -0.0424586 0.0675418 -0.0245398 0.0291409 -0.0731652 0.0343576 -0.0456912 0.0179256 -0.0658552 -0.0678828 0.0176676 0.0679108 0.020243 0.0235605 0.0103413 0.0511379 -0.00523726 -0.058646 -0.014448 0.0111915 0.0267982 -0.00947305 -0.0263385 -0.0499254 0.025171 0.0388068 0.0279025 -0.00694567 0.0293774 0.00304343 -0.0259301 0.0172808 0.0125554 0.0237763 0.0197801 -0.0136809 0.0422097 -0.111988 0.0699331 -0.0171794 -0.00647629 -0.00544497 -0.0213644 0.0833153 -0.0044202 0.0505728 0.0515689 0.0584245 -0.0174833 0.0446368 0.0158624 0.0587869 0.00955013 -0.0180734 0.00804582 -0.00693958 0.0556935 -0.0139672 -0.033941
40 0.0185947 0.0347613 0.0270955 0.0220522 -0.0283976 -0.00822977 0.00123486 -0.0658497 0.00335073 -0.00351444 -0.015755 -0.0510618 -0.00358624 -0.0102702 -0.0312365 -0.0168842 0.020821 -0.0042335 -0.0152979 -0.00856761 0.0652427 -0.029229 0.0137686 0.000246283 0.0446165 0.00660862 -0.00478233 -0.0910915 0.0679212 0.0204936 0.0536466 0.0126318 -0.0190504 -0.0114795 0.00031908 -0.0217386 0.0146881 -0.0319878 0.0167032 -0.0836376 0.003876 -0.0322916 0.0505566 -0.0503548 -0.0122595 -0.0578639 0.0121787 -0.00970128 0.0200579 -0.070745 -0.0195864 0.0319795 0.0475609 0.00351671 0.0297449 0.0111633 0.0379717 0.00711367 -0.0326086 0.00182327 0.0046763 0.00356766 0.0170363 -0.0463739 -0.0395293 -0.0140858 0.0480394 0.02154 -0.044404 0.0452756 0.0240265 0.00326925 0.00371479 -0.0178273 0.000616114 0.0268001 0.00399928 -0.0149112 -0.104994 0.0619175 -0.0372972 -0.0197324 0.0602482 0.00349223 0.0683598 -0.00464926 0.0278314 0.0309918 0.0640662 -0.0249212 0.0355709 0.0196476 0.0265867 0.0108918 -0.0460088 0.0570796 0.00518863 0.082411 -0.0191155 0.0222502
41 0.0411715 0.0758252 0.0254891 0.0372155 -0.0163784 -0.0121506 -0.00914773 -0.0384241 0.0202879 -0.0122976 0.024002 -0.00553167 -0.0123132 0.00203006 -0.0298703 -0.0129095 0.00250881 -0.0122375 -0.0254896 -0.048141 0.0750122 -0.0226734 -0.0170146 -0.00322118 0.0355888 -0.00787278 -0.0275816 -0.055846 0.0525512 0.00217443 0.0538254 -0.0110482 -0.0185902 0.0282958 0.0175433 -0.0446505 0.0138591 -0.0416508 0.000370321 -0.0829029 -0.00269869 -0.018997 0.0382534 -0.0117046 -0.0304946 -0.0306651 0.00433515 0.00171203 -0.00365532 -0.0347021 -0.0110953 0.0404153 0.066402 0.0162526 0.0456649 0.0175684 0.0276931 -0.00958508 -0.0136734 0.0136686 0.033874 0.0194838 -0.00142058 -0.0654533 -0.0315371 0.0107209 0.0205436 0.00988581 -0.027631 0.0476049 0.0534393 0.0147866 -0.0100561 -0.0215138 -0.0153421 0.0468893 -0.00212376 -0.0274248 -0.0812975 0.0576258 -0.0157145 0.0055399 0.0569428 -0.0088877 0.0216606 0.0207326 -0.00847352 -0.000616795 0.0482391 -0.0218536 0.0520049 -0.00385315 0.02913 0.0273449 -0.0438027 0.0384448 0.017375 0.0773563 -0.00939709 0.029774
42 0.0309575 0.0776629 0.0204219 0.00139701 -0.0351522 -0.00749912 0.00621944 -0.0568038 -0.00394289 0.00442844 0.0130529 0.00927944 -0.00287387 -0.00203237 -0.0563832 -0.0150301 0.00451833 0.000801272 -0.0270223 -0.0346722 0.0259829 -0.00557696 -0.0297273 -0.0307117 0.00411054 -0.0130725 -0.0141443 -0.00319082 0.043842 -0.00228233 0.047078 -0.0118393 0.00376506 0.0242022 -0.0229041 -0.0612764 -0.02497 -0.0296066 -0.00484685 -0.109321 0.015869 -0.0167693 0.0370143 -0.0255111 -0.0353612 -0.060147 0.0451693 -0.000456232 -0.00405027 -0.0285231 -0.0113339 0.0288705 0.0821864 0.0241467 0.0569971 0.0315351 0.0332591 -0.034234 -0.013212 -0.0377536 0.0378466 0.0111104 -0.0194394 -0.0447495 -0.0454965 0.0470278 -0.0241154 -0.0228795 0.00726454 0.0411616 0.022452 0.0052674 -0.0264299 0.0120925 0.0141058 0.0339239 -0.0347112 -0.0364514 -0.107213 0.0358968 0.0016618 0.0160591 -0.032434 -0.0378994 0.0153264 0.0377118 0.0287908 0.0213573 0.0438617 -0.0197679 0.0662064 0.00600444 0.0396267 0.0235132 -0.0266213 0.00844113 -0.000369677 0.0531589 0.0133857 -0.0437785
43 0.0316145 0.0188184 0.0105295 -0.00379694 -0.0283142 -0.00825047 0.038159 -0.0751068 -0.0241037 0.0373692 -0.0356916 0.0183129 -0.0158758 -0.00245347 -0.041637 -0.0177687 0.00291511 0.0231628 8.64659e-05 0.00324402 0.0158554 0.00940845 -0.0386542 -0.0240406 -0.0012167 0.0112332 0.0188176 -0.0354099 0.0741455 0.0335145 0.0583063 -0.0126133 -0.0071988 -0.0068251 -0.0267204 -0.0326495 -0.0465472 -0.015549 0.0012973 -0.103343 0.0237019 -0.0198636 0.0300352 -0.0381635 -0.0180642 -0.0435552 0.0235888 -0.0155874 0.0256399 -0.0464979 -0.0238471 0.0378248 0.073382 0.0303818 0.0377126 0.039571 0.0410643 0.00387161 -0.0442158 -0.0531963 0.0410291 -0.00574007 -0.0335889 -0.00897205 -0.0389064 0.0322721 -0.000280095 -0.0145786 0.0053966 0.0200838 0.021287 -0.0155875 0.00758106 0.00335887 0.0204387 0.0275328 -0.00465117 -0.00307218 -0.147817 0.0190538 -0.0198857 -0.0249567 -0.0474114 -0.0519323 -0.000384865 0.0479317 0.0574586 -0.00191733 0.0601869 -0.0192129 0.0375435 0.0264933 0.0447347 0.0066604 -0.0102116 -0.0330559 -0.0328755 0.0656862 0.0239282 -0.0704335
44 0.0203091 -0.00104126 0.0323919 -0.0151054 -0.0301441 0.0173249 0.0260795 -0.0813657 0.0118571 0.0510359 -0.0272118 0.00898908 -0.0201089 -0.00135654 0.000248294 0.00605794 0.00961654 0.00328729 0.00936042 0.00787719 0.039974 0.0262556 -0.0114028 -0.0153114 0.00860257 0.0270025 0.0186455 -0.0477963 0.086397 0.0668407 0.0676877 -0.0219014 -0.0276524 -0.0168782 0.00556603 -0.0442756 -0.00579426 0.0297419 0.00619126 -0.0927887 0.0125158 -0.0296979 0.0364575 -0.0427296 -0.0190574 -0.0127491 -0.0108989 -0.04261 -0.00638748 -0.025455 -0.0491812 0.0583205 0.0406272 0.0262295 0.0327332 0.0120963 0.0689656 0.0137889 -0.0863003 -0.00745897 0.0174437 0.000632858 -0.0398259 -0.0132036 -0.0555787 0.0190082 -0.00695367 0.00593865 -0.0121141 0.0147433 0.0303975 -0.0210565 0.0473315 -0.013429 0.00311562 0.0434387 0.000127813 0.0346542 -0.150591 0.0249126 -0.0199085 -0.005783 0.000301485 -0.0439747 0.020568 0.0660748 0.0420503 0.00204703 0.0412227 0.00994009 0.0116073 0.0422823 0.0685988 0.00630448 -0.0130065 -0.00298431 -0.00635768 0.0748421 0.0175506 -0.0322937
45 -0.0197596 0.0528755 0.0323649 0.0026338 -0.0204337 0.0221294 0.00734104 -0.0768217 -0.0130403 0.0372139 -0.0287672 0.00397084 -0.0159764 -0.00326413 -0.013478 0.0203157 0.0192395 -0.0229325 0.000307 -0.00629566 0.0490826 0.0340589 0.00149111 -0.0314237 0.0271311 0.00856208 -0.0133418 0.00719673 0.0554654 0.0605024 0.0576771 -0.0175456 -0.0238032 -0.0140567 0.00598971 -0.0748361 -0.00664989 0.012339 0.0103043 -0.0832383 -0.0021514 -0.0120276 0.0341425 -0.0595246 -0.0460833 -0.0146792 0.00357486 -0.0427924 -0.0260683 -0.0361254 -0.00112344 0.072115 0.0500279 0.00717187 0.0246096 0.024724 0.0794443 -0.0169567 -0.0732829 0.00642311 0.0252872 0.0165027 -0.0230437 -0.0485701 -0.0832351 0.0152967 0.00797128 -0.0132739 -0.0547438 0.0352714 -0.0210297 0.00756568 0.0579243 -0.0227628 -0.00161979 0.0757441 -0.0160778 0.0263549 -0.150753 0.0582911 7.5668e-06 0.0413847 0.0218914 -0.00606755 0.067558 0.0340815 0.0372224 0.00665528 -0.00970144 0.0182579 0.0686927 0.0148641 0.051939 0.00753002 -0.00725135 0.0335822 0.0528541 0.039107 0.0237299 0.000553608
46 0.0243875 0.0946581 0.000106072 0.0214449 0.0135548 -0.00426074 -0.00895174 -0.0548177 -0.0561916 0.0157881 -0.0117724 0.0522523 -0.00278769 0.00663058 -0.0385357 -0.0134457 0.00858211 -0.00597585 -0.0138461 0.0119159 0.0626891 -0.00267432 0.00826014 -0.0465487 0.0188932 -0.0026399 -0.0108844 0.00351958 0.0263645 0.021161 0.0273085 -0.0114103 -0.0136255 -0.00446366 -0.0212931 -0.0747974 -0.0250323 -0.0424124 -0.0203245 -0.070752 -0.0123835 -0.011055 0.0318611 -0.0331914 -0.0461071 -0.00284209 -0.000900931 -0.0199682 -0.00287549 -0.0720984 0.0344807 0.0546219 0.0860556 -0.0146243 0.0338166 0.0509727 0.0495078 -0.0077973 -0.0348029 0.0078615 0.0377071 0.0464368 -0.0156071 -0.0500268 -0.045653 0.00656618 0.0085468 -0.0101943 -0.0515814 0.0548403 -0.0291935 0.00809983 0.0510978 -0.0499192 0.00670265 0.0641987 0.010169 -0.00876138 -0.102418 0.064594 0.00112182 0.0178964 0.00549679 -0.0227759 0.0521264 0.0214051 0.0339081 -0.0206234 -0.0327552 0.0279986 0.0808573 -0.00279658 0.0347849 -0.0152472 0.00183664 -0.00297826 0.00178234 0.058647 0.0545653 0.00123481
47 0.0546252 0.0833034 -0.013135 0.0163201 0.00594048 -0.00516023 -0.0281195 -0.0339047 -0.0801437 0.00410135 0.0125849 0.0964662 0.00446349 0.0149879 -0.0353337 -0.0285232 0.01279 0.00498339 -0.0244662 0.0587414 0.06189 -0.0503144 0.0102357 -0.0296414 -0.0208974 0.0082103 -0.011098 -0.0304358 0.0357609 0.0341837 0.0219677 -0.01936 -0.0217639 -0.0191616 -0.0521831 -0.0574932 0.0015013 -0.030264 -0.0284096 -0.0884361 -0.0189723 -0.00347041 0.0373736 -0.00366014 -0.0161291 0.00499996 -0.00501133 -0.0149589 0.00902116 -0.0300753 0.0276915 0.0301727 0.0713771 -0.00169187 0.0369142 -0.000151081 0.0264705 0.0196986 -0.0330543 0.00330304 0.0312072 0.066133 -0.0251786 -0.0118513 -0.0232037 0.00357118 -0.00215824 0.00681993 -0.0309966 0.0449852 -0.00888492 -0.00317953 0.0402897 -0.0287223 -0.0055973 0.0492962 0.0388808 -0.00718752 -0.0715894 0.0446708 -0.00542289 -0.0195546 -0.00297489 -0.0248021 0.0355134 0.0290019 0.0341691 -0.0210416 -0.00656024 0.0444766 0.0409875 0.0382541 0.0499738 -0.0257421 -0.032254 0.00664363 -0.0396739 0.0983287 0.0342918 -0.0266535
48 0.0345312 0.065018 -0.00347953 0.032602 -0.0130831 0.0115809 -0.00298581 -0.0327641 -0.0499289 0.0184017 0.0280468 0.0445057 -0.0137892 0.00511614 0.00586604 0.00982259 0.0378619 -0.00737578 -0.0321351 0.048816 0.0559629 -0.0282133 -0.00423821 -0.0109517 0.000664297 0.0377156 -0.0171675 -0.0329479 0.0639723 0.0417613 0.0559361 0.0107996 -0.0340054 -0.0128623 -0.0267278 -0.0500381 0.0282579 -0.0173423 -0.029369 -0.0951662 -0.0179082 -0.000766498 0.0171011 -0.0115337 0.0119349 -0.00432123 0.0152155 -0.0255431 -0.0202962 -0.0167336 0.0695672 0.0261275 0.0442358 -0.0114769 0.0303336 -0.0231992 0.0610857 0.0124346 -0.0573724 -0.0118981 0.0221013 0.0356908 0.00219156 -0.000273279 -0.0136539 0.0132377 -0.0136151 0.0228206 -0.0124188 0.0298775 -0.00187543 0.00955163 0.0313006 -0.00964083 -0.00916244 0.0264946 0.00765274 0.0258714 -0.0841989 0.0722576 -0.00989499 -0.00664316 0.00209067 -0.0401777 0.0383493 0.0197572 0.0301391 -0.0205655 -0.000167408 0.0353985 0.0376495 0.0575579 0.0663374 0.0141814 -0.0570811 0.0259477 0.000543911 0.0873398 0.0179293 -0.0153031
49 0.0620241 0.0202224 0.00838568 0.0559262 -0.0292807 -0.00167439 0.00745673 -0.0137096 0.00369466 0.0488378 0.0409674 -0.00174596 -0.00248711 0.00409673 0.0239167 0.0668756 0.0558751 0.0171112 -0.0290431 0.00304304 0.0270684 -0.0337172 -0.00858239 -0.0436303 0.0106317 0.0511771 -0.0228155 -0.022894 0.0801746 0.0071605 0.054867 0.0230415 -0.0485481 -0.00850918 -0.0214266 -0.0698549 0.00741143 0.00856327 -0.0257929 -0.0777278 0.00804999 -0.00863424 0.0445274 -0.0362945 0.00845108 -0.00957992 0.0360655 -0.0334943 -0.0216765 -0.0561436 0.0458537 0.0407209 0.0732986 -0.0364491 0.0368841 0.0226276 0.0717027 -0.0027297 -0.037374 -0.0270406 0.0206709 -0.0218674 0.00444154 -0.0341419 -0.0355331 0.00283211 -0.0221622 0.0231073 0.00806676 0.0272189 -0.00567902 0.00358879 0.0323508 -0.0444044 0.0451127 0.0080505 -0.020518 0.0102026 -0.0853325 0.0736727 -0.015289 -0.0099954 -0.00939354 -0.0430888 0.0509642 0.020551 -0.00327771 -0.0362105 -0.033953 0.0019351 0.0834148 0.0461286 0.0813343 0.0113617 -0.0182605 0.0335242 0.0196845 0.0577176 0.0370855 0.0116422
50 0.0511005 0.0111036 -0.0113337 0.0241289 -0.0499621 0.0178344 -0.0198182 -0.02172 -0.0364352 0.0538063 0.0519353 0.00817646 -0.0124181 -0.00763643 -0.00655248 0.0721033 0.0648577 0.0419915 -0.0107382 -0.0235108 0.0216988 -0.0387877 -0.00805623 -0.0863695 -0.00352499 -0.00087587 -0.0159255 -0.0394182 0.0783639 0.010621 0.0114358 -0.00574185 -0.0637023 0.0040574 -0.00502186 -0.0528216 -0.00322834 -0.0139493 0.0108732 -0.0843348 0.0320084 -0.00471241 0.0669827 0.0020978 0.0095622 -0.0518975 -0.0139008 -0.0464673 -0.00330701 -0.0768986 -0.00298925 0.0436845 0.109213 -0.0337066 0.023972 0.0578253 0.0470404 -0.0419907 -0.0229465 -0.047801 0.027669 -0.00686174 -0.0389917 -0.0257163 -0.0525911 -0.0253095 -0.0329212 0.019083 0.00429688 0.0333054 -0.0113292 0.012295 0.0386507 -0.0332972 0.0204129 0.0143491 -0.000721018 -0.0234294 -0.0687357 0.0467138 -0.0158635 -0.0364935 -0.0529502 0.0159195 0.0623753 0.0274937 -0.0420513 -0.0317891 -0.0297972 -0.0546455 0.125573 0.0202085 0.0618865 -0.0142602 -0.00597104 0.0300087 0.0259098 0.0170242 0.0272077 -0.0313288
51 0.0253126 0.0444301 -0.0199056 0.0372571 -0.0357133 0.0120947 0.0068648 -0.0618751 -0.0563914 0.0228346 0.0379801 0.0334772 -0.0321125 0.00505789 -0.0461062 0.042077 0.0370874 0.0120288 -0.0022882 -0.0195454 0.0412622 -0.0413127 -0.00653289 -0.095152 0.00741146 -0.0366679 0.0044546 -0.0240975 0.0562617 0.0217301 -0.00711795 -0.0335431 -0.0648264 -0.00837636 -0.00639125 -0.0220905 0.0194326 -0.0532319 -0.0117774 -0.121887 -0.0094617 0.00667374 0.0595108 0.028628 0.0403474 -0.0757368 -0.0668256 -0.00836289 0.0282778 -0.0544151 0.00408027 0.0168595 0.0625662 -0.0270916 0.0128805 0.0212711 0.0526301 -0.0276717 -0.0388938 -0.0425995 0.0142683 0.0252252 -0.0386683 0.0135784 -0.0123468 -0.020738 -0.0404958 0.00366239 -0.0233972 0.0428604 -0.00493225 -0.00122271 0.00649113 -0.0183742 -0.0301527 0.0150522 0.00233433 0.00720497 -0.0488819 0.0248421 0.00636643 -0.0275052 -0.0251888 0.0283854 0.0473573 0.0369263 0.00373508 -0.0194719 -0.00735114 -0.0560949 0.0840753 0.00734467 0.0470168 0.0229208 -0.0435859 0.0422458 0.0244778 0.00881348 0.0186216 -0.0199253
52 -0.0188439 0.0576022 -0.00847768 0.0108515 -0.0181952 0.00159235 0.00385257 -0.0847447 -0.0120299 0.0159327 0.00987102 0.0272544 -0.0168222 0.0349149 -0.0294823 0.0196102 0.0276446 0.00460355 -0.035993 0.0170341 0.0299326 -0.0528801 -0.0160688 -0.103621 0.00822872 -0.00795452 0.0285758 -0.00562694 0.0127713 0.00650096 -0.00260142 0.00224785 -0.0482862 -0.0227208 -0.0303651 -0.0521493 0.0386822 -0.0313149 -0.0171678 -0.0785568 -0.0288964 0.00106869 0.0523102 -0.0199826 0.0239935 -0.063598 -0.0576398 -0.0116435 0.0441934 -0.0550431 0.0385725 0.0227452 0.0275448 -0.0191606 0.0319797 -0.0191341 0.0564459 0.0125836 -0.0518746 -0.0243063 0.0124205 0.0499839 -0.00486803 0.0288289 0.00348966 0.011232 -0.0231542 -0.000920046 0.00696856 0.0502966 0.0212186 -0.050754 -0.0150329 -0.0234325 -0.0189975 0.0186817 -0.0310582 0.0323172 -0.0539831 0.0410386 0.0491523 0.00904556 -0.0215871 -0.0190833 0.0368834 0.0374372 -0.00630899 -0.0286957 -0.00443121 -0.0199651 0.0719805 -0.00250948 0.0532092 0.0267376 -0.0458564 0.0510082 0.0224289 0.0424703 -0.00413504 0.0159037
53 -0.020582 0.0382296 -0.0125306 -0.019226 -0.0219265 0.0082495 -0.0156952 -0.0758678 -0.00563887 0.0024874 -0.0220421 0.0231109 -0.0178442 0.0345516 -0.00859112 0.0312794 0.0287575 -0.00447279 -0.0596026 0.0468627 0.0177298 -0.0251027 -0.0361995 -0.0793775 0.0389332 -0.00697051 0.0371117 -0.0281172 0.0195049 -0.00247377 0.0320315 0.0102608 -0.0496226 -0.0341419 -0.0303965 -0.0878745 0.0322537 -0.0350406 0.0303205 -0.0622657 -0.00766235 0.00809384 0.0344969 -0.0522666 -0.0312291 -0.0399473 -0.0131979 -0.0282935 -0.00737954 -0.0678962 0.044133 0.0427976 0.0723573 -0.0314944 0.035646 0.0190517 0.0336392 -0.0104798 -0.0346431 -0.0284275 0.0214777 0.0804839 0.00389884 -0.00858551 -0.0177467 0.00602712 -0.0236978 0.00609046 0.0443674 0.030184 0.0437251 -0.0559395 0.0204956 -0.00312825 -0.0273671 -0.0228803 -0.00827232 -0.00133619 -0.0657057 0.0585867 0.0444542 0.0434971 -0.0205626 -0.0320853 0.0331791 0.00073267 0.0098404 -0.0124396 -0.0239044 -0.0297858 0.128834 -0.057875 0.0395682 0.00445146 -0.0249954 0.053661 0.00157872 0.0539421 -0.0146043 0.0211323
54 0.0341558 0.00154634 -0.0206491 -0.00298249 -0.013014 -0.0161664 0.00268464 -0.0200226 -0.0376392 -0.0192417 -0.00788824 0.0398719 -0.0352225 0.0293557 0.00321077 0.046215 -0.00309597 -0.00301663 -0.0320801 0.0429499 0.0255736 -0.013445 -0.0399616 -0.0700707 0.0697175 0.0115955 0.0138504 -0.0331711 0.0455006 0.00835262 0.0542363 -0.0350583 -0.0618405 -0.0163697 -0.0244333 -0.105719 0.0164757 -0.0375986 0.0237036 -0.0933947 0.0037297 -0.00836847 0.0304581 -0.0589808 -0.0100132 -0.0289617 -0.0313233 -0.00994193 -0.0219166 -0.035997 0.0260572 0.0415534 0.0773691 -0.0299752 0.0471585 0.0550932 0.036684 0.00191556 -0.0222649 -0.0328274 0.0282398 0.0535352 -0.012564 -0.0203262 -0.0434249 -0.0204694 -0.00674007 0.00229069 0.0300775 0.0180852 0.031358 -0.0154696 0.0236112 -0.0172459 -0.044228 -0.0430668 -0.00420712 -0.0138606 -0.073134 0.0191684 0.00214883 0.0280716 0.0182669 0.00109552 0.0244314 -0.0182108 0.0265629 0.00560262 0.00755737 0.0158604 0.125054 -0.0473777 0.0391109 -0.0104325 -0.0287661 0.0361788 -0.00996672 0.0426221 0.000357004 0.00969942
55 0.0427465 -0.00599868 -0.0258137 -0.0236711 -0.00176274 -0.00972119 -0.0249934 -0.0180031 -0.0496106 0.0139778 -0.001902 0.0411396 -0.0109279 0.0597007 -0.0142604 0.0362499 0.00900456 0.0166618 0.0146947 -0.00347411 0.0328042 -0.0346879 -0.0501068 -0.0620235 0.0610993 0.0161093 0.00692972 -0.0367099 0.0531775 -0.0055141 0.0530073 -0.0397488 -0.037559 0.025413 0.00262264 -0.0978594 0.0112351 -0.0144414 0.00520552 -0.0989513 0.0139065 -0.020399 0.0555647 -0.0192382 0.0129018 -0.0292092 -0.0873248 -0.0436094 -0.0142707 -0.0169077 0.00116552 0.0321406 0.0508122 -0.0197195 0.0641192 0.0248686 0.0274263 0.0161384 -0.0579991 -0.0691925 0.0276058 0.0384496 -0.0114551 0.0334587 -0.0439847 -0.0290108 -0.0202927 -0.0114928 0.00111739 0.0352085 -0.0107208 0.0284544 -0.00450717 -0.0220345 -0.0408585 -0.016113 -0.021891 0.010371 -0.0748095 0.0301328 0.00219775 -0.0123412 -0.0126471 0.0158902 0.0327087 -0.00796492 0.00308629 -0.0155057 0.022706 0.0405729 0.0815361 -0.00679468 0.0402005 0.0171317 -0.0191 0.0210327 0.0177395 0.0297389 0.000486797 -0.0419328
56 -0.00383523 0.0231916 -0.0233701 -0.00751752 0.0201538 -0.0145086 -0.0513334 -0.060976 -0.051667 0.0327585 -0.0186351 0.0481841 0.00234332 0.0807633 -0.023494 -0.00972572 0.0334913 0.0360747 0.0321974 -0.0328301 0.0312004 -0.0487498 -0.0368444 -0.0610511 0.0292019 0.00429434 -0.00951298 -0.0219995 0.0430866 -0.0387101 0.0267864 -0.0321624 -0.0187014 0.0434181 -0.00318543 -0.0439027 0.0382239 0.00868693 0.0126063 -0.0971248 0.000267618 -0.0168386 0.0516418 0.0208921 0.00216371 -0.0659948 -0.0580643 -0.0569866 -0.0204783 -0.0622135 0.0122268 0.014878 0.0431489 -0.0195029 0.0464067 0.0230584 0.0118209 0.00711349 -0.075826 -0.0452115 0.0328833 0.0447583 -0.00968469 0.0355296 -0.0172698 0.0207694 -0.0652714 -0.0184355 -0.0094033 0.0662886 -0.0128612 0.0188274 -0.0130152 -0.00820401 -0.0383485 -0.0156629 -0.00972015 0.0465551 -0.0382797 0.0614793 0.0218705 -0.0157627 -0.0571207 0.0140199 0.0318926 0.0240815 -0.0134495 -0.0335244 0.0164548 0.018584 0.0864707 -0.00456843 0.000763022 0.0296557 -0.0161781 -0.00261 0.0418205 0.0391303 -0.0353017 -0.0689489
57 0.00646036 0.0489482 -0.0247924 0.015869 0.0056292 -0.0197431 -0.0233402 -0.056843 -0.0438139 0.0583098 -0.0172036 0.0508716 -0.0255046 0.0491393 0.0123509 -0.0181806 0.0395184 0.0343573 -0.00396999 -0.00792655 0.0156333 -0.0585726 -0.0105183 -0.0878464 0.0283191 0.0240803 -0.0355792 -0.0376699 0.0563953 -0.0402319 0.0192092 -0.0331293 -0.0297286 -0.00225719 -0.0237057 -0.0394879 0.0183598 0.0146742 0.0279545 -0.0867607 0.000662529 -0.0278754 -0.000589125 0.00288455 -0.0222851 -0.0368397 -0.0386724 -0.0394732 -0.00498875 -0.0769831 0.0449851 -0.0134506 0.0555725 -0.0175943 0.0513103 0.0519208 0.00697406 0.0349453 -0.0578005 -0.00242378 0.0263561 0.0499679 -0.0456649 0.0380887 -0.00610785 0.0447979 -0.0490854 -0.0111546 -0.00255194 0.0441966 0.0346083 -0.03053 -0.017732 -0.00479625 -0.0327994 -0.0124786 0.024894 0.0160569 -0.0114987 0.0304212 0.018964 -0.00564055 -0.0174001 0.000743668 0.0113306 0.0129686 -0.00154075 -0.0131122 0.0326537 0.00648426 0.0734848 -0.0186045 0.00840065 0.0419438 -0.0402783 0.0162973 -0.00235356 0.0576271 -0.0111272 -0.0345774
58 0.0538289 0.0470003 0.0032597 0.0191185 0.00266867 -0.011978 -0.0106528 -0.0394207 -0.0302985 0.0269306 -0.0241088 0.0723857 -0.0368158 0.0330378 0.0196891 0.0059851 0.0750433 0.013878 -0.00700919 0.0182984 0.0307026 -0.0609979 0.00190084 -0.0659169 0.0236213 0.0178386 -0.0386514 -0.0724791 0.0498878 -0.0333852 0.0363577 -0.00741796 -0.0456438 -0.0300794 -0.0177818 -0.0518709 -0.00734636 -0.00258383 0.0393949 -0.0759675 -0.0137995 -0.0108087 0.010816 -0.0209482 -0.0141807 0.00383041 -0.0738465 -0.00420712 -0.00789465 -0.0251577 0.0450325 -0.0312023 0.086818 -0.0357238 0.0523836 0.0630779 0.0393047 0.0159275 -0.0251984 0.0206489 0.00812577 0.0793117 -0.0419522 0.0598565 -0.044879 0.0406594 -0.0478409 -0.00773737 -0.039141 0.0351452 0.0357809 -0.0476881 0.000223191 -0.0226507 -0.0209969 -0.000528202 0.000463547 -0.0354688 -0.0168125 0.0272723 0.0231899 0.000251944 0.0114901 -0.0149731 0.0123885 0.0134633 0.00602279 0.0212943 0.0135525 -0.010301 0.0659922 -0.0172678 0.0450945 0.0467097 -0.00266682 0.0398476 -0.0567993 0.0710688 0.0169698 -0.0115066
59 0.0408436 0.0408231 0.0285266 0.0278774 0.00777729 0.00617327 -0.00647184 -0.0404162 -0.0277849 0.0146601 -0.0367407 0.0635047 -0.00726623 0.0335722 0.00414974 -0.00550988 0.0901552 -0.00365578 0.0178579 -0.0106688 0.0225799 -0.0265813 0.0126541 -0.0208042 0.018214 -0.00440536 -0.0278894 -0.0696891 0.0411235 -0.0281025 0.0563507 0.0191364 -0.0306019 -0.00115582 -0.0188931 0.0130298 0.0089469 -0.00469846 0.0253506 -0.0847224 -0.0436883 -0.00844315 0.0635015 -0.033143 0.0205169 -0.0160998 -0.0449029 -0.00295569 -0.0142654 -0.0269204 0.0472601 -0.0428436 0.0485182 -0.0114841 0.0327974 0.0516914 0.0632545 -0.0284594 -0.0186529 0.0119254 0.00932079 0.0589037 -0.0350907 0.0243526 -0.038748 0.0446786 -0.0835038 -0.000317807 -0.0315508 0.0131139 0.0463631 -0.0720852 0.0134409 -0.00809586 -0.0251628 0.0106161 -0.00488112 0.0100807 -0.0372568 0.0686948 0.0108148 0.00119536 0.00394915 -0.0110826 0.0144445 0.0186313 0.0315608 0.0087389 -0.00394745 -0.0382595 0.0723032 0.015071 0.0682057 0.0240691 0.0459404 0.0101505 -0.0260768 0.0455218 0.0223771 -0.0407606
60 0.0181124 0.0240526 -0.0125642 0.0277903 0.00692373 0.00437726 0.0170194 -0.0195084 -0.0213424 0.0212702 -0.0238845 0.0181626 -0.00623582 0.0511022 0.0203707 -0.00428507 0.0474414 0.0108538 0.0282818 -0.0104341 -0.0116346 -0.0234945 -0.000701702 -0.0489614 0.0532968 -0.018949 -0.0283769 -0.070454 0.058293 -0.0305956 0.0586266 0.00652974 -0.038746 0.00206119 -0.0378921 0.0170673 0.0102779 -0.0121638 0.0276658 -0.0747911 -0.0481507 -0.0223353 0.0606305 -0.0251886 0.00994011 -0.0260488 -0.0172553 -0.00458141 -0.00245622 -0.0481657 0.0329121 -0.0412557 0.0166367 -0.0115742 0.0187948 0.0292788 0.023981 -0.0167025 -0.0267531 -0.0262041 0.0211835 0.0350282 -0.0117993 0.0191767 -0.0196615 0.0446893 -0.034174 -0.0166034 0.0389565 0.0566487 0.0414082 -0.0956971 -0.0211549 0.0213706 -0.0159299 0.00111451 0.0160946 0.0525119 -0.0366154 0.0352511 -0.0277202 0.0113599 -0.0218845 -0.00418673 0.0192237 0.0227113 0.0466914 -0.0146213 0.0175824 -0.0342628 0.0819085 -0.0181094 0.0317698 0.00748398 0.0143457 -0.0234348 0.00687986 -0.000245089 0.0496015 -0.00801581
61 0.0224456 -7.49581e-06 -0.0017011 0.0267402 0.00843018 -0.0146923 0.00351418 0.00449513 -0.028828 0.00278938 0.00771598 0.0120331 -0.0356285 0.0488234 0.0315484 -0.0294275 0.0163918 0.00935063 0.0594936 0.00261908 -0.0123128 -0.0209318 -0.0391476 -0.089444 0.066019 -0.0400855 -0.0076651 -0.0689879 0.0597736 -0.0356042 0.043911 -0.0308395 -0.040334 -0.0271829 -0.0208024 -0.0189331 0.0026163 -0.0347697 0.052626 -0.0518499 -0.0345885 -0.0214242 0.0489292 -0.0180956 -0.00286029 -0.054367 -0.0325516 -0.00684734 -0.0161837 -0.0442672 0.0226285 0.0114007 0.0552076 -0.0141706 -0.0189229 0.014477 0.0280183 0.00927457 -0.00493666 -0.0616364 0.0382705 0.0594185 -0.00828023 0.0259403 -0.0159342 0.030298 0.000802879 -0.022811 0.0435728 0.0978205 0.0420409 -0.0854641 -0.0279797 -0.0135609 -0.0145363 -0.0404227 -0.00578858 0.0215427 -0.0440327 -0.0116423 -0.02852 0.0104397 0.00536829 0.0244942 0.020166 0.0298227 0.0576989 -0.0131546 0.0175442 -0.0180664 0.105781 -0.0711386 0.00718755 0.00138237 -0.0266866 -0.0160898 0.00118469 -0.00429592 0.0308547 0.0153668
62 0.0075375 -0.023027 0.00196161 0.0488912 0.015637 -0.0385049 -0.0187774 -0.0109975 -0.0430917 -0.0149554 0.0328238 0.00445105 -0.0203337 0.0123684 0.0176596 0.00148912 0.0313166 -0.0179568 0.0542236 0.00281511 -0.0354103 -0.00217484 -0.0773114 -0.107203 0.0491768 -0.0293504 -0.0320553 -0.0614931 0.0387788 -0.0398365 0.0430988 -0.0358914 -0.0360633 -0.0276019 -0.00452044 -0.0326634 0.0369229 -0.0494338 0.03589 -0.0515585 -0.0343576 -0.0237829 0.0145231 -0.0443059 -0.0150748 -0.0776045 -0.0501499 0.0216239 -0.0150982 -0.0557629 0.0410859 0.0104543 0.0591971 -0.00919533 -0.0195697 0.0360953 0.0492356 0.0107007 -0.00946822 -0.0459997 0.0185131 0.0575659 -0.0298609 0.0157059 -0.0131851 0.00825829 -0.0377139 -0.00724821 -0.0116651 0.0434339 0.0835434 -0.0372566 -0.00225964 -0.0538047 -0.0525542 -0.0398444 -0.0160829 0.0234666 -0.0316321 0.00490398 0.012751 0.00848453 0.0142854 0.0382195 -0.0013009 0.0253725 0.0583275 -0.0120361 0.000396434 -0.00268683 0.0672496 -0.0388452 0.00595401 0.0404995 -0.0192229 0.0115154 0.0131898 -0.00690572 0.0237418 -0.005948
63 0.0118935 -0.0156907 -0.0416314 0.0255102 0.00945296 -0.0478537 -0.0120117 -0.0517475 -0.0462608 -0.0200344 0.0315757 0.0070818 0.00886538 0.02673 0.0398853 0.0198472 0.0267244 -0.00011622 -0.0066698 0.00101311 -0.0184138 0.00346724 -0.0753988 -0.0974079 0.0455593 0.0160531 -0.027158 -0.0552345 0.0277999 -0.0303073 0.0481535 -0.0438592 -0.0197775 0.00230655 -0.0427167 -0.0439548 0.00843097 -0.0695323 0.0119946 -0.0410945 -0.0135382 -0.0383939 0.0298096 -0.0317614 -0.0418182 -0.0596067 -0.0240871 0.0165265 -0.0211182 -0.0634361 0.0510295 -0.021077 0.0264813 -0.0351194 0.0335851 0.0654258 0.0431454 -0.0183862 -0.0489174 -0.0221868 0.00256687 0.0529745 -0.0270092 0.0492816 -0.0491885 0.0010451 -0.0912733 -0.0164858 -0.028064 0.0556199 0.0525726 -0.0239756 -0.0149677 -0.0554622 -0.0531818 -0.000658752 0.00758814 0.00632588 -0.00231218 0.0461877 0.0186055 0.0232608 0.0199501 -0.00732725 -0.02332 0.0369604 0.0331097 -0.0491369 0.00517401 0.00144822 0.0428509 0.0133936 0.0238312 0.0436641 -0.0102049 0.0208083 -0.00507 -0.00677895 0.0219311 0.0109711
64 0.0345364 0.0109734 -0.0367045 0.0286799 -0.00639108 -0.0514575 -0.00488811 -0.0157058 -0.0500306 0.011406 -0.00458697 0.00179425 0.00276592 0.0322902 0.0369921 -0.00237372 0.0132513 -0.00683623 -0.0131709 -0.0141931 -0.00878386 0.00495864 -0.0502731 -0.0801677 0.0238279 0.0168484 -0.00188897 -0.0750885 0.0373317 -0.0302905 0.0435422 -0.048588 -0.018672 0.0253974 -0.0733132 -0.0195227 -0.0355884 -0.0786673 0.0374051 -0.057065 -0.0110443 -0.0219469 0.0549977 -2.19077e-05 -0.0181884 -0.0469725 -0.0121775 -0.0267214 -0.028564 -0.0623837 0.0751297 -0.0416892 0.0319074 -0.0437379 0.0695907 0.060423 0.0426474 -0.0218574 -0.0301463 -0.0179573 0.0182779 0.0412276 -0.0261865 0.0508584 -0.0441026 0.0205503 -0.0667193 -0.0338436 0.00922244 0.0653741 -0.000242196 -0.0554745 -0.00901646 -0.0245239 -0.079947 -0.00243184 0.00861541 -0.0178002 -0.006346 0.0440143 -0.0138028 0.0259709 0.0347781 -0.0237925 -0.0238403 0.0357079 0.00981747 -0.0417156 -0.0177652 0.0024737 0.0834372 0.00791502 0.0312374 0.014706 -0.0520292 -0.0294411 -0.0314241 0.0232455 0.00464576 0.0189691
65 0.0362189 0.00369684 0.00551764 0.069815 0.013013 -0.0408535 0.0174652 0.0107097 -0.0637032 -0.017203 -0.0100727 -0.00316876 -0.000433264 0.0162328 0.0302961 0.0335346 0.00826576 -0.0259147 0.0135822 -0.0242956 0.00583083 -0.00145034 -0.0378746 -0.0713081 -0.00239208 -0.00215299 0.0145561 -0.061401 0.0411303 -0.0295991 0.0327029 -0.00741715 -0.0190589 0.0142147 -0.0622914 -0.00142256 -0.0357811 -0.0856276 0.0480009 -0.0751558 0.00311152 -0.0138063 0.0177166 -0.0123523 -0.00662543 -0.0636973 -0.0267012 -0.00228156 -0.0287039 -0.0676914 0.0816521 -0.0527835 0.0511882 -0.0396664 0.0462596 0.00230373 0.0289872 -0.0196223 -0.0234548 -0.0339866 0.00312105 0.0265628 -0.0159097 0.0298092 -0.0109971 0.00830043 -0.0117705 -0.0336863 0.028014 0.0575854 -0.00827825 -0.0589345 -0.0139775 0.0136889 -0.117465 -0.0403556 -0.0333412 -0.00454614 -0.0490196 0.0100201 -0.00700981 0.0420155 -0.00929191 -0.00647571 0.00903904 0.0267847 0.00634891 -0.0287778 -0.0237011 -0.00613595 0.0842324 -0.0270116 0.0545585 -0.00271016 -0.0842184 -0.0341249 0.00599805 0.0201229 0.0246453 -0.00201122
66 0.0360831 0.0338529 0.0554455 0.0501226 0.00996007 -0.00337793 0.0102181 -0.0200119 -0.0114675 -0.0356459 -0.0302576 0.0354572 0.0109909 0.0294702 0.0145548 0.0509402 0.0413707 -0.0118572 0.0229611 -0.0365008 0.0190328 -0.02388 -0.0701583 -0.0636207 -0.00811588 0.00454387 -0.00530082 -0.0436508 0.0324177 -0.0195425 0.0577939 0.03644 -0.0335899 -0.00395981 -0.0271318 -0.00715568 -0.0337798 -0.0587808 0.042285 -0.0804649 0.0176388 -0.00594352 0.0176211 -0.00119042 -0.0109625 -0.0588539 -0.0155108 0.0431918 -0.039396 -0.0708512 0.0549641 -0.0536704 0.0622537 -0.0282092 0.024096 -0.0277095 0.0170825 -0.000667542 -0.0124418 -0.0580193 -0.01286 0.00701374 0.00276229 0.00586809 -0.0316674 -0.00794506 -0.0454047 0.00287529 -0.00883426 0.0734397 0.0117644 -0.0380896 -0.0137774 -0.00661437 -0.0782875 9.15426e-05 -0.0490975 0.0366706 -0.0309954 -0.000405632 0.0227373 0.0284177 -0.0256297 0.0201052 0.0365418 0.0266227 0.0339207 -0.0637554 -0.00294303 -0.0182098 0.0744413 -0.0084444 0.0545929 -0.0128764 -0.0644884 0.00639527 0.0218304 0.018155 0.0447154 -0.0209358
67 0.0473404 0.0329402 0.0139966 0.0188863 -0.0292723 -0.0278385 -0.0119178 -0.0192182 0.0227084 0.0189233 -0.0439267 0.0324077 0.0158757 0.0143556 0.0325065 0.00856217 0.0641604 -0.0126046 0.0131348 -0.0351592 0.00545962 -0.0300698 -0.0865543 -0.044322 0.0158509 0.00944209 -0.0199018 -0.0804128 0.0396041 -0.0344691 0.0543304 -0.00366541 -0.0576984 0.00425511 -0.0120813 0.0199166 -0.026805 -0.0446684 0.0550207 -0.0626453 0.00992322 0.0351985 0.0456829 0.0010667 0.02213 -0.0362477 -0.0184014 0.0400385 -0.0329674 -0.0567322 0.0517112 -0.0251223 0.0490735 -0.0284972 0.0688 0.0536434 0.0380608 -0.0042098 0.00594715 -0.0491298 0.0238541 0.0156622 0.010648 -0.00106294 -0.0301965 -0.00155974 -0.0762406 -0.00424565 -0.00283847 0.0519547 0.0808059 -0.0255883 -0.00169746 -0.0125952 -0.0607885 0.00992772 -0.0213215 0.0216912 -0.00102634 0.00780048 0.0156122 -0.0151079 0.0206305 0.0297592 0.0421265 0.0529663 0.0313827 -0.0855098 -0.00582638 -0.0121973 0.064712 0.00508802 0.0104091 -0.00268461 -0.037407 0.0153995 -0.01516 0.0222587 -0.00820819 -0.0239004
68 0.0453371 -0.00350891 -0.0307542 0.0165289 -0.0294229 -0.0353545 -0.0109509 0.00768625 -0.0332577 0.0307578 -0.0313006 -0.0137307 0.0179722 0.0132224 0.0368846 0.00344622 0.0444349 0.00650599 0.00364104 -0.0129886 -0.00997157 -0.0328606 -0.0593193 -0.0682003 0.0392382 -0.00932495 -0.0254026 -0.0855363 0.0290715 -0.00433449 0.0320213 -0.0648949 -0.0495848 0.0137087 -0.0135279 0.0405004 -0.00948469 -0.0405917 0.0503025 -0.0729443 0.0213737 0.0426571 0.0187286 0.000903819 0.0173932 -0.0152693 -0.0127335 0.0138094 -0.026716 -0.0132386 0.0487089 -0.0308941 0.0548685 -0.0450228 0.0706742 0.0766826 0.0232738 0.013198 -0.00437753 -0.0320664 0.021905 0.0501613 0.0309059 0.0333975 -0.0279928 0.0168589 -0.0557996 -0.0235837 0.0179174 0.0528798 0.069265 -0.0232631 0.00134742 0.0254402 -0.0655896 -0.019426 -0.00427607 0.0136275 -0.0232144 0.00921312 -0.0140258 -0.00745176 0.0447039 0.0409089 0.0349932 0.0768606 -0.00635454 -0.0519456 0.00278988 -0.00319009 0.0119144 -0.0239853 0.0021954 -0.00564251 -0.0156413 0.013277 -0.0152233 0.033743 -0.00130365 -0.0132936
69 0.0791355 -0.026483 0.00112625 0.0302194 0.000189262 -0.00711742 -0.0118309 0.0145637 -0.0736863 0.00318266 -0.0034166 -0.0229189 0.0107279 0.0198398 0.00414126 0.0331135 0.0565819 0.0306826 0.0325406 0.00505141 -0.0269942 -0.0561738 -0.0365551 -0.0805689 0.0500302 0.00135265 -0.0177346 -0.0846413 0.0322454 0.0234976 0.0737609 -0.0347031 -0.0148987 0.03639 -0.0281568 0.028084 -0.0258751 -0.0308201 0.0436504 -0.0486422 0.00992407 0.0355236 0.0356986 -0.0031192 0.00692681 0.015367 -0.0218277 -0.00594535 -0.00189503 -0.0140741 0.0631427 -0.0296227 0.0651246 -0.038854 0.0345073 0.0352401 0.039738 0.0514458 -0.0152737 -0.0416625 -0.00482369 0.0485426 0.0574247 0.0217935 -0.0276734 0.0253149 -0.0132536 0.00410724 0.0147206 0.04164 -0.0164488 -0.0159154 -0.00232881 -0.014017 -0.0731072 0.0111421 -0.00753502 -0.00489968 -0.0161872 0.00466209 -0.0270115 0.0143358 0.0260682 0.0319174 0.0331421 0.0445756 0.00712538 -0.0217059 0.021354 0.00450507 -0.00625521 -0.0167831 0.0160198 -0.0145161 -0.0118099 0.00503678 0.0464296 0.0380481 0.0256084 0.000314341
70 0.0845145 -0.00557244 0.0101964 0.0364634 0.0190584 -0.0110842 -0.0318043 -0.0356119 -0.0746982 -0.0137893 0.00144432 0.00158569 -0.00675874 0.0364598 0.0152568 0.025431 0.0808121 0.0197973 0.0642424 -0.00212545 -0.0269163 -0.0299771 -0.0369838 -0.0533298 0.0517438 0.0234393 -0.00895533 -0.0767023 0.0235984 -0.00171478 0.0896036 -0.00118052 -0.0396612 0.0330463 -0.029341 0.0150519 -0.0260854 -0.0140583 0.0456252 -0.0176638 -0.0124424 0.0212117 0.0497938 0.00424984 0.0279448 -0.00555919 -0.0462961 -0.0104299 -0.0291654 -0.0423017 0.0889976 -0.0113892 0.0367316 0.00328829 0.0092012 0.0297803 0.0396368 0.0507792 -0.0125076 -0.0198629 0.0162885 0.0587527 0.0405111 -0.0126737 -0.0461262 0.0284348 0.0100426 -0.00937462 0.0453432 0.0314268 -0.0078116 -0.000772549 -0.0110451 -0.0496377 -0.0719777 0.0249122 -0.0119013 0.000355059 0.0194887 0.0151174 -0.025499 0.0232935 -0.0158029 0.0289316 0.0227167 -0.00498488 0.0212951 -0.0303379 0.0267238 -0.0165838 -0.00109798 -0.0222888 0.0149423 -0.0406315 -0.0416456 0.0114465 0.0800511 0.0193617 0.0169903 0.00413546
71 0.0552325 0.026776 -0.0219431 0.0151597 0.0224421 -0.0141834 -0.00824326 -0.0523281 -0.0518087 -0.00582772 0.0121709 0.0161789 -0.00124854 0.026269 0.0192614 0.0310095 0.0513545 0.0098347 0.0466314 -0.0232154 -0.0200851 0.0352838 -0.0454209 -0.0431201 0.0771668 0.0124768 -0.027167 -0.0531879 0.0265693 -0.0251762 0.0752878 -0.0271328 -0.0593637 -0.00349809 -0.0502223 0.0469093 0.00925711 0.00286409 0.0381554 -0.0362774 -0.0282717 -0.00451065 0.0317794 0.033201 0.0191195 -0.0483538 -0.0646323 0.00197698 -0.0192714 -0.0197879 0.0633275 0.0116346 0.00793459 0.0216921 0.0170064 0.0188362 0.0369728 0.0544929 -0.00645812 0.00142349 0.0318221 0.062346 0.00860108 -0.00139169 -0.0694993 -0.00308738 -0.0205942 -0.027362 0.0416411 0.0556763 0.031639 0.0392524 -0.00309901 -0.0139283 -0.0292456 0.0222382 -0.0107629 0.0104443 -0.000833834 0.0233068 -0.0105422 0.0249999 -0.0307594 0.0279924 0.0109844 0.0033394 0.000960876 -0.0544163 0.035642 -0.0301038 0.00652163 -0.0133261 0.0248975 -0.0302929 -0.0638916 0.0182201 0.0224052 -0.0155427 0.0451201 -0.00552149
72 0.0291763 0.0516002 -0.023526 0.0136927 -0.000157545 -0.0194455 0.0313663 -0.0178493 -0.0405898 0.0292038 0.0202043 -0.0136964 0.0173074 -0.0098507 0.0542689 0.0215141 0.0431875 0.0133154 0.0251525 -0.0220088 -0.00555228 -0.00101707 -0.0703812 -0.0568917 0.0910912 -0.00474629 -0.0406109 -0.068308 0.0432954 -0.0242879 0.0774448 -0.0230243 -0.0201679 -0.0389732 -0.0416751 0.0438949 -0.00411524 -0.0211144 0.0531516 -0.023689 -0.00698513 0.01233 0.0114782 0.00434154 -0.0254042 -0.0519266 -0.0791555 0.0127268 0.0215591 -0.0101072 0.0589872 -0.0147377 0.0133088 -0.0165354 0.051468 0.0175641 0.031512 0.0889361 -0.012953 -0.0215036 0.0339568 0.0336752 0.0128709 0.0273766 -0.029298 -0.0361947 -0.0521318 -0.0351563 0.0394046 0.0579003 -0.0208272 0.0304473 0.00802303 -0.000632416 -0.0314127 0.045188 0.000550828 0.000701573 0.00501969 0.0337052 0.00382458 0.0272092 0.00790637 0.00826365 0.0275134 0.0235333 0.0168745 -0.0699897 0.0433 -0.000786246 0.0297477 -0.00263615 0.025955 0.0151766 -0.0177246 0.0227646 -0.0208129 0.00409835 0.0800287 0.0254839
73 0.0341413 0.062064 -0.0021313 0.0273963 -0.000733075 0.0042782 0.00014651 0.0149647 -0.0619611 0.00867757 -0.0061807 -0.027854 0.0142087 0.0197443 0.0609376 -0.0154855 0.0620921 0.0254919 0.0284139 -0.00153591 -0.0398757 -0.0226053 -0.0617073 -0.034641 0.0400844 -0.00295093 -0.028958 -0.0358761 0.0182332 -0.0232024 0.124363 0.0224429 -0.0296548 -0.0238956 -0.0407842 0.0453203 0.000743764 -0.0567586 0.0681513 -0.015998 -0.0195267 0.0243914 0.0124826 -0.00541471 -0.00975911 -0.0264447 -0.0622169 0.0205197 -0.0248848 -0.0207469 0.0254527 -0.0667704 0.0164834 -0.0533623 0.0586196 0.0164378 0.0013417 0.0473327 -0.0249021 -0.0324911 0.0432302 0.0396683 0.013288 -0.00729827 -0.00152705 -0.00861095 -0.0669423 0.00886944 0.0471725 0.0082023 -0.030872 0.0127151 0.00543257 0.00554537 -0.0512981 0.0569089 -0.00735202 0.0178297 0.00373582 0.046475 0.0113083 0.0146693 0.00820125 0.0348037 0.031975 0.0267238 0.0221745 -0.0510952 0.0740647 0.0107085 0.0403307 -0.0165551 0.0105093 0.0182645 0.0439934 0.00610562 0.0239293 0.00327313 0.0934649 0.0313864
74 0.0452104 0.0510754 0.0450157 0.0346441 0.0277778 0.0313366 0.000290949 0.0167356 -0.0734079 -0.0302123 -0.00741166 -0.0469367 0.00429341 0.0367446 0.041972 -0.0142953 0.0627961 0.0285347 0.0310348 0.0271915 -0.0797145 -0.0219569 -0.0396174 -0.0271565 0.0516528 0.016454 -0.00415279 0.00808808 0.00956311 -0.0209291 0.153091 0.0306273 -0.0675624 0.0468406 -0.0476794 0.0156116 0.0140085 -0.0637322 0.0591078 -0.0699936 -0.0270557 0.0297425 0.0327519 0.0310949 0.0619738 -0.0399902 -0.0473171 0.00112297 -0.0628369 -0.000894798 0.0194659 -0.0568652 -0.0201987 -0.0364734 0.0444387 0.00748491 0.00192214 -0.0132648 -0.0491602 -0.030078 0.0249629 0.0355045 -0.0224272 -0.0142808 -0.0251203 0.024459 -0.0394539 0.0426956 0.0471673 -0.018018 -0.000488351 0.0232554 0.00348945 -0.0111633 -0.0400304 0.0458925 -0.0421468 0.033082 -0.00267105 0.0100306 -0.00922842 0.0025116 0.00440566 0.0553217 0.0116331 0.0311487 0.00576125 -0.0343775 0.0724599 0.000906916 0.0342926 0.0285619 0.0228055 0.0361728 0.0133448 0.00853531 0.0498071 -0.0242786 0.0663621 0.0307176
75 0.0312482 0.0485751 0.0666339 0.0212625 0.0226292 -0.00541223 0.00755259 0.00791259 -0.0660261 -0.0416144 -0.000905447 -0.057165 -0.00931036 0.0186175 0.0282185 0.0235026 0.0484778 -0.0279302 0.0436455 0.04049 -0.0585316 -0.0187493 -0.0393037 -0.0498935 0.0859215 0.00431185 0.0197247 0.00206727 0.0258922 -0.0192412 0.104295 -0.00274262 -0.0598886 0.0637331 -0.0323055 -0.00161222 -0.00053537 -0.0250694 0.0674356 -0.0641789 -0.00275147 0.0255814 0.0462266 -0.00249929 0.0743061 -0.0546556 -0.0150831 -0.00940892 -0.0476062 -0.00769036 0.0772009 0.014725 -0.00282123 -0.017874 0.0334471 0.060055 0.0270685 0.0237551 -0.015786 -0.0388828 0.0352424 0.0192741 0.0117359 0.0271643 -0.0338475 -0.00676561 -0.00297057 0.000154704 0.0474114 0.0256888 -0.0272196 0.036779 0.00764307 -0.0257858 -0.0175848 0.044058 -0.0601892 -0.0176245 0.0222028 -0.0265436 -0.0363313 0.00978904 -0.0219687 0.0591127 0.0257437 0.037231 0.0161434 -0.0392197 0.00947206 0.0170194 0.0186673 0.0576378 0.0188027 0.043092 -0.00233836 0.0361686 0.00741051 0.0133689 0.0243249 0.0481331
76 0.0235972 0.03657 0.039653 0.020817 0.0186593 -0.0188722 -0.00480994 0.00223212 -0.0564311 -0.0371433 0.00891067 -0.0274085 -0.010492 0.0221332 0.021349 0.034694 0.0301174 -0.0479412 0.049376 -0.00124381 -0.0505407 0.00612402 -0.0832984 -0.0515893 0.0537047 0.0162258 0.00830607 -0.0130548 0.0195918 -0.0178985 0.0548085 -0.00764101 -0.0295626 0.0320045 0.0107794 0.0469795 0.0202298 -0.0200197 0.0831381 -0.0240294 0.0198767 0.017096 0.0451983 -0.0151635 -0.0025152 -0.0325738 0.00779439 0.0130518 -0.0132275 -0.0367674 0.0663794 0.0326726 0.0389819 -0.0216997 0.023776 0.0609101 0.009216 0.0485358 -0.00378143 -0.0451505 0.0626641 0.0502831 0.0346734 0.0316449 -0.0170703 -0.00685265 -0.0555177 -0.0162058 0.0253575 0.0608518 -0.0252636 0.03913 0.0304096 -0.0332098 -0.0446442 0.0346494 -0.0378212 -0.0259003 0.0292878 -0.0167171 -0.0316562 0.0185542 -0.0158484 0.0619095 0.0291606 0.0232309 0.0372335 -0.0447544 0.00909561 0.0289064 0.0344122 0.048562 0.0171113 0.0236971 0.0336758 0.0450396 0.0328557 0.04214 0.0539448 0.0461246
77 0.0477991 0.0341753 0.00171409 -0.0160103 0.00714149 0.0180278 -0.0100063 0.0222864 -0.0463105 -0.0139489 -0.00722662 0.0174225 -0.00549065 0.0538814 0.0264904 0.0191439 0.0485567 -0.0183849 0.0404216 -0.0310548 -0.0599638 0.0221833 -0.0672445 -0.0433903 0.0510264 0.0411246 -0.0177527 -0.0392975 0.00155578 -0.0125856 0.0951748 -0.00468543 -0.0273906 0.0351694 0.00398935 0.0866056 0.0102977 -0.0368866 0.0857163 -0.00847498 0.0102419 0.0349075 0.0430328 0.0262034 -0.0236213 0.00692935 -0.0238202 0.049641 -0.0220129 -0.0326135 0.0088249 0.000872494 0.0268688 -0.00841499 0.0101293 0.0587482 -0.012298 0.028404 0.00847921 -0.0288711 0.0748553 0.0872073 0.0207434 -0.00808433 -0.0104055 0.0103959 -0.0667072 0.000476084 0.00900284 0.0435096 -0.00516038 0.0580411 0.0477656 -0.0303303 -0.0636609 0.0208332 -0.0240209 0.018776 0.0332646 0.000197455 -0.0204212 0.0502216 0.00405452 0.0625189 0.0131414 0.0188533 0.0242914 -0.0172691 0.0480993 0.020124 0.027343 0.0564945 0.0256082 0.0276068 0.0179745 0.0137843 0.0501199 0.0480612 0.062018 0.0322326
78 0.0470389 0.0213406 0.0142415 -0.024677 0.00561138 0.0141475 0.00882309 0.033288 -0.018893 0.0268263 -0.0110269 0.0425862 0.00275789 0.0681127 0.0481032 0.0270011 0.0735743 -0.0252714 0.0128748 0.00703226 -0.0347008 0.0201762 -0.000590958 -0.0339683 0.0795727 0.0576114 -0.00385615 -0.0574495 0.0190292 -0.0257227 0.0904972 0.00932293 -0.0251597 0.0536192 -0.0270046 0.0757869 -0.0513518 -0.0353243 0.0777595 -0.000951603 -0.0155095 0.0370098 0.0387266 0.0252636 0.0460855 -0.00394869 -0.0413569 0.0531155 -0.0270169 -0.045966 0.0219181 0.00389627 0.00289681 0.00492292 0.0322361 0.0752294 -0.00799265 0.0017566 0.0309769 -0.0192568 0.0541201 0.0605643 -0.00565137 -0.0362725 -0.0151924 0.0261246 -0.0273282 -0.0352398 0.0301417 0.0406959 -0.0202043 0.0737272 0.032428 -0.0122098 -0.0399902 0.0410029 -0.0490984 0.0283158 0.027996 0.013765 -0.018286 0.0724606 0.0210946 0.0479238 0.0436406 0.02973 0.0263535 0.0102808 0.0338313 0.0152299 0.0243914 0.0391008 0.0504074 0.0378602 -0.0145833 -0.00357099 0.0255702 0.0463057 0.06824 0.0299806
79 0.0308551 0.00233617 0.0343175 0.0386679 0.012159 -0.0026207 0.0138371 0.0185967 -0.0330175 0.0551338 -0.00642303 0.0111705 0.010018 0.0646634 0.0890033 0.0476012 0.0659159 -0.0204797 0.0112237 0.00716509 -0.0117614 0.0240721 -0.00827072 -0.00844724 0.0470313 0.0219182 0.00593558 -0.00777963 0.049066 -0.0308496 0.0601503 -0.00943291 -0.0218431 0.0338569 -0.0274693 0.100649 -0.0284577 -0.0130518 0.073093 -0.0228268 -0.0185362 0.00386978 0.00936559 0.0179422 0.0390569 -0.0574997 -0.0426446 0.042161 0.0249046 -0.0503907 0.0537744 0.0192698 0.020117 0.00355618 0.065491 0.0372701 -0.00114011 -0.00362655 0.0400213 -0.0131126 0.0307886 0.0349961 -0.00357209 -0.029692 -0.0346217 0.0423167 -0.014751 -0.0544706 0.0328562 0.0544555 -0.0235303 0.0820956 0.00768025 0.00290666 -0.0339972 0.0627937 -0.0178041 0.0240256 0.00865268 0.0192516 0.0156 0.0647998 0.0211699 0.0329187 0.0348868 0.0428361 0.0426147 -0.00208148 0.00981407 0.0308899 0.0566038 0.0499116 0.0422978 -0.000534107 -0.0116447 0.00116703 0.0533468 0.0188366 0.0719703 0.0222855
80 0.0271778 0.0350528 0.0169633 0.0551419 0.0144252 0.0167974 0.0147392 -0.023832 -0.0423079 0.0220886 -0.00720003 -0.0307514 0.00656711 0.00710009 0.0712937 0.0355785 0.0442886 -0.0097899 0.040297 -0.0360226 -0.0212793 0.00977369 -0.0303538 0.00482857 0.0346125 -0.0073308 -0.00970071 0.00867393 0.0680716 -0.014044 0.0672147 -0.0288748 0.00567386 0.0441078 -0.0049448 0.10037 0.0251847 -0.00183659 0.0695817 -0.055443 -0.0115451 0.00291121 0.019954 0.00349661 0.00836635 -0.0476433 -0.0331688 0.0278557 0.0417854 -0.0347872 0.0571591 0.0317059 0.0373785 -0.0245945 0.0877176 0.0113192 -0.0057041 0.0220064 0.0297608 0.0138182 0.0469699 0.0554096 0.0164237 -0.0221978 -0.0429745 0.0220031 -0.0358241 -0.00956069 0.0495029 0.0561992 -0.0194427 0.0710502 0.0061319 -0.032254 -0.0346129 0.0530731 0.0306136 0.00170314 0.0294387 0.00662031 0.0291235 0.0528239 0.00550299 0.0193394 0.0309562 0.0436159 0.065162 -0.0177056 0.0427411 0.0364187 0.035918 0.0718775 0.0259095 -0.0363596 -0.00975078 0.00785131 0.0435398 0.00600269 0.03656 0.0178035
81 0.0387273 0.0593629 -0.0235099 0.0220374 0.0346709 0.0265621 0.0463644 -0.0415581 -0.0195606 0.010866 -0.0235312 -0.0383622 0.0309924 0.000483803 0.0508639 0.0230581 0.0291486 -0.0167459 0.0793894 -0.0627532 -0.0605112 -0.0133957 -0.0194051 -0.0208656 0.085515 -0.000740133 0.0062031 -0.00995528 0.0537803 0.0181906 0.06866 -0.0296415 0.0060521 0.0201124 0.0135226 0.105299 0.00794943 -0.0152608 0.0552497 -0.0291588 -0.0137061 0.0259596 0.0642687 -0.0217173 0.0328893 -0.0194358 -0.0208565 0.0422252 0.0158097 -0.0263578 0.0441723 0.0524271 0.0237132 -0.0534273 0.0829183 0.0172009 -0.0108327 0.0216966 0.00653446 -0.00748047 0.0771877 0.0759402 0.013647 -0.0336155 -0.0339003 0.0328094 -0.0394972 -0.0147857 0.047545 0.0382861 -0.0226521 0.063816 0.000740818 -0.042675 -0.0435414 0.0602555 0.00784449 0.00658635 0.0354037 -0.0185334 -0.00430812 0.0722768 -0.0189382 0.0108427 0.0447819 0.023967 0.0583554 -0.00818519 0.0765902 0.0443734 -0.00312 0.0452959 0.0345853 -0.00690519 -0.0161842 0.00620277 0.0344651 0.0297348 0.018914 0.0251926
82 0.0472943 0.0353822 -0.00944723 0.0171746 0.0411929 0.0355253 0.0524882 -0.0352643 -0.00813548 0.0275965 -0.0365264 -0.0325225 0.0439102 0.075037 0.0690791 0.0420881 0.061547 0.0028288 0.0596805 -0.00558308 -0.0430162 -0.0141484 -0.00201774 -0.0479703 0.0894657 0.00114846 0.0477732 -0.0205401 0.0153058 0.00712485 0.0907562 -0.010912 -0.0254553 -0.0202918 0.0207349 0.113537 -0.011546 -0.0236635 0.0697547 -0.00739518 -0.0170478 0.0635974 0.0678785 -0.0500471 0.0363822 -0.0238797 -0.0210777 0.0520432 0.00515141 -0.00112588 0.0527348 0.0494301 0.0245468 -0.00645211 0.0486136 0.0223506 -0.0220644 0.0280122 -0.00506257 -0.0279876 0.0846312 0.0706457 -0.0116549 -0.0396955 -0.0249034 0.0477874 -0.0239063 -0.0431257 0.0421975 0.0411889 -0.00206201 0.0555529 0.0130487 -0.00534618 -0.0116215 0.060516 -0.0365287 0.00992774 -0.00691316 -0.0318857 -0.0136085 0.0769926 -0.0032044 0.0255822 0.0261323 0.0530958 0.0290732 -0.00676626 0.0409116 -0.00161586 0.00264333 0.00236617 0.0219893 0.029105 0.0280289 -0.0072592 0.043271 0.0461395 0.0287478 0.0273581
83 0.043704 0.0385883 0.0393767 0.00136328 0.0270826 0.0476209 0.0423887 -0.0288628 0.00030032 0.0211045 -0.0135857 -0.0183803 0.000373937 0.0826839 0.0637936 0.0644201 0.0758798 0.00754069 0.0272648 0.035099 -0.0133642 -0.0159547 0.00974525 -0.0314838 0.0642285 0.0192293 0.0254803 -0.0383504 0.0228852 -0.01178 0.0673917 0.017911 -0.0360231 -0.00265669 -0.00626785 0.0850709 0.014501 -0.0306363 0.0891458 -0.0339278 -0.00648593 0.0563632 0.0372481 -0.0462982 -0.00873694 -0.0121103 -0.0182334 0.030103 0.0191005 0.0173205 0.0663626 0.0256562 0.0317379 0.0263992 0.028091 0.0329919 -0.00511252 0.0131602 0.00401234 -0.0335363 0.0751802 0.055432 0.00361746 -0.0444388 -0.0103471 0.0115112 -0.0553458 -0.0230036 0.0268024 0.0652469 0.0146193 0.0253413 0.0377311 0.0199193 -0.00769655 0.0778343 -0.0109431 -0.0189221 -0.030705 -0.0356262 -0.0130534 0.0362687 0.0326317 0.0130289 0.0660647 0.0667278 0.0389151 -0.0306159 0.0175958 0.00130036 0.0139651 0.0348974 0.0499564 0.00863138 0.0551941 0.0172953 0.0437747 0.0163609 0.0646513 0.0129464
84 0.0528333 0.0568022 0.0324942 -0.0148409 0.0215597 0.0330884 0.0187373 -0.0212303 -0.0254761 0.0196712 0.0143646 -0.0105678 -0.0407238 0.0568802 0.0664924 0.0279627 0.0699828 -0.017177 0.0205392 0.00133919 -0.0221066 0.00211642 0.0195692 -0.00520218 0.035681 0.0330947 -0.00359856 -0.0169822 0.0340863 -0.020194 0.0709666 0.00652711 -0.0219981 0.0142138 0.0029785 0.0911566 0.0266488 -0.0286663 0.0759499 -0.0385405 -0.00715986 0.0201894 0.0434545 -0.0189923 -0.0101181 -0.0268419 -0.0157156 0.0189637 0.0195633 0.0125581 0.0375782 0.00550027 0.0185976 0.0136639 0.0352803 0.0559854 0.0473206 0.0062409 -0.00852796 -0.014345 0.0904166 0.0687624 0.0147259 -0.0477715 -0.0135012 0.0182662 -0.0627158 0.0134033 0.0305002 0.0492705 0.0475501 0.0285696 -0.0334084 0.00936873 -0.0469525 0.0976586 -0.0247027 -0.0234258 -0.050756 0.000757644 -0.0173235 0.0463794 0.00749185 0.00803643 0.0659948 0.0462286 0.0676044 -0.0140548 0.0581281 0.0344926 0.0162942 0.0658095 0.0686483 -0.00289977 0.0327765 0.0240395 0.0693468 -0.0029403 0.0549519 0.0304049
85 0.0333367 0.06887 0.000164516 0.00840511 0.0294044 0.0561048 0.018745 0.0228905 -0.0254901 0.0220824 0.0198836 -0.0125225 -0.0146294 0.0602791 0.0581875 -0.00662897 0.0963874 0.00455804 0.011586 -0.0357099 -0.0551192 0.0271133 -0.000789337 -0.0164965 0.0415702 0.0127761 0.0218137 -0.0188437 0.0137512 -0.0150872 0.10153 -0.0259046 0.0153954 0.03757 0.000297157 0.0834317 0.029712 -0.031347 0.0525296 -0.0413921 -0.00277 0.0661096 0.0651703 -0.0238602 0.028115 -0.0331465 -0.0204533 0.0298268 0.0280533 0.0440985 0.0491052 0.0370821 0.027154 0.00263215 0.0568189 0.0584916 0.0246956 0.0227312 0.00325088 0.0179165 0.0993986 0.0583008 -0.00136425 -0.0177067 -0.0677781 0.0207024 -0.0134931 0.00886662 0.0553596 0.02136 0.0298785 0.0853066 -0.0322615 -0.0449047 -0.0205886 0.041803 -0.0440714 -0.0208509 -0.0118321 0.0315864 -0.00789853 0.0572619 -0.0321782 0.0163669 0.0272674 0.0440144 0.084103 0.0150741 0.0674641 0.0110072 0.00435487 0.00830355 0.0682141 0.0218864 0.0223941 0.0104957 0.0330737 -0.0175076 0.0531224 0.0530221
86 -0.0157967 0.0577477 -0.01251 0.0259663 0.0386418 0.0634499 0.0557947 0.0165304 -0.0112032 0.00531517 0.00267328 0.00715325 0.0356324 0.0661068 0.0503298 -0.0268015 0.0934719 0.0176242 0.0430392 -0.0296054 -0.0284503 0.0223502 -0.00448734 0.00419197 0.0791376 -0.00335663 0.0428549 -0.052469 0.020577 0.0184 0.0801317 -0.0341082 0.0312822 0.0173143 -0.0412587 0.0873623 0.0361331 -0.0105281 0.0670084 -0.037565 0.0227156 0.0993855 0.0367951 -0.0341316 0.0193121 -0.0199339 -0.0181572 0.0402892 0.0423714 0.0583428 0.0808157 0.0480261 0.0377875 0.0150491 0.072487 0.0310257 -0.0116248 0.0345337 -0.00140747 0.0137578 0.0665395 0.0564307 0.0175174 -0.0178706 -0.0523208 0.0110289 -0.00267613 -0.00198841 0.0271176 0.015811 0.026172 0.146301 0.0363396 -0.0140305 -0.00502115 0.0470975 0.00131292 -0.028985 0.0258406 0.00588286 -0.0111865 0.0704568 -0.0024419 0.0333977 0.0254568 0.0458329 0.10654 0.0192977 0.0329431 0.0362118 0.0137827 -0.0110427 0.0757002 0.031051 0.0140095 0.0430488 0.000167515 -0.0177738 0.0774998 0.031706
87 0.0342689 0.0638578 -0.00623438 0.0127328 0.00723316 0.0576606 0.0281488 -0.0232577 -0.00207341 0.0256545 -0.0224036 -0.0373475 0.0348565 0.0589893 0.0824691 -0.0088664 0.0610887 -0.00122923 0.061663 -0.0202457 0.0113345 0.0175107 0.00462527 0.0239011 0.080388 -0.00608419 0.023721 -0.0568402 0.0521619 0.0144159 0.0743142 -0.018821 0.0223671 0.0297771 -0.0331206 0.094963 0.0538037 -0.00382528 0.0996794 -0.0134189 0.0179733 0.0524194 0.0352318 -0.00425953 0.0379524 -0.0228851 -0.00654595 0.0396881 0.0268925 0.0315286 0.0659469 0.012536 0.0404308 0.0355711 0.0732792 0.00938705 0.0168142 0.0387577 -0.0231694 0.017213 0.0763751 0.058048 0.0476064 -0.0513274 -0.0331109 0.0374908 -0.0378439 0.0184578 0.0100713 0.0455687 0.0509073 0.138761 0.0320445 0.039603 -0.0386401 0.0580582 0.0230104 -0.0352493 0.0257357 -0.0221158 -0.0230579 0.060897 0.0114371 0.0675846 0.0400529 0.012719 0.0944157 0.0426109 0.0755276 0.0689598 0.041011 0.0485249 0.0853769 0.0231474 0.0208868 0.0433316 0.0429935 -0.0282409 0.0431061 0.0231282
88 0.0482721 0.07109 0.0396131 -0.0246584 0.00831192 0.0684306 0.0117537 -0.0157336 -0.00747402 0.0442381 -0.0391301 -0.0934622 0.0230488 0.0454841 0.0727803 0.0134103 0.0603277 -0.0129694 0.013465 -0.00656401 -0.032193 0.0259509 0.0168601 -0.0162868 0.0692955 0.026624 0.00376428 -0.0318436 0.0577331 -0.0153162 0.112462 -0.0252701 0.00362752 0.0556377 0.00195067 0.0855934 0.0506557 -0.00414732 0.11805 -0.0242822 -0.0050052 0.00796549 0.0680474 -0.0156459 0.0987245 -0.0278361 -0.0341206 0.024792 0.00951334 0.027489 0.0325306 0.0166469 0.022037 0.0227571 0.0716908 0.0290306 0.0184848 0.0367076 -0.0205089 0.021865 0.110478 0.0504337 0.0477476 -0.0509999 -0.0469995 0.0494011 -0.0655064 0.0165911 0.0274763 0.0629696 0.058921 0.100215 0.0584574 0.0176314 -0.0162473 -0.00158458 -0.0164952 -0.0128818 0.0251591 0.00942258 -0.0392764 0.0584416 -0.0236796 0.0777164 0.071166 0.0274263 0.0631201 0.0171671 0.0756812 0.0501717 0.0319712 0.0974359 0.0737492 0.0379938 0.0172822 0.0216785 0.049171 -0.0211956 0.0101118 -0.00891701
89 0.00862523 0.0683328 0.0353808 -0.0171959 0.0541093 0.0567859 0.0587833 -5.23135e-05 -0.0262713 -0.0109612 -0.0384124 -0.0523929 0.0299069 0.0429832 0.0340144 0.0169286 0.11496 0.0111692 0.00696319 -0.0116429 -0.0580264 0.0213883 0.033248 -0.0245393 0.0854197 0.0582021 0.0327806 -0.023988 0.0618163 -0.0242961 0.0986619 -0.0138177 -0.00164164 0.0272348 0.0170372 0.095634 0.010917 -0.0124618 0.111982 -0.0370247 0.00829339 -0.00331524 0.0908357 -0.0515422 0.0952254 0.00535327 -0.0402493 0.0294304 0.0232804 0.0385288 0.037623 0.0366243 0.0215099 0.0100277 0.0666973 0.0168809 0.00250447 0.036786 0.000443075 0.0219164 0.0988409 0.0470257 0.0544172 -0.0491981 -0.0228398 0.0403014 -0.0685207 0.00448116 0.0385596 0.0687817 0.0561012 0.0996293 0.0308813 -0.00185978 -0.00522936 0.0409359 -0.0233283 -0.00721053 0.0427966 0.0195147 -0.0530319 0.103089 -0.0469815 0.0372001 0.0776789 0.0844237 0.0321033 -0.00719075 0.0275815 0.0737582 0.00382026 0.0697462 0.0696558 0.0661937 0.00759169 0.0217301 0.0283925 0.0332331 0.0402709 0.0205189
90 0.0174037 0.0888087 -0.0233001 0.0179347 0.0457798 0.039948 0.078203 0.0336535 0.00672462 -0.0210191 -0.0278624 0.000849122 0.0192451 0.0438778 0.0665447 -0.00415553 0.125954 0.0220232 0.0487984 0.00590935 -0.0279521 0.0273363 0.0150173 -0.00950698 0.0917939 0.0290753 0.0426835 0.00906018 0.0499632 -0.043034 0.0848363 0.0148389 0.0186325 -0.000992526 -0.0114216 0.0784897 0.0189848 -0.0145728 0.110196 -0.0423733 0.0214428 0.00630306 0.0755693 -0.0312242 0.0536573 0.0268959 -0.0234614 0.0285365 0.0271966 0.0400421 0.0623714 0.0157082 -0.0107693 0.00146978 0.0533321 0.014851 -0.0209175 0.0304411 -0.00732766 0.0453148 0.0616439 0.0302982 0.0654765 -0.0581965 -0.0287836 0.0504765 -0.0268423 0.00140401 0.0733939 0.0749911 0.0463381 0.0957534 0.0148163 0.0092091 -0.0332251 0.0649791 -0.00253315 0.00110059 0.0622971 0.0282794 -0.0514727 0.108635 0.0200425 0.0167578 0.054842 0.0765225 0.0536022 0.00412166 0.0421483 0.105164 -0.000599237 0.0057766 0.0471955 0.0640355 0.0338073 0.0391153 0.0276662 0.0373676 0.070127 0.0558433
91 0.0466254 0.0826361 -0.0213574 0.0104617 0.0343093 0.0596212 0.0757503 0.0289955 0.0489647 0.0180632 -0.0365448 -0.0168024 0.00980537 0.0481317 0.0906221 -0.0241253 0.0965702 -0.0214108 0.0468331 -0.00598303 -0.020488 0.0507072 0.00749143 -0.0353028 0.0889771 0.0206073 0.0040009 -0.0241464 0.0140206 -0.0655525 0.0761373 0.0287051 0.0297794 0.0266124 -0.0170567 0.0991751 0.0498897 0.000619481 0.0957388 -0.0538013 0.018118 0.0454414 0.0716552 -0.0356692 0.0233576 -0.00914972 -0.0310443 0.0314199 0.0301291 0.0160463 0.0478155 0.0153444 -0.0330499 -0.018911 0.0559818 0.0455558 0.00291841 0.030982 0.00172827 0.0430206 0.0717075 0.00185193 0.0548057 -0.0510568 -0.0365059 0.0626357 -0.0499602 0.0138985 0.0649384 0.0496174 0.0392285 0.10657 0.0301505 0.0236174 -0.0310233 0.0209598 -0.0205378 -0.00289376 0.0137034 0.0421252 -0.0305158 0.0709441 0.0548374 0.0472356 0.060361 0.0437873 0.0293342 0.0136022 0.0625666 0.0808739 -0.0165634 0.0305873 0.0306247 0.0742958 0.052941 0.0223117 0.0437919 0.00956233 0.062336 0.0205583
92 0.0546585 0.0367927 0.0127399 -0.0132887 0.0253863 0.0641758 0.0579417 -0.0194164 0.0207659 0.0220252 -0.0311067 -0.0372117 0.0314081 0.0288527 0.0807587 0.0176913 0.065764 -0.0708487 0.0477569 -0.0312632 -0.0136591 0.0485103 0.0296833 -0.0782842 0.0950782 0.0424956 -0.00951731 -0.0644791 0.00985354 -0.0593158 0.0410492 0.020736 0.0406508 0.0659904 -0.00294266 0.101714 0.0564652 0.0189135 0.068156 -0.0388014 0.00018652 0.0607459 0.0958728 -0.0499899 0.0263652 -0.0400663 -0.0383438 0.006751 0.0454149 -0.0168566 0.0649396 0.0399584 -0.0282881 -0.00502455 0.0718729 0.0658235 0.0280444 0.0336738 0.011359 0.033532 0.0830104 -0.014504 0.0295385 -0.0361996 -0.00673054 0.0485986 -0.0468721 0.0350121 0.0776053 0.0318741 0.0391209 0.105732 0.00219104 0.0130872 -0.00273157 -0.00714304 -0.0277353 -0.0208779 -0.00825567 0.00122159 -0.00510405 0.0333379 -0.0058134 0.0626545 0.0613513 0.0251513 -0.0114512 -0.000635919 0.0597724 0.054544 -0.0201876 0.0633361 0.0503948 0.0528601 0.0247254 0.0154324 0.0481274 0.0192704 0.0225777 0.0250418
93 0.0395531 0.0384189 0.00975908 0.00794399 0.0164126 0.0519234 0.0437729 -0.0192525 -0.000157945 0.0232314 -0.000478321 -0.0126818 0.0377642 0.0241614 0.0469731 0.0271781 0.0363253 -0.0841895 0.0310847 0.002884 -0.0349763 0.049946 0.0116073 -0.0609315 0.0591084 0.0481325 0.0211702 -0.0535223 0.0222421 -0.031871 0.0579074 0.00635319 0.022236 0.0454377 0.0120583 0.0729121 0.0309873 0.0264627 0.0583713 -0.00347884 -0.019763 0.0337886 0.100945 -0.0356132 0.0155021 -0.0334269 -0.0275912 0.00644874 0.0376797 0.0293361 0.0868754 0.0179529 -0.0206851 0.00996076 0.0918405 0.05127 0.00329005 0.0107958 0.00063314 0.0579096 0.094851 -0.00789571 0.0430514 -0.00672653 -0.0406068 0.0219046 -0.0133295 0.046865 0.100108 0.0463661 0.0240414 0.0792823 0.00180147 -0.0381517 0.0353601 0.00712112 0.0114484 -0.0362993 0.0210425 -0.0153569 0.00251813 0.0477578 -0.0432257 0.0587815 0.0469352 0.0235304 0.0295386 -0.000531516 0.0341686 0.0450182 0.0145732 0.0368823 0.0515275 -0.0045003 0.0175672 0.0185937 0.0371159 0.0195848 0.0460081 0.0241558
94 0.0531039 0.0778322 0.010696 0.00919352 0.030925 0.0382411 0.0516026 -0.00226124 -0.00465749 0.000209294 -0.00998255 0.0260845 0.00421124 0.0459056 0.0294001 -0.0262955 0.064216 -0.0396211 0.0132479 -0.00152964 -0.0217426 0.0631615 0.0171137 -0.0345982 0.0221329 0.0581365 0.0106603 -0.0027755 0.0290233 -0.037335 0.0717552 0.00538122 0.00804475 0.00847663 0.0156098 0.087315 0.00198413 0.0369777 0.0918894 -0.0687238 -0.0146383 0.0485974 0.0716294 0.000439823 0.0237917 -0.0194914 -0.0355555 0.0322964 0.00233886 0.0589894 0.082254 0.00662245 -0.00187151 0.0249015 0.101903 -0.0153437 0.00884214 -0.0322916 -0.00016599 0.0726691 0.0802198 0.0291285 0.0516996 -0.0059798 -0.047758 -0.00448689 -0.0310503 0.00374335 0.0566626 0.0699737 0.0194893 0.0841328 0.0355652 -0.0392786 0.021081 0.0379626 0.0447248 -0.0196087 0.0105336 -0.00351161 -0.0284504 0.08748 -0.0155821 0.0607123 0.0226774 0.0389498 0.0304809 0.0259775 0.0219654 0.0662526 0.0513668 0.0225894 0.0626014 -0.00466646 0.0292583 0.00573722 0.0390557 0.0149179 0.107224 0.00733019
95 0.0556749 0.0789959 0.000845888 -0.0209333 0.00747521 0.0211013 0.0552055 -0.0167825 -0.000797239 0.0248928 -0.0609946 0.021959 0.000404857 0.0143855 0.0485354 -0.0164796 0.0817843 -0.0285336 0.0363056 -0.033458 0.0159925 0.0409205 0.0429721 -0.072169 0.035601 0.0317877 0.00699343 0.0243299 0.0580886 -0.0600209 0.0640264 0.0234037 0.046717 0.0374129 0.00439146 0.10183 0.00448165 0.0158371 0.121705 -0.127895 -0.0128328 0.0591758 0.0780945 0.0154042 0.0416374 -0.0191902 -0.0109564 0.0225591 0.00310188 0.0195567 0.0750672 -0.00071524 -0.0267609 0.030673 0.0845277 -0.0206981 0.0172564 -0.0306333 -0.0139257 0.0811137 0.0407807 0.0162121 0.0284241 -0.0268407 -0.0406424 0.0115561 -0.0153869 0.00145996 0.0330838 0.0755611 0.0288922 0.0934029 0.0219596 -0.00552297 -0.0176592 0.0380233 0.0392345 -0.00934758 -0.0336665 -0.00189664 -0.0538659 0.102349 -0.0211592 0.0617792 0.0175391 0.015458 0.01046 0.0437249 0.0386011 0.061055 0.0462433 0.0626795 0.0951383 0.0159202 0.0112426 -0.0180797 0.0172037 0.0144297 0.103729 0.0259693
96 0.0337577 0.0582204 -0.00695609 -0.0127008 -0.0124643 0.0303245 0.0598237 -0.026471 -0.0021212 0.0856869 -0.0652287 0.00444352 0.0200246 0.0348551 0.0491781 -0.0245986 0.0476589 -0.0217075 -9.93821e-05 -0.00991235 0.0183689 0.0375899 0.0109635 -0.0756082 0.0527957 0.0266302 0.0116934 0.0182447 0.0638055 -0.0195879 0.0673392 -0.0054804 0.0457638 0.064054 0.0166943 0.109524 0.0117676 0.00805822 0.112265 -0.0639639 0.00900577 0.0756963 0.0993412 -0.0058703 -0.00605046 -0.0263053 0.0332079 -0.00200451 0.0288996 -0.00675759 0.0554958 0.0190575 -0.02137 0.0150163 0.0696297 0.024287 -0.00178424 -0.0104538 -0.00631784 0.0339573 0.0551046 0.00834967 -0.00251257 -0.00894882 -0.0292339 0.0335025 -0.00315733 0.0571568 0.0549569 0.0762181 0.0289697 0.11122 0.0114277 -0.0204111 0.0153153 0.0429512 0.00967388 -0.0229564 -0.0324253 -0.0236373 -0.0146779 0.077009 -0.0493581 0.040128 -0.0153967 0.00810296 0.00942315 0.0284421 0.0520682 0.0378983 0.0109331 0.0639344 0.0739975 0.0314968 0.0423326 -0.0350785 -0.017917 0.0173258 0.0818561 0.0527463
97 0.00225185 0.0707387 -0.0188558 0.00748301 0.0204596 0.0393384 0.0332638 -0.00976232 -0.00761558 0.0599435 -0.0433773 0.0492128 0.000913253 0.0557708 0.0178487 -0.0496155 0.0281229 0.00387617 -0.0060193 0.0133392 -0.000210701 0.0489027 0.0297829 -0.00523416 0.0713472 0.0477279 -0.000611132 0.00307999 0.0458544 0.00327949 0.0725921 -0.0282446 0.00192969 0.0597569 0.0262866 0.089224 0.0363374 -0.0038389 0.0942968 -0.0256245 0.0095045 0.0992113 0.0902813 0.0109188 -0.00317154 -0.00643566 0.00573744 -0.0116876 0.00705518 0.0214033 0.0599319 0.0455467 0.0054554 0.0213644 0.0613386 -0.0142359 -0.0353035 -0.0161622 0.0140171 0.000477611 0.0671087 0.0338067 -0.00994579 0.0138697 -0.0176541 0.015332 0.0142586 0.0513823 0.0688496 0.0882042 0.0310831 0.106971 0.0198654 -0.00950768 0.0371042 0.0514944 0.00209565 -0.0321828 -0.0203509 -0.0159375 0.0273473 0.0353486 -0.0311875 0.0175458 -0.00606 0.0280268 -0.00337116 0.00350192 0.0400078 0.0633761 0.0112022 0.00756805 0.0735194 0.0236591 0.0291831 -0.0235706 -0.00162243 0.0340433 0.0591342 0.0573721
98 -0.00239148 0.0960768 -0.0293153 0.000487097 0.0305639 0.0409153 -0.0161711 0.0043031 0.0189681 0.0466928 -0.0269039 0.0610821 -0.0120249 0.0165188 -0.000555175 0.00764997 0.0257176 0.00161003 0.0435459 0.0188842 -0.0287349 0.0471468 0.0693172 0.00821957 0.087904 0.0367468 -0.00906128 0.00921706 0.0566551 -0.0318159 0.0532049 -0.0244418 0.0126854 0.0541926 0.00138433 0.0738878 0.04274 -0.0227458 0.0639017 -0.0498487 -0.0239797 0.0683138 0.0949588 0.00633642 0.0149035 -0.00295662 -0.0287697 0.0203435 -0.0148833 0.0151213 0.0392089 0.0292926 -0.00344429 0.0300216 0.0886733 -0.0274331 -0.0190959 -0.0432814 -0.00579137 0.0251245 0.0367424 0.0317112 0.00807489 0.0241941 -0.0341204 0.000690613 0.0451865 0.0375454 0.0321696 0.087152 0.0202821 0.0802629 0.0299195 -0.00288979 0.00961525 0.0663778 -0.0148976 0.00616059 -0.0630891 0.0107225 0.00150049 0.0392616 -0.0437877 0.0321899 0.0499898 0.00153696 0.0073426 0.0317638 0.060205 0.0856503 -0.0129689 -0.012828 0.101531 0.0325505 0.0276727 0.0244928 0.0384581 0.0114494 0.0474051 0.0401856
99 0.0716441 0.0731316 0.00291386 -0.0105971 0.035808 0.0367002 0.0178666 -0.020837 0.0170276 0.0685416 -0.0206315 0.0479494 -0.0431078 0.00536478 -0.00867412 0.020499 0.0479674 0.00286223 0.0279058 0.0165145 0.00387846 0.0414811 0.0482854 0.0049644 0.0861913 -0.00455698 0.00718515 -0.0171586 0.0396873 -0.0566174 0.0382747 -0.00391596 0.0470957 0.0634989 -0.0228901 0.0804482 0.0330054 -0.0011361 0.0693614 -0.0534601 -0.0205112 0.0628421 0.100953 -0.0253078 0.00977071 -0.0103023 -0.0108987 0.0415394 -0.000749497 -0.0212626 0.039778 0.0552383 0.00999462 0.0217184 0.110314 0.0320099 0.0187983 -0.0104644 -0.0262034 0.0271975 0.054818 0.0012917 0.0211319 0.0351361 -0.0487501 0.00295688 0.0341761 0.020987 0.0215843 0.0695865 -0.0217485 0.0931196 0.0276798 -0.0114932 0.00372511 0.0361107 -0.00301448 0.0113653 -0.0474624 -0.00847781 -0.00112989 0.0473203 -0.0390182 0.033958 0.0584503 -0.00854964 0.0283021 0.0320099 0.0923565 0.060887 -0.00612136 -0.0170564 0.0710389 0.0805549 0.0681158 0.0394177 0.0316513 0.0160963 0.074438 0.0236268
100 0.0822182 0.0311498 0.00699735 -0.0203197 0.0389861 0.0646903 0.065302 -0.0258962 -0.00595514 0.0524347 -0.029464 0.0480319 -0.0428933 0.0338691 0.0107007 -0.0137886 0.0544549 -0.00551139 0.0409814 -0.0117419 0.0367633 0.0555606 0.0130965 0.0438103 0.0572691 0.017008 0.0418226 -0.0414883 0.0280701 -0.0453313 0.0413881 -0.0172492 0.0445828 0.0676906 -0.0359609 0.091552 0.0448465 -0.00356442 0.0706789 -0.0720356 -0.00174014 0.078724 0.0586794 -0.00603375 -0.00465904 0.0147451 0.00167474 0.0135423 0.0104528 0.00140123 0.0702241 0.0604324 0.0120969 0.0179123 0.102684 0.053749 0.0128993 0.010343 -0.0150617 0.0341669 0.0553554 0.0113236 0.0141084 0.0550066 -0.00455201 0.0223379 0.0109624 0.0310202 0.0592652 0.0694114 -0.0134394 0.085155 -0.0113943 -0.00634382 0.0474592 -0.00265604 0.0367251 0.0123893 -0.0206277 -0.017341 0.0505316 0.0554877 -0.0124352 0.0473688 0.0347257 -0.0202115 0.0247615 -0.00324482 0.0534943 0.0363703 0.0228776 0.0218378 0.0550336 0.0639896 0.0466267 0.0263114 0.00900006 0.0400892 0.0861338 0.0164051
101 0.0425431 0.0375177 -0.0298791 -0.0298803 0.023294 0.0547396 0.0422059 -0.0371914 -0.0276352 0.0267314 -0.0218009 0.0448094 0.00599236 0.0488566 0.0236344 -0.0101179 0.0311807 -0.0148625 0.0490005 0.0178957 0.0101574 0.114698 0.0343605 0.0651767 0.0416538 0.00549632 0.0645597 -0.0106953 0.0410868 -0.00617398 0.0398487 -0.0407201 0.0448444 0.0486889 -0.0334936 0.0715436 0.0362356 -0.0195932 0.0412197 -0.0682173 0.0247048 0.064135 0.0237141 -0.0148783 -0.0118607 0.0216088 -0.0239771 0.0150397 0.000331261 0.0312146 0.0373389 0.0135588 -0.0107358 0.0416354 0.0626856 0.0211148 0.011048 -0.0365312 -0.0144509 0.0222653 0.0279739 0.0196117 -0.00704541 0.0178005 0.0114184 0.0200507 0.0253195 0.0907059 0.0299638 0.0638114 0.0200458 0.0438811 -0.017315 0.000145301 0.0625105 0.0183538 0.0281569 0.0326373 -0.0197865 0.013983 0.0845416 0.0598443 -0.0232362 0.0532652 0.0564009 -0.0233934 0.0121362 0.0242777 0.0387078 0.0617231 0.0210102 0.0454136 0.0443755 0.0489392 0.0352443 0.0244655 0.0237677 0.0414968 0.0870108 0.0110914
102 0.0400198 0.0768555 -0.0212051 -0.0243567 0.0250034 0.0476304 0.00692468 -0.0429667 -0.0440066 0.0325538 -0.0142715 0.0657258 0.0380883 0.0334088 0.0410239 -0.00143204 0.046032 -0.0190976 0.0139599 0.033921 0.00405314 0.0920573 0.060257 -0.0162774 0.025301 0.0220994 0.0427824 0.000852318 0.0503124 0.00925369 0.0576188 -0.0326356 0.0275029 0.0306948 0.00527036 0.0549572 0.0274831 0.000905257 0.0313348 -0.0453522 0.00480628 0.0634027 0.0560825 -0.0496885 0.000603077 0.0108331 -0.0247074 0.0522375 -0.00749405 0.0390152 0.0212544 -0.00622126 -0.0215777 0.0440485 0.0454002 0.00380835 -0.0201147 -0.0661875 -0.0173109 -0.020809 0.0170856 -0.0105764 -0.021061 -0.00120388 -0.0195236 0.0250897 0.0136222 0.0457319 -0.0126752 0.0885062 0.0100639 0.0248913 -0.00774645 -0.0270675 0.0377545 0.0533355 0.0072677 0.0484836 -0.00881602 0.0368283 0.0728992 0.0623861 0.000959552 0.0379198 0.0630787 0.00201272 0.0239599 0.0377215 0.0543867 0.061219 0.0360241 0.037238 0.0482528 0.0447126 0.0531427 0.00776508 0.0828065 0.0557017 0.075526 0.0060756
103 0.0318858 0.0746011 -0.0235897 -0.0005589 -0.00146775 0.051165 0.00425265 -0.0724083 -0.0448664 0.0464223 -0.039479 0.066619 0.0221304 0.0145124 0.0220624 -0.00324753 0.0580494 -0.0166027 0.0204909 0.0161535 0.0339122 0.0294716 0.0391392 -0.0665148 0.0492323 0.057995 0.0238433 -0.0401875 0.0434435 -0.0115025 0.0625319 -0.0131443 0.0320117 0.0279513 0.00356795 0.0650162 0.0259077 0.0109373 0.0610329 -0.0562118 -0.0193591 0.0707396 0.0566368 -0.0469044 0.0137591 0.00683141 -0.0230826 0.0271482 0.0100243 0.0354835 0.0276007 0.0139895 -0.00848415 0.0205752 0.0392198 0.0203372 -0.0228028 -0.0393682 -0.037616 -0.00528461 0.00592098 0.00799083 -0.0121283 0.00694136 -0.0233114 0.0210107 0.0268616 0.0112926 0.029606 0.0915166 0.0330395 0.0460996 0.00507223 -0.0803529 0.0291979 0.0510073 0.0445436 -0.00662235 -0.016919 -0.012176 0.0398578 0.0515437 0.0254077 0.00773889 0.0612137 0.0260437 0.0279831 -0.000196407 0.0393189 0.0659842 0.037338 0.0268103 0.0654391 0.0350346 0.0635415 0.0317689 0.0757282 0.0397609 0.0612094 0.00238681
104 0.0379339 0.0505884 -0.0451389 0.00953677 -0.0026625 0.0504827 0.00394473 -0.0776486 -0.0592994 0.0421291 -0.0444664 0.0746284 -0.00770884 0.0279759 -0.022681 -0.0281858 0.0614226 0.00474183 0.0405121 0.00418371 0.0442416 0.00666369 0.0377901 -0.0216956 0.0559272 0.0463137 0.0327387 -0.0351165 0.0384741 0.0226463 0.0328711 -0.0194958 0.0507534 0.0777992 0.0191112 0.079598 0.0189393 0.0429829 0.0516106 -0.0399939 -0.00232353 0.0430453 0.0484421 -0.0299401 0.00754084 -0.0136929 -0.00907853 0.0170305 0.0386261 0.0182674 0.00789602 0.0536625 0.0231915 0.0200887 0.0116155 0.0335791 0.0130491 -0.0260849 -0.0292261 0.0207741 -0.00566581 0.0455947 0.0218148 -0.0140457 -0.0105523 -0.00384398 0.0361465 0.0451537 0.0635897 0.0372655 0.0142027 0.0738615 0.0198634 -0.0417369 0.0338564 0.0457016 0.0475714 -0.0515711 -0.041685 -0.0222467 0.0675693 0.0473365 0.0199733 0.0023575 0.0451868 0.0281879 0.0428653 -0.0275342 0.0492806 0.0668429 0.0109435 0.037829 0.0978394 0.0303807 0.0687651 0.0620243 0.019533 0.00418535 0.0561784 0.0116135
105 -0.00410159 0.0505495 -0.0403166 -0.0214613 0.0253591 0.0419789 0.0295716 -0.0790486 -0.0195049 0.0136614 -0.0457026 0.0872765 -0.0228601 0.0512447 -0.0354366 -0.0195927 0.0474873 -0.0116592 0.0245163 0.020771 0.0313074 0.0303888 0.0585074 0.00326247 0.0444489 0.0296735 0.0447998 -0.0147894 0.0161507 0.0622882 0.0575823 -0.0375841 0.0401969 0.0865238 0.0542782 0.0535534 0.0269142 0.0477501 0.0492267 -0.0244332 0.0288858 0.044263 0.0304949 -0.0434335 0.00771941 -0.0402609 0.0293725 0.0381609 0.0500503 0.0229514 0.0113707 0.0439225 0.0181561 0.0579391 0.0248868 0.0263311 0.00802151 -0.0329798 -0.0101144 0.0150732 0.0198683 0.018855 0.0599886 0.00941579 -0.0101188 0.00777485 0.00757829 0.0197095 0.0770192 0.0398505 -0.0175635 0.0747006 0.0459585 0.0254123 0.0243069 0.0304324 0.0160779 -0.00220269 -0.0272173 0.0398062 0.0659845 0.074227 -0.0418084 0.0183083 0.0525375 0.0283641 0.0479166 0.00800596 0.053112 0.0494567 0.00873871 0.0338509 0.0726421 0.0264815 0.0957908 0.0588954 0.0132607 0.00439887 0.0531777 -0.00508757
106 -0.0366429 0.0565738 -0.0198746 -0.0307973 0.00683117 0.0291012 0.0471066 -0.0949923 0.0118863 0.034352 -0.0363618 0.113723 -0.0140179 0.0224798 -0.0235443 -0.0104605 0.0436815 -0.0302536 0.0498914 0.0318945 0.0119488 0.0635562 0.0478366 -0.00659378 0.0600539 0.0278431 0.03028 -0.0139404 -0.00743146 -0.00286604 0.083115 -0.00329382 0.0458242 0.0474619 0.0563564 0.0307293 0.0172249 0.0272493 0.0578897 -0.0274213 0.0586945 0.040095 0.0678725 -0.066777 -0.0144086 -0.0200467 0.0156618 0.0309046 0.0320031 0.0389557 0.0261761 0.0272927 -0.00865497 0.0497123 0.0381699 0.022196 -0.0438922 -0.068413 -0.02249 0.0108146 0.0669076 0.0029996 0.0493273 0.0383803 0.00535281 0.0300659 0.00505197 0.0149418 0.0587649 0.0503919 -0.0155988 0.0583949 0.0358352 0.0429518 0.00800757 0.012958 0.011968 0.0289835 -0.00803293 0.0538312 0.0111818 0.0348025 -0.0397526 0.0213187 0.0295858 0.0319755 0.002172 0.0302527 0.0369007 0.0611299 -0.00454078 0.0412858 0.0590282 0.0426818 0.082795 0.0348314 0.0280424 -0.00115296 0.0325759 -0.0296735
107 0.00782451 0.0491016 -0.0133377 -0.00631015 0.0108876 0.00172248 0.0489486 -0.0842314 -0.0168018 0.0685175 0.00297338 0.130538 -0.0110787 -0.0230999 -0.030349 -0.0450359 0.0439186 -0.0283258 0.0692445 0.0251029 0.0326814 0.0711482 0.0357317 -0.0243483 0.0836783 0.0142088 0.038455 -0.0151219 -0.0067183 -0.0533668 0.0597279 0.00467499 0.0326828 0.00688363 0.0539132 0.0464681 0.0139484 0.0200905 0.0455606 -0.0176855 0.0543849 0.0273975 0.0787517 -0.0334045 -0.0288831 -0.00395738 -0.00188531 0.0136565 0.0106241 0.0487152 0.0340772 0.0408308 -0.0200905 0.0385558 0.0567575 0.0230718 -0.0565786 -0.0674335 -0.0351331 0.000254427 0.0787966 0.0249028 0.0279456 0.00169525 0.0321129 0.0362174 0.0497235 0.0518965 0.0367627 0.0472514 0.0127163 0.0823389 0.0209673 0.0064706 0.00233075 0.00950181 0.0138086 0.0244374 -0.0211694 0.000155523 0.00187418 0.0176765 0.0386889 0.0251955 0.0347673 0.034883 0.013052 0.00917957 0.0574481 0.0831149 -0.0128732 0.0569822 0.0565259 0.0615777 0.026676 0.0359109 0.021568 0.0112155 0.0089902 -0.010013
108 0.0357279 0.051825 -0.0191747 -0.0111303 0.0167894 -0.0262263 0.0468896 -0.0676641 -0.00797755 0.0911726 0.00633349 0.0964 0.0132873 0.00427259 -0.0110056 -0.0761524 0.034156 -0.0102273 0.0645434 -0.0118138 0.0259074 0.0465844 0.0542348 0.00549452 0.0965426 0.0129763 0.0347427 -0.0433657 -0.0130937 -0.0353604 0.0489214 0.0110988 0.0475307 -0.0163157 0.0305829 0.0748101 0.00629845 0.000296327 0.00856922 -0.0158972 0.0474428 0.0257168 0.0423671 -0.00511358 0.00123006 -0.0379992 -0.0221328 0.013883 0.00323278 0.0500698 0.0350706 0.0493606 0.0109133 0.0334215 0.0589723 0.0439916 -0.0215624 -0.0373321 -0.0256033 -0.00257163 0.0671702 0.0313817 0.0503702 -0.0223148 0.0441158 0.00495771 0.0476676 0.061703 0.0231282 0.0452742 0.0284474 0.0972539 -0.000900976 -0.0170776 0.0231681 0.00351907 0.0181034 0.00739018 -0.057344 0.00728011 0.0319145 0.0370545 0.0303676 0.0229432 0.0544265 0.0279422 0.0461623 -0.012233 0.0817192 0.0872886 -0.000273775 0.0371823 0.0436493 0.100583 0.0229075 0.0340936 0.0389937 0.035861 0.0129376 0.0133527
109 0.0253303 0.0528025 -0.0377477 0.0106166 0.0134967 -0.0214025 0.0147092 -0.0501083 -0.0103949 0.0597236 -0.0312824 0.0690619 0.0105811 0.0496178 0.00406541 -0.0495202 0.0345789 0.0138291 0.0635016 -0.0483543 0.00195216 0.0530278 0.0803207 0.0149447 0.0559012 -0.0048058 0.0172595 -0.0384816 0.0242361 -0.00435899 0.053567 0.0328848 0.0718017 -0.00630344 -0.0177498 0.0911681 -0.0109899 -0.00376758 0.0386112 -0.0149058 0.056512 0.0234177 0.0410629 -0.0375286 -0.0111718 -0.0681407 -0.00661109 0.045779 0.0243277 0.0190449 0.00504754 0.0108147 0.0359669 0.036534 0.0186571 0.063221 -0.00754662 -0.0295068 -0.0128535 -0.0167102 0.0261579 0.00845171 0.0546068 -0.0152403 0.0215358 0.0204318 0.0176778 0.0406057 0.0392118 0.0179158 0.025246 0.0382285 0.0147492 0.0101893 0.0222688 0.031319 0.0371252 -0.000885383 -0.0639034 0.0159958 0.0296279 0.0252974 0.0129962 0.0230762 0.0468308 0.0146145 0.047411 0.0164374 0.0648764 0.0511758 0.0519109 0.0266422 0.0228756 0.0718721 0.0463357 0.0117522 0.0205715 0.0593311 0.0344473 0.00950644
110 0.0182442 0.0551682 -0.06413 0.0229134 0.00185273 -0.0373275 0.00737114 -0.0252673 -0.0130651 0.0497227 -0.0232487 0.0855347 -0.0246272 -0.00804636 -0.0332202 -0.0320883 0.0405746 -0.00571494 0.0315775 -0.0340022 0.0203512 0.0688425 0.0652588 -0.00320654 0.0292387 -0.0245473 -0.000382249 -0.0229361 0.0623179 0.0142549 0.0450471 0.0392649 0.0671558 0.016623 -0.0361087 0.0479206 0.0106237 0.00529217 0.0546568 0.0164515 0.0419433 0.0528615 0.0464509 -0.0598317 -0.032307 -0.0309069 0.0213077 0.0615414 0.0420689 0.0188113 0.00628598 -0.0165084 0.00809398 0.0443834 0.0327919 0.0493692 -0.0044448 -0.0352607 -0.0234629 -0.0117124 0.0367049 0.00597486 0.0429226 -0.0173361 -0.00306574 0.0487176 -0.00285544 0.0260093 0.0691734 0.0421608 0.0147663 0.0377789 0.0225756 0.0323239 0.0208988 0.0505443 0.0458564 -0.00689404 -0.0615473 -0.00303092 -4.49017e-06 0.0273318 0.0319535 0.0318579 0.0159327 0.00724489 0.0600678 0.0576652 0.0458865 0.0349599 0.0477794 0.0389335 0.010707 0.00930323 0.0415247 0.0126237 -0.00984746 0.0760803 0.0430557 -0.0157881
111 0.013004 0.0801374 -0.0529833 0.0370072 0.0175723 -0.00885882 0.0412127 -0.0243328 -0.00751249 0.0690878 0.00458533 0.0917084 -0.0312735 -0.0421218 -0.0422943 -0.048504 0.0288747 -0.0562769 0.0140655 0.0075942 0.0347953 0.083913 0.0784768 -0.0113637 0.0506715 -0.0119935 4.34732e-05 -0.0180493 0.05029 0.00720046 0.0420819 0.0503651 0.0452984 0.0402585 -0.0254372 0.0324227 0.00666992 0.0142171 0.0221747 0.0457999 0.0278649 0.0882638 0.0312119 -0.0283504 -0.0237373 -0.00067638 0.0307641 0.0157691 0.0384757 0.0475622 0.00821108 -0.00761493 0.00176779 0.0319991 0.0191242 -0.00108356 0.0201923 -0.020427 -0.0516244 0.00126165 0.0627968 0.0468723 0.022875 -0.0190844 -0.0170099 0.0428249 -0.0133632 -0.00567914 0.0512173 0.0798112 0.0274608 0.0583168 0.0155503 0.0325152 0.0362655 0.0481387 0.0184706 0.000353446 -0.0785354 0.0205341 -0.00478039 0.0279364 0.049139 0.0215835 0.00595832 0.0249582 0.0808996 0.0665242 0.00150984 0.0513921 0.0191851 0.0406718 0.0175727 0.0114593 0.0640068 0.0103682 0.00839137 0.0864443 0.0317333 0.00495524
112 0.0190854 0.0618539 -0.0295063 0.0314973 0.0555008 0.0125415 0.0155688 -0.0723858 0.0127631 0.0546126 -0.00159613 0.0788956 -0.0291995 0.0116722 -0.0235338 -0.0232549 0.0354185 -0.0651108 0.0261179 0.0180614 -0.00148651 0.0619527 0.0859073 -0.00352507 0.0420136 0.00761184 0.028613 -0.0048108 0.0376184 -0.00272947 0.0503935 0.00474931 0.0215727 0.0172706 0.0171144 0.0658429 -0.00297315 0.0106548 0.0257535 -0.00246791 0.0217142 0.0867361 0.0397748 -0.025254 -0.00858025 0.00517452 0.0377278 -0.015608 0.0248586 0.0378009 0.0141465 0.0447197 0.0757229 0.0287614 3.14257e-05 -0.0341166 0.0272714 -0.023645 -0.0379076 0.00770025 0.0287306 0.0676408 0.00239466 -0.0331205 -0.015576 0.0489132 -0.0141494 -0.00690379 0.0259849 0.0510546 0.0584737 0.0388567 0.0468309 0.0127207 0.0554051 0.0554356 -0.00399766 -0.019275 -0.0876741 0.0522316 0.0271855 0.0291582 0.0215559 0.0559379 0.0443821 0.0461367 0.0710887 0.031895 -0.00149511 0.0497989 0.00780362 0.0387112 0.0356115 0.00384212 0.072287 -0.0093597 0.0199015 0.0647898 0.0549489 0.017961
113 0.0626534 0.0613852 -0.0230719 -0.0181797 0.0552073 0.0209133 0.00777551 -0.0748175 0.0305513 0.0335673 -0.00786344 0.0686598 0.00625244 0.035446 -0.0156353 -0.0190168 0.0375435 -0.0582657 0.0249937 0.0144627 -0.0216463 0.0185478 0.0475087 0.00325104 0.0362872 0.0214401 0.0195735 -0.029034 0.052911 0.0144868 0.0614094 -0.0370438 0.0192141 0.0135245 0.0389259 0.0660616 -0.00747211 0.000765814 0.0449195 -0.0185982 0.00366413 0.0369592 0.0507912 -0.0209979 0.00199134 0.0113312 0.0382142 -0.00678629 0.0422116 -0.00186735 0.0271178 0.0588349 0.100921 0.0297672 0.0438887 0.0148618 0.0376364 -0.0524279 -0.0128862 0.0114855 0.0220475 0.0420579 0.00129857 -0.0560324 -0.0136853 0.0551948 -0.0356883 0.0450992 0.0145157 0.0542691 0.0241063 0.0198509 0.0280354 -0.0098499 0.0607616 0.0575078 0.013997 0.00661507 -0.0565096 0.00697925 0.0663032 0.027793 -0.00160129 0.0224365 0.082254 0.0350317 0.0674087 0.0365111 0.0249549 0.0451956 0.0244556 0.0448588 0.0282431 -0.0290048 0.0551891 0.00177887 0.00451895 0.0624584 0.0729467 0.00469774
114 0.101067 0.0861827 -0.0288215 -0.000638268 0.00669952 0.0540438 0.0172779 -0.0558411 0.0330834 0.0420283 0.000781962 0.0751952 -0.010133 0.0400498 -0.0125232 -0.0315411 0.03592 -0.0744591 0.00508565 0.00507249 -0.00778346 0.0166424 0.0351707 -0.0415352 0.0363597 0.0106641 0.00305699 -0.04147 0.061659 0.0274861 0.0717905 -0.0122376 0.0173421 0.0321774 0.0155698 0.0531656 -0.0269717 -0.00546327 0.0886631 -0.0106063 -0.00254093 0.0187381 0.0442836 0.00397884 0.0183731 0.0089091 -0.00519785 -0.000891097 0.0416553 -0.0207773 0.0036003 0.0338258 0.0367067 -0.0105353 0.0352624 0.0566429 0.0151701 -0.0285283 -0.0246517 0.0077649 0.0229606 0.0227714 -0.0135146 -0.058822 -0.00141293 0.0511611 -0.0274257 0.0654786 0.0254808 0.074639 -0.0114387 -0.00662132 -0.0431349 0.0006047 0.06659 0.083257 -0.0101365 0.0408597 -0.0379452 -0.0147589 0.0573607 0.0182302 0.0234931 0.00983381 0.0805983 -0.0105038 0.0636784 0.0370579 0.0146649 0.0438011 0.0530542 0.0498351 0.0262167 0.015217 0.0481566 0.00450334 0.00113383 0.0669695 0.0724042 -0.0140156
115 0.0730019 0.072761 -0.0296577 0.0495391 0.00525191 0.0282545 -0.0088932 -0.0478012 0.0104564 0.0354364 0.00432809 0.0825205 0.0207814 0.041727 -0.0218789 -0.0427681 0.0580881 -0.0685991 -0.0149741 0.0258728 0.022992 0.0605625 0.0768209 -0.0673253 0.0271684 -0.0198111 0.0204863 -0.0166023 0.0558087 -0.00104009 0.0199756 0.00678016 0.0368538 0.0522579 0.0155677 0.0525662 -0.0236485 0.0111895 0.0914942 -0.00717293 -0.0358414 0.0307374 0.0450603 -0.0181801 -0.00129753 -0.00811182 -0.0269814 0.0183019 0.0358579 -0.00454187 0.0121089 0.0286789 0.0184762 0.0115322 0.0198816 0.03155 -0.00105428 -0.00728637 -0.038648 0.0379535 0.000650025 0.0387224 0.00112919 -0.0648724 0.0214235 0.0299153 -0.00469098 0.0332448 0.0273785 0.0671796 0.0041176 0.0348677 -0.0400504 0.0165149 0.0658261 0.0802713 -0.0319496 0.0218586 -0.0761487 0.013516 0.0406251 0.0218487 0.0303768 0.0791522 0.0519516 -0.0130414 0.0615964 -0.000995674 0.00953105 0.0483398 0.0492925 0.0307287 0.0341888 0.0479496 0.0432212 0.010861 0.0292816 0.0575479 0.0412303 -0.0255152
116 0.0401367 0.0978065 -0.0279175 0.0467192 0.0240945 0.00777546 -0.0104405 -0.0807172 0.00366716 0.0118927 0.0348507 0.0831902 0.124448 0.0226372 -0.0115354 -0.0487825 0.0445413 -0.0494806 -0.0149734 0.0309312 0.00939576 0.0653692 0.0927701 -0.0183035 0.0345812 -0.00293694 0.0133983 -0.0361863 0.037249 0.00500462 0.0271611 -0.00134038 0.0340627 0.0586716 0.0239597 0.0496183 0.024102 0.00737155 0.053508 -0.00893286 -0.0196851 0.0327524 0.0523251 -0.0280031 0.00784602 0.00387362 -0.00388224 0.0387261 0.0667492 0.0305664 0.0187429 0.0200114 0.0808571 0.0495447 0.0225613 -0.017845 0.0229798 0.00550084 -0.0183924 0.000660644 0.0206025 0.0340654 0.0327356 -0.0785217 0.0232605 0.035008 0.00619414 0.0312167 0.00463849 0.065178 0.0446039 0.0586017 -0.019557 0.00488267 0.0562066 0.0359579 -0.0101329 0.00444831 -0.0890565 0.0376792 0.0149162 0.0381458 0.0138195 0.0622444 0.0140749 0.0132758 0.0583212 0.00174722 0.0775733 0.0407921 0.0479493 0.0104971 0.0310738 0.0313141 0.0536245 0.015014 0.0424037 0.0570057 0.0486721 0.0138254
117 0.049847 0.10439 0.0107435 0.0287337 -0.0294615 0.00784514 0.0274577 -0.0893683 0.0249777 0.0310158 0.0406881 0.0494318 0.113134 0.0332032 0.0132535 -0.0544015 0.0257114 -0.0620314 0.000415974 -0.0288689 -0.00336217 0.0419045 0.0378708 0.00927606 0.00762689 0.0425876 -0.000422794 -0.0714817 0.0295203 0.0135622 0.0765039 -0.0154502 0.01718 0.0252057 0.0399386 0.023769 -0.0106555 -0.0308295 0.0288839 -0.00945792 0.0231065 0.0397888 0.0563792 -0.0088097 0.02172 0.0324575 0.0435106 0.0428121 0.0426063 0.0205384 0.0210497 0.0215835 0.101357 0.0389823 0.029749 -0.0251466 0.0448833 0.000381227 -0.0269539 -0.0468221 0.0324773 0.0384983 0.0533533 -0.0163152 -0.00340762 0.0589386 0.00192292 0.0246907 0.0312063 0.0693462 0.0242017 0.0327603 0.00456522 0.00152923 0.063518 0.0179732 0.0331598 -0.00917613 -0.0709951 0.0465977 0.0395192 0.0237003 0.016466 0.0279339 0.0217605 0.0186893 0.0204074 0.029379 0.109394 0.0237422 0.0590222 0.0381799 0.00820305 0.0121476 0.0437429 0.0416757 0.0493534 0.0422129 0.063812 0.0444485
118 0.0804367 0.067357 0.0324654 0.0244217 -0.035324 0.0222248 0.058458 -0.052981 0.0270526 0.0582736 0.0315487 0.0465957 0.0780194 0.0148888 -0.00449298 -0.0493108 0.0864522 -0.0568183 0.0164908 -0.036498 0.0170169 0.0509073 0.031863 0.00939128 -0.0091553 0.0492865 0.0312042 -0.0283366 0.0398395 0.00230652 0.0642145 -0.0234511 0.0489762 0.00203327 0.0517283 0.0149289 -0.0437856 -0.0480527 -0.00433633 -0.0115635 0.0156988 0.0583899 0.0526796 -0.00817082 0.0106812 0.0403082 0.033731 0.0337413 0.0226068 -0.0103988 0.0243203 0.0290532 0.0508369 0.015403 0.0480065 -0.00552769 0.0251416 -0.00382185 -0.0413815 -0.0159584 0.0236737 0.0475009 0.0593968 -0.0209828 -0.026526 0.0292159 0.010345 0.0373478 0.052806 0.058489 -0.00932163 0.0322103 0.011019 0.0270673 0.0741983 0.0217122 0.0335831 0.0126311 -0.0924749 0.0138912 0.0752747 0.0039981 0.0343137 0.052608 0.0764037 -0.00363013 0.00583121 0.00640541 0.0449154 0.026523 0.0552744 0.0361165 0.0439101 0.000692098 0.0280203 0.0551983 0.0605918 0.0389957 0.0639382 0.0317864
119 0.054143 0.0753257 0.00751573 0.0297729 0.00950556 0.0503052 0.0528538 -0.0440371 0.0124406 0.0487666 0.0493468 0.0289805 0.107807 -0.00363919 -0.0218385 -0.0438999 0.07283 -0.0492406 -0.00176602 0.00393397 0.0388119 0.0710761 0.0331728 0.0199453 0.0238435 0.0286365 0.0454324 -0.00950594 0.0236363 0.0465079 0.0387661 0.00513235 0.0612524 0.00247553 0.0512881 0.0216511 -0.0240239 -0.0174478 2.30236e-05 0.00478175 0.0232107 0.0613708 0.043069 -0.0320882 -0.0135504 -0.00547657 0.00188876 0.0397738 0.0428213 -0.00374519 0.0011189 0.0509409 0.0178084 0.0110138 0.0332186 0.00716679 0.0277463 -0.0204765 -0.0266227 0.00821018 0.041132 0.0170711 0.071667 -0.0652174 -0.000249675 0.0178039 0.00616206 0.0405217 0.0107475 0.0554878 0.0371173 0.0568697 0.00689652 0.0198302 0.0644732 0.0323615 0.00964015 0.0307073 -0.0957542 0.00504334 0.0572856 0.0291981 0.00961259 0.0627515 0.0574421 -0.0202274 0.0185729 -0.0162621 0.0209539 0.0581295 0.0664817 0.0476204 0.0719939 0.0390036 0.0468642 0.076452 0.0380046 0.0455069 0.0626087 0.0423814
120 0.0413108 0.0933839 -0.0262231 0.0384873 0.0170675 0.0114321 0.0596168 -0.0718106 -0.0315692 0.031456 0.0329634 0.0438035 0.11512 0.0128693 -0.021152 -0.051588 0.0108249 -0.0212121 -0.0178423 0.0605287 0.0342701 0.0781922 0.00421541 0.0317168 0.0623112 0.0403053 0.015158 -0.0443677 0.0214147 0.0483396 0.037886 0.0259139 0.0302971 0.0136076 0.0244997 0.0384577 -0.0302307 -0.00415591 0.0540589 0.0113161 0.0336835 0.0301051 0.0397353 -0.0325977 -0.0072385 -0.0297273 0.0344622 0.0267734 0.0348051 0.0214632 -0.00924894 0.0638877 0.0095077 0.0328326 0.0079758 0.0130269 0.0281951 -0.0231751 -0.0353114 0.018639 0.0269213 -0.0116779 0.0891056 -0.0366161 0.0349663 0.0743351 -0.0046943 0.0233622 0.0282772 0.0479547 0.0661523 0.0570623 0.019937 0.0112591 0.0718986 0.0246004 0.0230213 0.0304417 -0.0537298 -0.00574794 0.0276887 0.0358742 0.0172079 0.0595772 -0.000386571 0.0124864 0.0451533 -0.0322346 0.0615132 0.0567002 0.107984 0.0211784 0.0613945 0.0677785 0.00733435 0.055373 0.0350125 0.0498605 0.0260231 0.0409555
121 0.03562 0.0651164 0.0118214 0.0332462 0.0470448 -0.0427759 0.0651951 -0.0476018 -0.0480825 0.0451793 -0.00959679 0.0594441 0.116714 0.0352485 -0.0345729 -0.0595964 0.0189922 0.0140105 0.0130574 0.0939909 0.0156859 0.0629458 -0.00211718 0.0149702 0.0635833 0.0649542 0.019372 -0.0280623 0.0221753 0.0124547 0.0065512 0.00414274 0.0308866 0.0204272 0.0540228 0.0175612 -0.0307966 -0.00879637 0.0523986 -0.0248264 0.0498985 0.0377665 0.0469179 -0.0232316 0.0403048 -0.0134536 0.0318322 0.0168358 0.0242907 0.036718 0.012915 0.0202769 0.0518359 0.0614949 0.0413635 -0.00914466 0.0492036 -0.00326393 -0.014396 0.0145093 0.0433084 -0.00870604 0.0442317 -0.0124482 0.050923 0.104801 -0.0169638 0.0394617 0.0307274 0.0710343 0.0303144 0.0413217 0.0205582 0.00146387 0.067406 0.0330916 0.0502293 0.0354474 -0.0730264 0.00894689 0.0466705 0.0449484 0.0482602 0.0401576 0.00125332 0.0439198 0.0694623 -0.012557 0.0756109 0.0221524 0.0681406 -0.0151809 0.0608221 0.0455245 0.0195405 0.0291685 0.0227442 0.056216 0.0134636 0.0425067
122 0.0283851 0.0560807 0.0177686 0.0297742 0.032606 -0.00630361 0.0327347 -0.0602492 -0.0189191 0.0496596 -0.0366939 0.0651198 0.118049 0.0381196 -0.0185612 -0.0522215 0.048857 -0.0209771 0.0299377 0.0593912 0.0130798 0.0607252 0.0199555 0.0218768 0.0472053 0.0600519 0.0251899 0.00453254 0.00549372 -0.00494108 0.0284055 0.0325929 0.0262122 0.0240474 0.0588362 0.030486 7.1875e-05 0.00116677 0.0206765 -0.0314724 0.0381199 0.0447659 0.0824711 -0.0289802 0.0316444 0.0256199 -0.00206613 0.0217853 0.0200876 0.007129 0.0171662 0.00734306 0.0658937 0.0607806 0.0792205 -0.00643576 0.031617 0.0210738 -0.000105276 0.0256376 0.0663024 0.000164138 0.0391951 -0.00435076 0.0391127 0.0737904 -0.0234122 0.0800207 0.0138252 0.0895298 5.51113e-06 0.0319472 0.0247201 0.0293872 0.0409961 0.0692277 0.0415571 0.0478783 -0.0873751 0.0240301 0.0615383 0.0449114 0.0478193 0.0381538 0.00578622 0.0207376 0.0631901 0.0253808 0.0596701 0.0432253 0.0307598 0.0124401 0.0556875 0.0529623 0.0739366 0.0346846 0.0679235 0.0590693 0.014935 0.0610672
123 0.0180052 0.0768095 -0.00567055 0.0216714 0.00508437 0.0492278 -0.00154241 -0.11811 -0.00868268 0.0733168 -0.0228353 0.0781407 0.0985492 0.0459824 0.0169387 -0.074641 0.0434589 -0.0370957 0.00479621 0.0704144 0.0252875 0.0716781 0.0570909 0.0411963 0.0501369 0.0372858 0.0118969 0.0183799 0.0280274 -0.0217779 0.103124 0.026116 0.0179884 0.0188075 0.0453314 0.0577163 0.0146729 -0.0018607 0.039695 -0.00274936 0.0144291 0.0488714 0.0821171 -0.0290931 -0.0331544 0.0344107 -0.00218422 0.0279808 -0.000832687 -0.0086627 0.0130186 0.0145212 0.0776064 0.0397059 0.0766195 0.0486085 0.00909405 0.0432667 -0.0270859 0.0684919 0.0525401 0.0270818 0.077512 -0.00951399 0.000894376 0.0566134 -0.0168847 0.0423195 0.0559621 0.0628434 0.0376849 0.042758 0.00933284 0.0291013 0.0332152 0.0723017 0.0429085 0.0200889 -0.0371722 -0.00179367 0.0268446 0.0198107 0.048408 0.068694 -0.050686 -0.00114279 0.0663028 0.0330424 0.0312263 0.0751867 0.0420112 0.0278924 0.0784712 0.0464194 0.0496856 0.00330421 0.0625431 0.0660188 0.0540251 0.047195
124 0.0242066 0.101007 0.0112246 0.00902674 -0.00514794 0.0419015 -0.00993631 -0.0902969 -0.0301512 0.0718451 0.0372716 0.0666737 0.10776 0.0183346 0.0101183 -0.0805132 0.0169872 -0.0132711 -0.0241236 0.0715895 -0.0163609 0.0611567 0.0431832 0.0449705 0.0523301 0.0322901 -0.0181459 0.00356726 0.0315252 -0.00334226 0.122509 0.00481251 0.0296693 0.018402 0.0507445 0.0519174 0.0199339 -0.000287927 0.0370238 -0.027252 0.0349482 0.0367521 0.0458878 0.0120423 -0.0366881 -0.0110442 -0.0151164 0.0310761 -0.0109842 0.0260919 0.0333282 0.0482753 0.0832123 0.0346686 0.0586283 0.0666511 0.0470307 0.0456944 -0.0293434 0.0742731 0.0300639 0.0366794 0.0940328 -0.0180792 0.0150442 0.0704981 0.021461 0.00509709 0.0485777 0.0294939 0.043982 0.0542245 -5.91206e-05 0.000316081 0.0180393 0.0277875 0.039118 -0.0291282 -0.0418515 -0.00779897 -0.00610591 0.0306642 0.0467908 0.0719453 -0.0400127 0.011858 0.0579222 0.0149386 0.0181695 0.0824946 0.0499835 0.0396632 0.0736155 0.0536105 -0.0177733 0.00487733 -0.0094078 0.0570054 0.0786191 -0.00419849
125 0.032195 0.113148 0.0155909 0.0280712 -0.0304529 -0.0122025 0.0484161 -0.0813348 -0.0354615 0.0584938 0.0496485 0.0650754 0.109078 -0.00503812 -0.0239921 -0.079173 0.00439288 -0.00254161 -0.0219059 0.0482694 -0.0144292 0.0370508 0.00688271 0.0573385 0.0246847 0.00581233 0.00481567 -0.0231927 0.0113548 0.0120107 0.0532813 0.0430686 0.0547274 0.0244987 0.0254856 0.0617512 0.00247291 0.0115602 0.0372985 -0.0296055 0.046356 0.0463784 0.0247799 0.0219607 -0.0193877 -0.0237026 -0.0115431 0.0379748 -0.00570366 0.0033547 0.0339511 0.063428 0.0500456 0.0491073 0.0719848 0.0313261 0.035556 0.0509194 -0.0172131 0.0726167 -0.00536311 0.0397845 0.111519 -0.0372599 0.0419401 0.0634755 0.0108922 0.0260548 0.0134674 0.0364458 0.0123085 0.0470792 0.0110058 0.0248273 0.0180479 0.0398954 0.00334126 -0.000809633 -0.047317 0.0129393 0.0302303 0.037114 0.0158456 0.0386035 0.0200948 0.0285247 0.0682286 0.00440962 0.0270644 0.0661657 0.0513636 0.0495736 0.0608742 0.0439833 -0.00202107 0.0200795 0.00160786 0.0243005 0.0582279 -0.00698918
126 0.0560297 0.0625223 0.010133 0.0499633 -0.00254788 -0.0663544 0.0935014 -0.0938777 -0.0234517 0.0568554 0.0286192 0.0926332 0.0808105 0.0562286 -0.0268057 -0.0575717 0.0178386 0.00163013 -0.00311684 0.0649399 -0.00685601 0.0447115 -0.00777111 0.0357514 0.0122061 -0.00865547 0.0402686 -0.00216494 0.0285149 0.0182549 -0.000316243 0.0417984 0.0763505 -0.0123713 0.0203254 0.0665544 -0.0224779 0.00611387 0.0226384 -0.00782057 0.0387982 0.0603353 0.0438009 -0.00114255 -0.0473514 -0.0158832 0.0039805 0.02971 0.0170176 -0.0566179 0.0315968 0.0407311 0.0624412 0.0470187 0.0636077 -0.00524576 -0.0136293 0.0467642 -0.0358191 0.0592045 0.0213114 0.0574231 0.107621 -0.00919039 -0.000761155 0.0376568 -0.0192533 0.0124156 0.0236486 0.0641246 0.010388 0.0488002 0.0191301 0.0331033 0.0249167 0.0626071 0.000193418 0.0148471 -0.0370997 0.0211495 0.0458357 0.0306235 -0.00873923 0.0797288 0.0185128 0.0159496 0.0761165 -0.0369444 0.0354775 0.0268387 0.0597265 0.0181835 0.0669756 0.00317954 0.0485135 -0.00485119 0.0352303 0.0337585 0.0495052 -0.00744118
127 0.0900953 0.0278605 0.012637 0.0419574 0.0135526 -0.0124575 0.0712386 -0.0711052 -0.0541192 0.0691043 0.0250058 0.116145 0.074472 0.0259343 -0.00172962 -0.0476764 0.0379536 -0.00161101 -0.0156477 0.0524451 -0.0200743 0.0569893 0.0166909 0.0323591 0.0420612 0.0227338 0.0131664 0.0216811 0.0482113 0.032139 0.0187615 0.0165376 0.0218084 -0.0226718 0.0258526 0.0745918 -0.00174469 0.0173833 0.0272745 0.000557992 0.0140469 0.0217484 0.0690079 -0.00690555 -0.0317332 0.00951276 -0.0407678 0.0175746 0.0430696 -0.0351022 0.0399651 0.0679668 0.0824667 0.0393446 0.061763 0.00407657 0.015912 0.0158857 -0.0324575 0.0288917 0.0661126 0.0622911 0.04367 0.0148288 -0.0154387 0.0795422 0.0038467 -0.022988 0.0616455 0.0690514 0.0304813 0.0631426 0.0106245 0.00337734 0.000622331 0.0698862 0.0128337 -0.0202103 -0.0374093 -0.000386845 0.000332884 0.0332563 -0.0026518 0.0819253 0.0147521 -0.0110849 0.0559467 -0.0558411 0.0648963 0.0384799 0.0515223 0.0389181 0.0433771 -0.00196572 0.0517094 0.00666575 0.00519081 0.050605 0.0695989 0.00742293
128 0.0810166 0.0447789 0.0245193 0.0157697 -0.0111629 0.0124463 0.0263411 -0.0705266 -0.0654855 0.0269272 0.0358387 0.0977736 0.0821691 -0.00137278 0.0153732 -0.0365959 0.0680758 -0.032697 -0.0441988 0.0499057 0.00421943 0.0654412 0.00837848 0.00670314 0.0621363 0.0391772 0.00823855 -0.015054 0.0392549 0.0591468 0.0616134 0.014497 0.00565646 0.00802717 0.0246069 0.0621895 -0.0221185 0.0441585 0.0327751 0.0158852 0.0142413 0.0254207 0.0476392 0.00540794 -0.00723889 0.00841797 -0.0359096 0.0397255 0.0374162 0.00412868 0.0329354 0.0607964 0.10243 0.0636365 0.0827446 0.0341983 0.0552134 0.048077 -0.0273385 0.0303235 0.0286348 0.0604153 0.0315322 0.0163921 -0.0102689 0.064375 -0.000457114 0.00204857 0.0374861 0.0632576 0.00192232 0.0951975 -0.00748852 0.00797676 -0.0188841 0.0723314 -0.0220394 -0.00873797 -0.0365774 0.0279229 -0.0166246 0.029408 -0.00543462 0.0496169 0.0257737 0.00855211 0.0691194 -0.0116012 0.108241 0.0548717 0.0482829 0.061647 0.0206139 0.0321656 0.0262751 0.0272968 0.0202061 0.0337608 0.071222 0.0438744
129 0.0507097 0.0210048 -0.00604224 0.0193254 -0.0171716 -0.0160095 0.0157845 -0.0648597 0.00015226 -0.00123451 0.0456671 0.0674555 0.0768179 0.0323543 -0.0165473 -0.0378712 0.0948318 -0.0224416 -0.0199613 0.0586392 -0.0301511 0.0680499 -0.00777267 -0.0231171 0.0417027 0.0440638 0.0173483 -0.0284392 0.0280895 0.0287915 0.0596747 0.0223182 0.0527756 0.0135092 0.0267015 0.0668816 -0.0652057 0.0315285 0.0123414 0.0254181 0.0530733 0.0325605 0.0387064 -0.0170829 -0.019162 0.00121967 0.00509925 0.0518878 -0.0207424 6.89057e-05 0.0218516 0.01602 0.124578 0.0523964 0.0980585 0.0394 0.0389975 0.0675929 -0.0331352 0.0495184 0.0224577 0.0749175 0.0744598 -0.00129001 -0.00350893 0.0470453 -0.00642709 -0.000369372 0.00685336 0.0820323 -0.00753626 0.0605201 -0.00784123 0.0675742 -0.0135705 0.0869452 0.0177443 0.0260178 -0.0482119 0.0569912 -0.000448413 0.0234966 -0.00888268 0.0757877 0.0325062 0.00943133 0.107476 -0.0213255 0.0607251 0.0334913 0.0643332 0.0450817 0.010371 0.0513483 0.0474049 0.0419111 0.0452135 0.0468452 0.0666204 0.0215249
130 0.0486832 0.0250149 -0.0322801 0.0159686 0.00279815 -0.0160771 0.0328564 -0.0553508 -0.0110516 0.0189404 0.0409193 0.0460761 0.0746328 0.0398026 -0.05874 -0.051585 0.0628436 -0.00335992 0.00585508 0.0460251 -0.0352657 0.063796 -0.0284982 -0.00789738 0.0380533 0.0145196 0.00116023 -0.000268825 0.0448313 -0.0117037 0.023129 0.0145956 0.063818 0.0197017 0.0121403 0.0818496 -0.019063 0.00241909 -0.0169651 0.0305791 0.0344808 0.0589235 0.0429977 -0.0229788 0.00192821 0.0337628 -0.0248799 0.0703338 -0.0415705 -0.0143514 -0.0019397 0.0298174 0.115707 0.0475753 0.0679583 0.0307579 -0.0135966 0.0141487 -0.0352704 0.0798499 0.0505234 0.0871912 0.0892128 -0.0331343 0.000785522 0.065345 0.00147741 -0.00998411 0.0129121 0.0925376 0.0197614 0.0372674 0.0271703 0.0806591 -0.00102175 0.0575659 0.0463089 0.0135284 -0.0302056 0.0503905 0.0108573 0.0290579 0.056192 0.0839868 0.0251261 -0.0140882 0.0766658 -0.0027058 0.0491868 0.0287487 0.0751932 0.0347624 0.022838 0.01911 0.0131193 0.070705 0.0203713 0.0705265 0.0190051 -0.000358466
131 0.0629418 0.0405762 -0.0162176 -0.0123401 -0.00816139 -0.0242415 0.0601934 -0.0649604 -0.0347388 0.0295393 0.0361869 0.0639083 0.0528874 0.00973318 -0.0260752 -0.0388944 0.0251923 -0.0220406 -0.0191775 0.0288362 0.00422842 0.0282605 -0.0435767 0.0120532 0.0531467 -0.0267189 0.0203114 0.00716896 0.0760467 0.0343354 0.026628 -0.00336512 0.0569171 0.0631149 0.0192317 0.0683296 -0.00321126 -0.0179998 -0.0260374 0.0250929 0.00139682 0.0629455 0.0712376 -0.0196548 0.0258081 0.00783372 -0.0498868 0.0544429 -0.00295998 -0.0146703 -0.00975671 0.0441143 0.0746298 0.0456442 0.0656036 0.0281828 -0.00420394 -0.0153644 -0.0449648 0.0628514 0.0537732 0.0615836 0.0794907 -0.00264325 -0.0119998 0.0703041 -0.0211865 0.00270099 0.0322234 0.083228 0.0144986 0.0605888 0.0205951 0.0333828 0.00955392 0.0341295 0.00177048 0.0249434 -0.00795559 0.0224274 0.0115343 0.0477897 0.102385 0.05341 0.00382751 0.00918545 0.0297506 0.0110497 0.070053 0.0300223 0.0932924 0.0440701 0.02645 0.00405789 -0.0216796 0.0562762 -0.0237159 0.0831916 0.00377902 0.00814088
132 0.0413557 0.0331406 -0.0206764 -0.00459148 -0.0234366 -0.00568119 0.0561203 -0.0676966 -0.0256979 0.0576054 0.0147163 0.0595598 0.060007 0.00493887 -0.00417787 -0.0188438 0.064898 -0.0151253 -0.0649006 0.0179225 0.0131756 0.0294672 -0.0234857 0.0433218 0.0575601 9.85332e-05 0.0419853 0.00834199 0.0864234 0.0539969 0.016503 0.0088827 0.0867384 0.0431449 0.0486899 0.0282413 -0.0298736 0.00426842 0.016607 0.0219059 -0.0014341 0.032655 0.0826527 -0.0552586 0.0254039 -0.022155 -0.0286238 0.0180166 0.0289934 0.00512381 0.0330808 0.0435719 0.0682211 0.0130793 0.060914 0.0214225 0.0299155 -0.0119614 -0.0401418 0.0353698 0.0165762 0.0412193 0.0502908 0.0346981 0.00874361 0.0608741 -0.0264845 0.0186496 0.0382338 0.0717699 -0.00159357 0.0624665 -0.000868486 0.0177892 0.00265814 0.0542304 -0.0113207 0.0459941 -0.0141548 0.0591363 0.00852804 0.0523525 0.0578615 0.0448776 0.0374071 -0.00153162 0.0510673 -0.017339 0.046803 0.0400747 0.0367124 0.0681238 0.0161695 0.00730483 0.0114605 0.0516844 -0.0294594 0.0916464 0.0163283 0.0330509
133 0.0204553 0.0615768 -0.0518285 0.00813425 -0.00525317 0.0378044 0.0229663 -0.0697983 -0.044058 0.0299416 0.0376259 0.0527387 0.0808397 0.0119184 -0.00733315 0.00177596 0.0836719 -0.00652485 -0.0711264 0.00498981 0.0139858 0.0628363 -0.00472151 0.0364394 0.0473049 0.025498 0.0349503 -0.00184177 0.0829962 0.019588 0.00990229 0.0225855 0.0642168 0.00474167 0.0200541 0.0120996 -0.0184636 0.0113943 0.0351247 -0.0114557 0.0173177 0.0245217 0.0542716 -0.0510846 0.0248087 -0.00714196 -0.0102153 0.028102 0.0209498 0.00460292 0.0498892 0.0283857 0.0898985 0.0214779 0.0659923 0.00508161 0.0436947 -0.0156921 -0.0488313 0.0573387 0.0259881 0.0469703 0.0459555 0.0037853 0.0215856 0.065287 -0.033942 0.0586884 -0.0300766 0.0876713 0.00206775 0.0679647 0.0285502 0.0291922 -0.00676493 0.0457864 -0.00110289 0.0561399 -0.0271725 0.084968 0.0256995 0.0316953 0.0020831 0.0688366 0.0327473 0.0058844 0.0757402 -0.00637023 0.036598 0.0487165 -0.00562578 0.0550378 0.0369775 0.00946216 -0.00680582 0.0503587 0.00392686 0.0344183 -0.0284689 0.0450598
134 0.0654374 0.0604435 -0.062654 0.0363794 -0.00567034 0.0475622 0.0364927 -0.0810431 -0.0582553 -0.0174725 0.0411342 0.0607709 0.103864 -0.00285386 -0.0319822 -0.00360822 0.0381403 -0.0356534 -0.0678533 0.0254313 0.00535177 0.0536995 0.00152006 -0.0226188 0.0617256 0.0297759 0.012549 0.0123323 0.0845367 0.016355 0.0176981 0.0291389 0.0100371 -0.00445206 0.00628618 0.0381075 -0.0313457 -0.0449796 0.0381281 -0.0554756 0.0377461 0.012089 0.0517629 -0.0374303 0.0140212 -0.00333528 -0.0321115 0.0256127 0.0157312 -0.00136229 0.0124405 0.020235 0.0635621 0.0221326 0.0454526 0.000564599 0.0557523 -0.040578 -0.0595343 0.0611027 0.041932 0.0456882 0.0575789 -0.0176507 0.0139846 0.0672929 0.00299476 0.0409027 -0.0284739 0.089989 0.00498354 0.0480836 0.0275979 0.0224663 0.0155461 0.0464474 0.0103664 0.0407967 -0.0248957 0.0391334 0.0329584 0.0265137 -0.012536 0.0939041 0.0151789 0.0091677 0.0705933 0.00410119 0.0375791 0.0211401 0.0533741 0.0475126 0.0608354 0.0034646 -0.0347381 0.0286473 0.0147671 0.0545107 -0.0318514 0.0461646
135 0.0723866 0.026314 0.013823 0.0451612 -0.00415017 0.0521393 0.0428807 -0.0777651 -0.0691712 -0.00513739 0.0115086 0.055956 0.0850561 -0.00768096 -0.0441972 0.00691368 0.0561998 -0.054268 -0.068964 0.049123 0.0373296 0.0605684 0.0119701 -0.0119861 0.0816179 0.0327167 -0.0085701 0.0327139 0.0803142 0.0483459 0.0214082 0.0338388 0.00532657 0.0124156 0.0553288 0.0141815 -0.0335539 -0.0394645 0.0139334 -0.0414662 0.00698674 0.0303333 0.0411338 -0.0281059 0.030704 -0.0175455 -0.0398289 0.000987053 0.039213 -0.00368624 0.0233958 0.040231 0.05316 0.017635 0.0253624 0.0179921 0.0479164 -0.0527209 -0.0615059 0.0319975 0.0486538 0.0211755 0.0424992 -0.0145141 0.00388655 0.0614502 0.0215369 -0.0110866 0.0675637 0.0911907 0.00818293 0.0302174 0.0297317 0.00311149 0.0136347 0.0784537 0.0370372 0.000369017 -0.0359144 0.0465859 0.0354804 0.0485906 0.0426545 0.0824648 0.0153144 0.0144365 0.0405105 -0.0143284 0.0351881 0.00648369 0.073436 0.0258124 0.045425 0.0329291 -0.000282613 0.0366769 -0.0187744 0.107656 0.00146933 0.0417439
136 0.0488552 -0.00296063 0.0087992 0.0246809 -0.0189707 0.0429878 0.0115997 -0.0311146 -0.0544532 -0.0144636 0.0147497 0.0498006 0.0528611 -0.00787171 -0.0275755 0.00242709 0.0793968 -0.0520544 -0.0578601 0.0666413 0.08447 0.0645271 -0.00427082 0.0384817 0.0642797 0.0262226 0.0188304 0.00972727 0.0867591 0.0818013 -0.000701499 0.0446185 0.0205727 0.0193102 0.0829628 -0.0116983 0.00248629 0.0280737 -0.0267771 -0.0325385 -0.00234206 0.0957237 0.0401807 -0.0417138 0.0330813 -0.0296494 -0.0327063 -0.00781877 0.0376249 -0.0266173 0.0371744 0.0576623 0.0694941 0.0663663 0.0440933 0.0245982 0.0496286 -0.0211168 -0.00558367 0.0540405 0.0492393 0.00570858 0.0478042 -0.0425137 0.00158898 0.0209453 -0.0104839 0.0392946 0.0826721 0.0893606 0.0167031 0.0128024 0.0366235 -0.00962589 -0.0148257 0.0699886 0.0460722 -0.00310499 -0.0334214 0.0738846 0.0423786 0.0740743 0.0475319 0.0664508 -0.000111707 0.0541051 0.0225222 -0.0183987 0.0575605 0.0368995 0.0323031 0.0414613 0.078879 0.0260932 0.0333321 0.0443517 -0.00906097 0.0663501 -0.00325746 0.0515952
137 0.0482157 0.0104243 -0.0429758 0.0346582 -0.0513291 -0.0151508 -0.0107168 0.00652879 -0.0283517 -0.0142252 0.0139648 0.0320187 0.0670739 -0.00149548 0.00410611 -0.0317875 0.0608732 -0.0276759 -0.0224084 0.0639128 0.0303845 0.0619091 -0.00572534 0.0152968 0.0562015 0.0472163 0.010073 -0.00236426 0.0709558 0.0534471 0.0100956 0.0448805 0.0254208 -0.00405099 0.0698203 0.0125309 -0.0162292 0.0252849 -0.0247599 -0.0624365 0.0235903 0.091071 0.0288878 -0.0963756 0.0182434 0.011535 -0.0364431 0.00339107 0.00436767 -0.0110066 -0.00246083 0.0256091 0.0659132 0.0506342 0.0581824 0.0262764 0.0417386 0.0105471 0.0274128 0.0786308 0.054081 0.0540148 0.0618327 -0.0595482 0.0228506 0.00455047 -0.0065941 0.0939369 0.0281103 0.0864011 0.0246513 0.0116986 0.0435874 0.0271479 0.0120778 0.0225566 0.0121937 -0.0121418 -0.0253281 0.0583329 0.00415721 0.0765895 0.0131744 0.0597186 -0.00568237 0.0209829 0.0168734 -0.000599743 0.0308113 0.0517572 0.0310494 0.0473254 0.0987668 0.026059 0.00273169 0.0314051 0.0194579 0.0979714 -0.00894283 0.0317431
138 0.0258998 0.0127775 0.0154178 0.0263968 -0.0322446 -0.039346 0.00975903 -0.00928322 -0.049995 0.00430476 0.0205476 0.0319975 0.0752139 -0.00418274 0.00376264 -0.00832399 0.0476938 0.00501004 -0.0248026 0.0589645 0.0111432 0.0623629 0.0328185 -0.041732 0.0389602 0.0434645 -0.0213524 -0.011436 0.0706754 0.0185495 0.0447444 0.0120214 0.0167324 0.00634385 0.0436223 0.0204661 -0.031661 -0.0197479 0.00769056 -0.0494003 0.044202 0.0577706 0.0105266 -0.10666 0.029856 0.00594509 -0.0310496 0.0218488 0.0123363 0.0251848 -0.0432274 0.000330448 0.0496321 0.0394152 0.0388504 0.0138866 0.0364303 0.00887782 -0.00629469 0.070958 0.042982 0.0706185 0.0677249 -0.0185007 0.021167 0.0634669 0.00655354 0.0762239 -0.0101601 0.0663721 0.0232016 0.0376844 0.0690433 0.0267384 0.04661 0.0120562 -0.00468932 -0.00342621 -0.0325148 0.0053398 -0.0111744 0.0862137 0.0197702 0.0790392 -0.00974008 -0.00400649 -0.00352462 0.0110174 -0.00502747 0.0387805 0.0739805 0.0190595 0.0820867 0.0305756 0.0183183 0.0206577 0.00423752 0.118353 0.0173988 0.0136134
139 0.0207517 0.00531864 0.0575533 0.0433938 -0.00274504 0.00251369 0.0171174 -0.0409332 -0.0748416 0.000872927 0.0389076 0.0518541 0.0541882 0.00773764 -0.0246298 0.00655406 0.0768965 -0.000595012 -0.0337836 0.0565038 0.0544378 0.0692986 0.00870212 -0.0216427 0.0213571 0.0330454 -0.0167104 0.0116468 0.0498606 -0.0064734 0.0561564 0.0161847 -0.017981 0.0306638 0.053663 0.0451947 -0.0245016 -0.0443334 0.0104854 -0.034068 0.0110013 0.0581272 0.0355195 -0.0684791 0.0208191 0.0187473 -0.0065852 0.00544801 0.0351108 0.0162483 -0.0553957 0.0422729 0.0423907 0.0662561 0.051935 0.0105411 0.0502014 -0.00411132 -0.0248374 0.0648875 0.0207405 0.0497148 0.0775079 -0.00873468 -0.00489525 0.0976711 0.00864202 0.0856907 -0.0246675 0.0540773 -0.0116979 0.0367817 0.0634166 -0.00765077 0.0635441 0.0311067 0.0106893 0.0205238 -0.0443602 -0.0097194 0.0202129 0.111816 0.0173251 0.0819661 -0.00685265 0.0448183 0.00837178 -0.00195704 0.00968183 0.0312977 0.0972002 0.0413092 0.0607969 0.000673326 0.0764554 0.0167462 0.0150113 0.0643764 0.0516738 0.0481795
140 0.0603913 0.0275635 0.0054297 0.0353166 -0.0330485 0.0414214 0.033779 -0.0668459 -0.0480618 -0.00187863 0.0480357 0.0525415 0.0394363 0.0154484 -0.0632046 -0.0329532 0.0760897 -0.00263697 -0.0169002 0.0528361 0.0271067 0.0597915 -0.0208539 0.0368816 0.0569195 0.0378995 -0.00797707 0.016802 0.0556946 -0.00649834 0.0783009 0.0112332 0.0287262 0.0388793 0.0552112 0.0350724 -0.0294286 -0.0010262 0.0036853 -0.0223353 0.00686361 0.0348558 0.0642843 -0.0446237 -0.00721086 0.0393683 0.0136508 -0.0287703 0.00178871 -0.0339644 -0.0495993 0.0248844 0.0257009 0.036877 0.0931743 0.0139277 0.0705301 0.0069225 -0.0309406 0.0383773 0.0120114 0.0377872 0.082099 -0.015937 -0.00524135 0.0678335 -0.0197693 0.104697 -0.0137366 0.0728648 -0.0118922 0.0100481 0.0290526 0.00211226 0.0452833 0.0606129 0.0568792 0.0332759 -0.0643332 -0.00945083 0.0256312 0.114476 0.00629747 0.0500764 0.0136607 0.0685324 0.0528005 -0.0226944 0.0233325 0.0500798 0.0743828 0.0674547 0.0381567 0.00967587 0.0437017 0.0245549 0.0641921 0.0302929 0.0386891 0.0787853
141 0.0413439 0.0326498 0.0032868 -0.00552422 -0.045372 0.0373028 0.0303704 -0.0475333 -0.0507045 0.0583095 0.0361841 0.0511751 0.0580478 -0.0409829 -0.0658693 -0.0370812 0.0480093 0.0273691 -0.00875454 0.0283974 -0.0109987 0.0341587 0.00669654 0.00255751 0.0616364 0.0133522 -0.0018302 0.0194732 0.085539 0.00521288 0.053938 -0.00811478 0.0554966 0.0233486 0.0520433 0.0160348 -0.00205843 0.0335815 0.0166046 -0.0153673 0.0380869 -0.00855798 0.0431815 -0.00851896 -0.00333813 0.0292696 -0.014081 0.00171635 -0.00464588 -0.0528035 0.0063115 0.0434381 0.0370353 0.0131594 0.0862359 0.0337177 0.0803744 -0.0050208 -0.0221659 0.0627411 0.00746156 0.0305876 0.0549061 -0.00594963 -0.000821517 0.0659302 -0.00284089 0.0744312 -0.00201105 0.109832 0.0123531 0.0161841 0.0420692 -0.00030945 0.00930598 0.0500326 0.0426007 0.0282649 -0.0388524 0.0198254 -0.000904456 0.067981 0.0134073 0.0577543 0.00728553 0.066093 0.0403601 -0.0136914 -0.000152721 0.0429533 0.0508424 0.0403562 0.0734058 0.0344035 -0.00586415 0.0338141 0.0521578 0.0540541 0.0154448 0.0877883
142 0.0308643 0.0185113 0.0341735 0.00868075 -0.0478495 -0.00424013 0.0214073 -0.00956527 -0.0609865 0.0582773 0.030965 0.089558 0.105589 -0.0405164 -0.0106228 -0.0170161 0.0727863 0.0606199 -0.012094 0.00451929 -0.0036591 -0.00137291 -0.00798643 -0.028225 0.0294762 -0.0155984 0.0320859 0.0472375 0.0758012 0.00563686 0.0352788 0.0117903 0.0238814 0.0165189 0.0478003 0.0155275 0.00741866 0.0122713 0.0524582 -0.0106291 0.0241313 0.0246941 0.026174 0.00355727 -0.0366464 0.0537143 -0.0489565 0.0312037 0.01061 -0.0308414 0.0587571 0.0431812 0.0584474 0.0358698 0.0619549 0.0376533 0.0807011 -0.0258453 -0.00694198 0.0867939 0.00255106 0.0131583 0.0457462 -0.00750408 0.00154391 0.0715672 -0.0182324 0.0562123 0.00064638 0.111665 -0.0100031 0.0187597 0.0506838 -0.013703 0.0305501 0.0245604 -0.00354078 0.00750841 0.00103734 0.0226503 -0.0144351 0.00612256 0.0236388 0.0663354 0.0101203 0.0524621 0.0426446 -0.00415946 -0.00870059 -0.00664238 0.0771516 0.060994 0.097483 0.0437905 0.00779101 0.0615217 0.000112592 0.060332 0.0363093 0.0727408
143 0.0475979 0.0164115 0.0295288 0.0261318 -0.0135833 -0.0185956 0.0307571 -0.0379203 -0.043132 -0.014824 0.0433319 0.0923382 0.105631 0.0225471 0.0053752 -0.000717219 0.0892741 0.0572101 -0.00317729 0.0128797 0.00811139 0.0372526 -0.0465367 0.0245431 0.0370204 0.00177974 0.0323246 0.0601141 0.0750055 -0.00646378 0.0536576 0.0105114 0.00924935 0.049917 -0.0134474 -0.00142515 -0.00276545 0.000792288 0.0484932 -0.00759296 -0.0092549 0.0639022 0.0278643 -0.0216184 -0.0571273 0.0666387 -0.01062 0.0267619 -0.0210769 -0.0254818 0.0476991 0.0297971 0.0669221 0.0536674 0.0708386 0.0179608 0.0803882 -0.0158605 -0.0224451 0.0279862 -0.00983517 0.0559858 0.0624029 -0.00117477 0.00580044 0.0535234 -0.026916 0.0337721 0.0228712 0.100065 -0.0101745 0.0163944 0.0448169 -0.00199917 0.0421664 0.0352808 0.00811445 0.0129719 -0.0376969 0.00492177 -0.0294558 0.0118941 0.0210408 0.0480844 0.0227739 0.0437878 0.0819008 -0.00598434 0.0168421 -0.0222609 0.0873017 0.113796 0.0612647 0.0534538 0.0430889 0.0387859 -0.0244942 0.0751034 0.0772728 0.0309846
144 0.0565839 0.0248589 0.0166161 0.00811172 0.0125136 0.015255 0.0323329 -0.0537717 -0.04988 -0.016055 0.0519728 0.0739733 0.0780957 0.00834766 0.00197008 0.0141418 0.0524023 0.0227796 -0.00517237 0.0414734 0.00164715 0.0699772 -0.026263 0.00706601 0.0853124 0.0119733 0.00939591 0.058627 0.118599 -0.0224695 0.0713865 0.0156603 -0.0146716 0.0230793 -0.0450807 0.0114658 0.000507061 0.00252279 0.0186183 0.00924884 -0.00521479 0.0482188 0.0361138 -0.0251552 -0.00689537 0.0552142 0.0251978 0.00150023 -0.0380774 -0.0179438 0.0206108 0.0410315 0.0639341 0.0306544 0.0975783 -0.000159745 0.0702965 -0.00746127 -0.046079 0.0367853 0.0108965 0.0776501 0.0581586 -0.0122699 0.00613393 0.0390556 -0.0140814 0.0230382 0.0281724 0.082684 0.00216109 0.0154007 0.0322171 0.00118273 0.0277679 0.0353074 0.0568489 0.0204617 -0.0621864 0.0185183 -0.0359366 0.0501382 0.0148675 0.0240914 0.0275415 0.0743564 0.0822099 -0.026056 0.0412052 0.0271478 0.0575072 0.0932285 0.0613991 0.0248112 0.0344615 0.0105801 0.00996991 0.0728462 0.0415415 0.0401861
145 0.0664261 0.027728 0.0243441 0.00210905 0.0049282 0.024267 0.0325745 -0.0506854 -0.0559725 0.00992112 0.0406325 0.0491637 0.122016 -0.0260115 0.0083637 0.0332467 0.0642685 0.0122317 0.00790752 0.0208125 -0.0182005 0.0562514 0.00439031 -0.0384334 0.111217 0.00589794 0.0387937 0.0491921 0.0978846 -0.0313458 0.0833557 0.036818 -0.00920845 -0.0118413 -0.0216276 0.0407494 0.0150071 -4.95852e-05 0.040659 -0.0114043 -0.00592548 0.0234263 0.0393941 -0.0362029 0.00959013 0.0106745 0.00268639 0.0241614 0.00511609 -0.023729 0.00660294 0.01531 0.0797247 -0.00955117 0.117425 -0.0220637 0.0782706 0.00358701 -0.0360134 0.0673453 0.0379651 0.0561416 0.0261805 -0.00788903 0.00618693 0.0486337 -0.0277425 0.0323937 0.00446887 0.0837758 -0.012429 0.0298479 0.0236059 -0.0198001 0.0172103 0.0260736 0.0416151 0.000927054 -0.0462827 0.0314552 -0.018134 0.0658463 0.0266968 -0.00527459 0.0354402 0.0875287 0.0440618 -0.0356598 0.011568 0.0454064 0.0693572 0.0341545 0.0453881 -0.00212083 0.0223841 0.0104072 0.0326598 0.088834 0.005731 0.0578171
146 0.00660631 0.0114559 -0.00158553 0.00640219 0.00296265 -0.000750724 0.0513126 -0.080928 -0.0233498 0.056069 0.00503071 0.0342466 0.147473 -0.00344334 -0.011003 0.0315622 0.0784409 0.0343776 0.00299132 0.0088515 -0.0130362 0.0599178 -0.013343 -0.0144537 0.0782523 -0.026575 0.0314399 0.0128721 0.0708826 -0.0283183 0.0630302 0.00890314 0.0097418 0.00653362 0.0231757 0.0238477 -0.00365338 -0.0021415 0.0433003 -0.0118736 -0.0149092 0.0380931 0.0276955 -0.0185837 0.00425638 -0.000498923 -0.0135686 0.0405333 0.0379143 -0.0295342 0.0196517 0.0113334 0.100171 -0.000791628 0.129681 -0.00100197 0.0805621 -0.00581001 -0.0249608 0.0596834 0.0560909 0.0605318 0.0426808 -0.0131419 -0.0201902 0.0386729 -0.00395026 0.0064299 -0.00292139 0.111775 0.0013552 0.0623338 0.0170231 -0.00461118 0.0158706 0.0585862 0.0206624 0.00739625 -0.0295947 0.0574895 0.00784606 0.0451417 0.0308361 0.0108052 0.0187959 0.05051 0.0264982 0.0175314 -0.0297226 0.0531222 0.0819295 0.03327 0.0118144 -2.4684e-05 0.0611717 0.0361806 0.0168983 0.113009 0.0376973 0.0497022
147 -0.00786314 -0.00497067 -0.00243817 0.0128942 -0.00950412 0.00920121 0.0626405 -0.0710432 -0.0397859 0.0608066 0.0192269 0.015172 0.0860955 0.0177889 -0.0124062 0.0350994 0.0740007 0.052683 -0.010637 0.0382842 -0.0109613 0.0715661 -0.0301292 0.0375845 0.066415 0.00359057 0.00330422 0.00739912 0.118318 -0.0252029 0.0523835 -0.00331489 0.00645737 0.0164243 0.0287726 0.00216999 0.00750386 -0.0344754 0.0214793 0.0120081 -0.02109 0.0255742 0.00210223 -0.0230057 0.00307401 0.0314579 0.0208409 0.00396056 0.0131789 -0.0245354 0.0343223 0.033146 0.0713995 0.0324399 0.107033 0.0293834 0.101289 -0.0573081 -0.0236645 0.00745297 0.0774629 0.0607557 0.07349 -0.0272358 -0.0255674 0.0103363 0.0215967 -0.00909753 -0.0124434 0.117501 0.0319195 0.0438786 0.00773882 -0.0106254 0.0232864 0.0582324 0.011178 0.0114535 -0.0332889 0.0904615 0.0338594 0.0294121 0.00484606 0.0656644 0.00849278 0.0395056 0.0310218 0.0581736 0.0240094 0.0374293 0.0589484 0.0633896 0.0322444 0.00368334 0.0447498 0.0583525 -0.0062479 0.0460055 0.0379409 0.0164625
148 0.0310194 -0.00214164 0.0130142 0.0239843 0.0231205 0.0607465 0.0628631 -0.0611141 -0.0546179 0.0110362 0.0220169 0.0368287 0.0919916 0.00866668 -0.028367 0.0302468 0.0655843 0.0371354 0.00199113 0.0381298 -0.029707 0.039012 -0.0464956 0.0522755 0.0930347 0.0566086 0.000852171 0.0425313 0.125404 -0.0100498 0.0367752 -0.0261798 0.0166078 0.00175357 0.000326501 -0.00023005 0.0114191 -0.0231052 0.0209817 -0.0239073 -0.00362576 0.0137516 0.0358069 -0.023794 -0.0402552 0.0338935 0.0220178 0.0066721 -0.00361097 -0.0107107 0.0481699 0.0261665 0.057172 0.0153015 0.0995899 0.0231583 0.11567 -0.0483871 -0.00397351 -0.0268625 0.0618144 0.0497568 0.0653732 -0.0198338 -0.00529862 0.00483892 0.0426652 0.00183207 -0.0212771 0.0846959 0.00820157 0.029925 0.0254317 -0.0284963 0.0283229 0.0158972 -0.0115118 0.0131471 -0.0687936 0.085919 0.0296627 0.0573657 0.011115 0.0387253 0.0327748 0.0681145 0.0260098 0.064772 0.0542933 0.00228202 0.0556716 0.0654761 0.0791188 0.0244577 0.0206925 0.0403592 0.0116315 0.042383 0.0398168 0.00755171
149 0.0180473 0.0116478 0.0067967 0.0266027 0.029758 0.0573615 0.0740302 -0.091657 -0.0536206 0.0132044 -0.00374835 0.045736 0.130714 -0.00233343 -0.0349013 0.0341004 0.0899478 0.00461123 0.0211597 0.0100362 -0.00642657 0.000499852 -0.0293324 0.00648337 0.0932435 0.0556567 0.036573 0.0606964 0.104604 0.00595173 0.0471653 -0.0434939 0.00854061 -0.0183481 0.0188543 0.0248747 -0.0215027 -0.0271787 0.0470831 -0.0269338 0.00927233 0.0209619 0.0346156 -0.0230646 -0.0365866 0.0101263 0.0366529 0.0316375 0.0192071 0.00272402 0.0619233 0.0282692 0.0583434 -0.0159043 0.076137 -0.000215861 0.0597689 -0.0259871 -0.00851643 -0.00751292 0.0350202 0.039392 0.0542714 -0.0134666 0.00504674 0.026091 0.0182922 0.0157378 0.0149176 0.0923839 0.00590303 0.0385053 0.0456369 -0.0334736 0.0099337 0.0421741 0.0174855 0.0291939 -0.0645367 0.0633724 0.0279236 0.0475526 0.0404766 0.0338324 0.0362935 0.0773937 0.0422616 0.0464789 0.0293403 0.0456091 0.0647007 0.0563843 0.0686747 0.0250483 0.0346167 0.0570938 0.00043078 0.101506 0.0296426 0.0508544
150 0.0325238 0.00203752 0.00766426 0.0541654 0.019788 0.059434 0.0765853 -0.0328047 -0.0521218 0.0434986 0.00803167 0.0272419 0.0725701 0.022408 0.00290365 0.0325426 0.113081 -0.0187364 0.0179011 0.0118927 0.0306478 -0.010284 -0.00826293 -0.025736 0.0565188 0.0498858 0.0687228 0.0648902 0.105795 0.0183648 0.0298355 0.0124614 0.00786927 -0.0119758 0.059913 0.0401703 0.00161075 -0.0593912 0.0645638 -0.0102073 -0.00266855 0.0275297 0.0269092 0.0248691 -0.0183377 -0.00359712 0.0381675 0.0381078 0.00481882 0.0128371 0.0288294 0.0270715 0.0708733 -0.016297 0.0425335 0.00317238 0.0512107 -0.0160877 -0.0253456 0.0478602 0.0486555 0.0653111 0.05677 -0.0251829 -0.00828564 0.0598777 -0.0379484 0.00759617 0.039507 0.0932728 -1.41812e-05 0.0494704 0.055923 -0.0399404 0.00578434 0.0506958 0.0817424 0.0224888 -0.0425399 0.0813994 0.0368214 0.0182838 0.0899176 0.0525029 0.030142 0.064262 0.0727525 0.0232019 0.0381866 0.0699001 0.0574947 0.0280481 0.06188 -0.00335998 0.037041 0.0911449 -0.0160545 0.0694734 -0.0036448 0.0598972
151 0.0459915 0.0179753 -0.00509501 0.0498176 0.0161173 0.0360879 0.0399594 0.0211046 -0.0666886 0.0124652 0.0371597 0.028025 0.0665427 0.0537593 0.0433885 0.0389267 0.112049 -0.000318133 0.000432478 0.0415115 0.0116311 0.0265994 -0.0502979 -0.0230691 0.0555 0.0653486 0.0458991 0.0460012 0.0931135 0.0189534 0.03764 0.022054 0.0511578 0.0139128 0.0628416 0.0263238 -0.0106404 -0.0575393 0.0231386 -0.0234108 -0.0079124 0.033445 0.0695337 0.0374321 0.00943891 0.00985176 0.015812 0.075551 -0.00599419 -0.0031944 -0.0172508 0.0562824 0.0637166 0.0267581 0.0540581 0.0264412 0.0843296 -0.00720234 -0.0106196 0.0305562 0.0320023 0.0957586 0.0438455 -0.0292981 -0.0112496 0.0484974 -0.0563887 -0.0163225 0.02112 0.106737 -0.00305806 0.0373253 0.0522556 -0.0279817 -0.000137325 0.0389336 0.0363422 0.0229698 -0.0313111 0.0990078 0.0462676 0.0388028 0.0540591 0.0631101 0.0321483 0.0456167 0.0420843 0.04492 0.0536214 0.0618877 0.0326545 0.0485021 0.0333848 0.0192093 0.02677 0.0572179 0.0346551 0.0464919 0.0309056 0.0471912
152 0.0734847 0.0359855 -0.0282041 0.00692774 -0.0011408 0.0454752 0.0521325 -0.0194601 -0.0663638 0.000115727 0.011855 0.0191406 0.0748559 0.000204486 0.0277364 0.0470022 0.084267 0.0261491 -0.0125238 0.0383094 0.000770809 0.0411811 -0.0372845 -0.0264838 0.0850481 0.0714789 -0.00126443 0.0264387 0.0812021 0.00440351 0.079441 0.0224292 0.0499064 -0.00737903 0.0559364 0.0316688 -0.00608603 -0.0487934 0.0146989 -0.0322654 -0.00327337 0.0107843 0.0822929 -0.0173455 0.0168719 -0.00586039 0.0135941 0.0569607 0.0164621 0.0242298 0.0107547 0.0347361 0.0569965 0.0799306 0.0777448 0.0398247 0.0797868 -0.0403746 -0.008421 -0.00526951 -0.0222991 0.0734345 0.040642 -0.0204756 -0.00586908 0.0287262 -0.0128969 0.00286362 0.003362 0.135576 -0.00380684 0.0368456 0.0344762 -0.00517739 0.0214322 0.0374289 0.0037121 0.075153 -0.0243499 0.0988922 0.0225825 0.0275109 0.00655737 0.0636276 -0.00694869 0.0163011 0.00292316 0.0425292 0.0480254 0.0464635 0.0147349 0.0545179 0.0282955 0.0303546 0.00613344 0.0327482 0.0552587 0.0560771 0.0499349 0.0473205
153 0.0697472 0.039022 -0.0136192 0.0113123 -0.0127148 0.0675634 0.0566944 -0.0497306 -0.0397114 0.0152707 -0.0244603 0.000662595 0.0559135 -0.0204889 0.00849143 0.016072 0.0644755 0.0514823 -0.0135287 0.00938388 0.00521797 0.0297815 0.00331798 -0.00185256 0.0724013 0.0763165 0.00950919 0.0298647 0.0628346 0.038421 0.0626266 0.0395018 0.0230633 -0.037376 0.0704322 0.0500086 0.0223467 -0.0663517 0.0167927 -0.0235611 -0.00350005 0.0510505 0.0794283 -0.0260202 0.0131775 -0.017587 0.0188172 0.022764 -0.00112561 0.0248788 0.0292436 -0.0133927 0.0803658 0.055581 0.0487506 0.0208207 0.0765147 -0.0352932 -0.0341336 0.011212 -0.0294019 0.0570015 0.00576371 -0.0314765 0.0179402 0.0265377 -0.0375276 0.0387404 0.0101121 0.137836 -0.0121353 0.0339471 0.0182462 -0.0445093 0.0441061 0.00235245 0.0401573 0.0502729 -0.0192462 0.0900054 0.0246271 0.000857971 0.0133109 0.0769708 -0.023636 0.0161006 0.00403367 0.0101096 0.0362678 0.0291783 0.0297219 0.0567078 0.0734187 -0.00294184 0.0322541 0.0541319 0.0360992 0.0808292 0.0515615 0.0500205
154 0.057979 0.0720904 -0.0237554 0.0659599 0.000448303 0.0279977 0.0357861 -0.0591879 -0.00361065 -0.00539848 -0.027975 -0.0056611 0.0527682 0.00193684 0.0158409 0.0153449 0.059684 0.0537427 -0.00457781 -0.00447885 0.00243058 0.00241327 0.0271929 0.0150156 0.051922 0.0729868 0.0343775 0.0139167 0.048902 0.0325311 0.0565072 0.0248011 -0.00888975 0.00182395 0.0816392 0.0424349 0.0269905 -0.117392 -0.00273385 -0.03198 -0.0302211 0.0674792 0.062287 -0.0294582 0.0477214 0.00170583 0.0209035 0.0316013 -0.0415201 0.00942693 -0.0208153 0.0129257 0.0567974 0.0237902 0.0393216 0.017027 0.0891377 -0.0144595 -0.0520779 0.0376774 0.0142654 0.0472993 0.00632866 -0.0396586 0.0165534 -0.00572002 -0.0562015 0.0730412 0.00844347 0.114055 0.00308229 0.0334015 0.0205054 -0.062891 0.0485601 -0.000387864 0.0576658 0.0228711 -0.0330497 0.0853917 0.041725 0.0174563 0.032242 0.0681844 0.0128226 0.0260608 0.0269116 0.00422041 0.0483 0.0570543 0.0114628 0.0561084 0.0468767 -0.0142447 0.0514344 0.0382712 0.0502873 0.0715572 0.0622275 0.0698487
155 0.0496126 0.109435 -0.0158293 0.0460185 -0.00866558 0.0120967 0.0437554 -0.0434988 -0.0176121 -0.0350012 -0.0207807 -0.00190335 0.0521962 -0.0027121 0.0455757 0.0203602 0.0403796 0.049916 0.00838832 0.0436841 -0.00616264 -0.025092 0.0453399 0.0198353 0.0514419 0.0639017 0.0527434 -0.0233588 0.082086 0.0153074 0.0618489 0.0305103 0.0194016 0.0332288 0.0672045 0.00655674 0.0224985 -0.121679 -0.0133956 -0.0204761 -0.010915 0.0230461 0.0618603 -0.0482235 0.0609125 -0.00358452 0.0281787 0.0310777 -0.000519372 0.0229239 -0.0295806 0.0305436 0.0456245 0.0168383 0.0693403 0.0415242 0.0904094 -0.00853412 -0.0350578 0.0405288 0.0120736 0.0256892 0.0212935 -0.0311844 0.0119408 -0.0228087 -0.0211583 0.0616831 -0.0212196 0.0727067 0.0354201 0.0500239 0.0491902 -0.0559916 0.0486471 0.0372058 0.0640382 0.0300094 -0.0304965 0.0487655 0.0253513 0.0539466 0.0248025 0.072348 0.018617 0.0486389 0.0222475 0.0290621 0.0783189 0.0681115 0.0292186 0.0334292 0.0314131 0.0299417 0.0536477 0.0193973 0.0655709 0.0386901 0.0513997 0.0657573
156 0.0220082 0.106952 -0.0118679 0.0155971 -0.00923233 0.039689 0.0267798 -0.0278165 -0.0436211 -0.0371446 -0.0137881 0.0283612 0.0669719 0.00314585 0.0293824 -0.00998569 0.0849515 0.0297114 -0.0122551 0.04621 0.0105605 0.0203622 0.00935434 0.03131 0.0331431 0.0448083 0.0333569 -0.0202639 0.0949547 0.0185491 0.0825954 0.033986 0.0421634 0.00853254 0.0235396 -0.00501617 0.00506165 -0.0698598 -0.0308903 0.0135113 0.0183253 0.0414234 0.0799884 -0.0445003 0.0294156 0.0125229 0.0480964 0.00294545 0.0311708 0.0134832 0.0137207 0.0297299 0.0953968 0.0138128 0.0703192 0.0347452 0.0676482 -0.00324189 -0.0204044 0.0447877 -0.0088953 0.0262292 0.0141978 -0.0106336 -0.00690308 0.0183018 -0.0238248 0.0446804 0.00896547 0.11413 0.0550656 0.030364 0.0626384 -0.0591804 0.0540453 0.0351705 0.0487991 0.0350323 -0.0186985 0.0405612 -0.0108653 0.0691161 0.0395117 0.0695197 0.01149 0.0442343 0.00711859 0.064521 0.0803224 0.0429622 0.0426672 0.0440671 0.0313524 0.0463839 0.048896 0.0301734 0.0692902 0.0439677 0.0393784 0.0566978
157 0.0336852 0.0974661 -0.0148903 -0.0181037 -0.0218742 0.0548451 -0.00459611 -0.0347456 -0.0400524 -0.014566 -0.0361339 0.036882 0.081306 0.0297389 -0.00169599 -0.0403513 0.0678512 0.0143945 -0.0276332 -0.0104522 0.0434338 0.0485886 0.00290195 0.0281677 0.0428146 0.0446442 0.0123257 0.0135709 0.0323364 0.021335 0.114387 0.0274804 0.02408 -0.00483635 0.017917 0.017209 -0.0106568 -0.0305096 -0.0582358 0.00814505 0.00804458 0.0725016 0.0670441 -0.0272351 -0.00680298 0.0189327 0.0295504 -0.00552548 -0.0165277 -0.00630017 0.0417574 0.00934319 0.0679465 0.0361779 0.0639398 0.0225728 0.0748836 -0.032436 -0.012959 0.0370757 -0.0156498 0.0341003 0.0120284 -0.000901439 -0.0235283 0.0526872 0.000117877 0.0381069 0.0426877 0.145272 0.0381109 0.0203251 0.0497911 -0.0480861 0.0173103 0.0219681 0.0246126 0.0494769 -0.029401 0.0460714 -0.0219005 0.0311568 0.0331901 0.0558301 0.0218291 0.0503224 0.0196357 0.0381593 0.0420904 0.0221537 0.0285765 0.0759046 0.00269529 0.0572245 0.0269492 0.0460307 0.0581299 0.0625577 0.0673756 0.0687172
158 0.01935 0.0564919 0.0177034 -0.0068368 -0.0452606 0.0381177 -0.0180197 -0.0520554 -0.00286087 -0.0110931 -0.0537544 0.00183046 0.0678025 0.0261712 0.00661365 -0.0173241 0.00176822 0.0260355 -0.020887 -0.0304474 0.00813892 0.0301863 0.0288124 0.0149839 0.0848558 0.0651963 0.0284266 -0.000636184 0.0111212 0.0295599 0.0699465 0.048228 -0.00728693 0.003541 0.0400284 0.0294878 -0.0187762 -0.0256279 -0.0568535 -0.015557 -0.0104622 0.0373719 0.0713684 -0.0498078 -0.0106375 -0.0103739 0.00737022 -0.0060718 -0.047403 -0.0256257 0.0330865 0.00154425 0.0209566 0.0246275 0.0831245 0.0246518 0.0794242 -0.0539636 -0.0183793 0.0172035 -0.0242246 0.0150336 0.0169105 -0.00201387 -0.0235953 0.0334883 -0.0193975 0.0566811 0.00517914 0.11269 0.0150648 0.0349874 0.0595531 -0.0400815 0.000349864 0.0111439 0.0391166 0.0290385 -0.0332247 0.0173627 -0.00272211 0.0232762 0.0291491 0.0578404 0.0165617 0.0745066 0.0329623 0.0355908 0.0526367 0.0138188 0.0366715 0.0508434 -0.00124206 0.0440568 0.036456 0.0419357 0.015174 0.0423218 0.0659874 0.0767322
159 -0.00208604 0.0342023 0.0281169 0.0330466 -0.0151828 0.0160788 0.000720495 -0.0518472 -0.000926279 -0.00313057 -0.00903529 0.00418345 0.0483297 0.0391274 -0.00130392 0.0102268 0.00338571 0.0445205 -0.014923 0.0158281 -0.029351 0.0540147 0.0220267 0.0262449 0.089496 0.0825953 0.0514001 -0.0389802 0.0182184 0.0225427 0.0328676 0.0522557 -0.00537791 0.0173338 0.0397447 0.0282574 -0.00536856 -0.0500328 0.00667184 0.00672306 -0.0217549 0.0318408 0.0387549 -0.0653084 -0.0324106 -0.0111704 0.0174223 -0.00684623 -0.0570195 -0.0171439 0.0372365 0.00923432 0.0383807 -0.0173968 0.0904729 0.0457737 0.0450936 -0.0233189 -0.0457585 0.0053146 -0.0167684 0.0179317 0.0162303 0.0359578 -0.0122993 0.0232835 -0.0279063 0.0531335 0.00840572 0.0794215 -0.00450417 0.020724 0.0678189 -0.0530608 0.0262986 0.00447538 0.0500336 0.00575078 -0.0103408 -0.00673263 0.00577195 0.0428674 0.010861 0.0312272 0.0113393 0.0868375 0.0268724 0.0513875 0.0694194 0.0124897 0.0318108 0.0227416 0.00595528 0.0600256 0.0716495 0.0255895 -0.0274842 0.0011486 0.0647255 0.0683781
160 0.0273023 0.0461006 0.00205418 0.0258889 0.00352888 0.0230629 0.0418607 -0.0206983 -0.0505229 -0.0055887 0.0113563 0.0206504 0.0537672 0.0303457 -0.0359352 -0.0398756 0.0204263 0.0347788 0.00548877 0.0161203 0.0127716 0.0588102 0.00471811 0.026435 0.090687 0.0503266 0.0563386 -0.0221101 -0.00260191 -0.0290771 0.0637623 0.0292175 -0.0237715 0.0133582 0.0136692 0.0527322 0.00263287 -0.0500106 0.0329951 -0.00624458 -0.00958699 0.0363399 0.0175053 -0.032994 -0.0315083 -0.0152628 0.023732 -0.0120357 -0.0442446 -0.0385082 0.0145002 -0.0130931 0.0503392 -0.00222942 0.104413 0.0638306 0.0112882 -0.025161 -0.0414276 0.0173991 -0.0159719 0.0442723 0.00525976 0.0267232 -0.00756753 0.0243777 7.47271e-05 0.0205772 0.0345427 0.0828073 0.00267924 0.0125442 0.0394433 -0.0542547 0.0365765 0.0161664 0.0410388 0.0244182 -0.0197855 -0.0228903 0.00423934 0.0292963 0.0268848 -0.00111842 0.0303555 0.0741635 0.0302011 0.0266565 0.061168 0.000531306 0.0196539 0.0242231 0.0079248 0.051169 0.0579539 0.0371322 -0.0230708 -0.012302 0.0588451 0.0356861
161 0.00118989 0.073348 0.0140575 0.008551 -0.0215224 0.0215005 0.0171897 -0.0403105 -0.0391454 -0.00628271 -0.00416763 0.0142529 0.0667533 0.00394588 -0.0202782 -0.0528609 0.0371731 0.00545971 0.00178865 -0.0189973 0.0469376 0.0432839 0.0337468 0.00159765 0.095593 0.0335923 0.0190128 -0.014461 0.0125003 -0.0129458 0.0758681 0.0039026 -0.048391 0.0282804 0.00616428 0.0497956 -0.00496251 -0.0407274 0.0169215 -0.0362545 -0.00882448 0.0231707 0.0479273 -0.0584265 0.0119857 -0.0084627 0.0395464 -0.0212925 -0.0058819 -0.0851534 0.00560946 -0.0123364 0.0357101 -0.0043347 0.0991225 0.0449785 0.00381945 -0.00859715 -0.0188047 0.0458802 -0.0147298 0.0451302 0.0279798 0.00379233 -0.0181774 -0.014774 -0.0115167 0.0109554 0.0122785 0.0895868 0.029249 0.0299091 0.0143406 -0.0466343 0.0135559 0.0442441 0.00854392 -0.0205762 -0.0537005 0.000966608 -0.00274092 0.0324317 0.0445802 0.044345 0.0517368 0.0389344 0.0208331 0.0402342 0.0570155 -0.00789832 -0.00237537 0.026589 0.00854422 0.0410368 0.0282771 0.0436566 -0.0299442 0.0056765 0.0409569 0.0212001
162 -0.0158274 0.0734556 0.02958 0.00398417 -0.0314411 -0.00563162 0.00160262 -0.0426897 -0.0245434 -0.00857659 -0.0134922 0.0019451 0.0855729 -0.00180356 0.0230549 -0.0261643 0.0351658 -0.0181904 -0.0306764 -0.0166912 -0.00310911 0.0592623 0.0507522 -0.017884 0.067711 0.036523 0.0102624 -0.032941 0.00916776 -0.00124168 0.0659751 -0.0314926 -0.0186611 0.0185818 0.00740981 0.0403079 -0.00457614 -0.0639588 0.0250222 -0.0303082 -0.013506 -0.011794 0.0791573 -0.101574 0.0334757 0.0116818 0.0368966 0.00244784 0.0118624 -0.0769936 0.0430635 0.0051179 0.0272937 -0.0358064 0.0997612 0.0331018 0.0291918 -0.0158358 -0.0278725 0.0338962 0.0291501 0.0121142 0.0317473 0.00219486 -0.0279979 -0.0105767 -0.0234788 -0.0126015 0.0099932 0.0804491 0.0381869 0.046759 0.0247168 -0.0390311 -0.00412266 0.0458245 -0.00298918 -0.0417032 -0.045392 0.0401633 -0.0281686 0.0562063 0.0060719 0.0522733 0.0489846 0.0355512 0.0278595 0.0457509 0.0493214 0.0200034 -0.00222567 0.0412611 -0.00460234 0.0451627 0.0388562 0.0130185 0.001776 0.0430085 0.062014 0.0429062
163 0.0215357 0.0765524 -0.0158814 -0.0185007 -0.0434409 -0.00670305 0.0277681 -0.0210089 -0.0273797 -0.0153807 -0.0303596 -0.0129611 0.0811443 0.0253327 0.00801886 -0.021066 0.0218716 0.00817966 -0.0119002 0.00566596 -0.0334307 0.033231 0.0374488 0.000237428 0.0495118 0.0400854 0.0461951 -0.0407302 0.00551915 -0.0279794 0.0373865 -0.00563123 -0.0169706 0.0303112 -0.00280685 0.0306331 -0.00638396 -0.055311 0.0496487 -0.0481072 -0.0288022 -0.0156925 0.0366862 -0.0654687 -0.00103661 0.017962 0.00743297 0.0141584 -0.0208422 -0.0559969 0.0764824 0.0128243 0.031694 -0.0560962 0.128339 0.0407679 0.0392505 -0.046749 -0.0203563 -0.00162158 0.0287831 0.0192009 0.0229944 -0.0368841 -0.0299042 0.0130792 -0.0312559 0.0110313 0.0306747 0.0846485 0.0368998 0.041221 0.0311594 -0.0474849 -0.0151485 0.0176465 0.0196858 -0.0354541 0.0010454 0.0181735 -0.035843 0.0613608 0.00161386 0.00936876 0.00924971 0.0567659 0.0119573 0.0315044 0.0357488 0.0435614 0.0169849 0.059273 0.028169 -0.0010436 0.0482714 -0.00346545 0.0129205 0.0131712 0.0610138 0.0256971
164 0.0299839 0.0852386 -0.0148395 -0.0278147 -0.0204378 0.0423308 0.0227277 -0.0286543 -0.0221812 -0.00743507 -0.0650936 0.0108175 0.0632177 0.0165467 -0.0324922 -0.0516377 0.0372777 0.0171672 0.0234172 0.0394949 -0.021172 0.0632386 0.0243419 0.00273332 0.0504452 0.0166215 0.0488378 -0.0473643 0.0268673 -0.0430614 0.0313277 0.0340577 0.00310169 0.0351983 -0.0195289 0.0461697 -0.0127225 -0.0157417 0.027079 -0.0600017 -0.0760547 0.0227285 0.00588308 -0.00865591 0.00688575 0.0287609 0.00700966 0.00408724 -0.0628186 -0.0419491 0.038004 0.00573452 0.0333285 -0.058946 0.135785 0.0387537 0.0600062 -0.0377455 -0.0132065 -0.0300761 0.0154711 0.0602213 -0.00146217 -0.0390134 -0.0124811 -0.0123837 -0.0495328 0.025044 0.0197747 0.0959176 0.0593371 -0.000762774 0.0088207 -0.0563856 -0.00474983 -0.00104664 0.0176505 -0.0259934 0.00820766 -0.00434628 -0.0309467 0.0420442 0.0292145 0.00854896 0.0340277 0.0643974 0.00285465 0.0395385 0.0235621 0.0434063 0.024052 0.0555305 0.0596494 0.00229088 0.0182212 0.0270867 0.0076184 -0.0253607 0.0126309 -0.00632086
165 -0.00195016 0.0442261 0.00744196 -0.0143478 0.0247157 0.0646285 -0.00705353 -0.0320854 -0.0285097 0.0187857 -0.0572161 0.0688422 0.0553404 0.0259915 -0.0421438 -0.0318436 0.0746785 0.019486 -0.00763531 0.0382033 0.00486126 0.109708 0.010446 -0.00517912 0.0423045 0.0106222 0.0251764 -0.0293926 0.0339994 -0.0250442 0.0762002 0.0394265 0.000665383 -0.00426171 -0.00846221 0.0379043 -0.0156877 -0.0201977 0.0136545 -0.050736 -0.0502298 0.0369345 0.0347949 -0.00884836 0.0389605 0.0227012 0.0256373 0.0248349 -0.039268 -0.0536964 -0.00149762 -0.00550739 0.0138075 -0.0402507 0.0884104 0.039282 0.0883579 -0.00747651 -0.0335247 -0.0165244 0.00319641 0.015864 -0.0195958 -0.0344802 -0.0224068 -0.00700845 -0.0452082 -0.00718599 -0.00464978 0.0987878 0.0702347 0.0102231 0.0233221 -0.0526239 0.014533 0.00781437 0.00300871 0.0315219 0.00987027 0.0103865 -0.00406629 0.012879 0.0713076 0.0155109 0.0905785 0.0495818 0.0505677 0.0345969 0.0042534 0.0161063 -0.00531427 0.0174836 0.0286497 0.0285639 0.014426 0.0538839 0.00285449 0.00460016 0.013688 0.00939833
166 0.00778196 0.018983 0.00185026 0.00736304 0.0111905 0.0568228 0.0210753 -0.0560995 -0.0349824 0.0339318 -0.030324 0.026735 0.0424393 0.020247 -0.0453166 -0.00459892 0.0479788 0.0128834 -0.0205311 0.0178563 0.0314778 0.0756361 0.00871163 0.0243779 0.0539637 -0.000202128 -0.00805664 -0.0315858 0.0334928 -0.0163393 0.109832 3.60629e-05 -0.0326643 -0.00704372 0.0369663 0.0150159 -0.0172335 -0.0432211 0.0200573 -0.0493636 -0.0267326 0.0421044 0.0621281 -0.0426036 -0.00389883 0.00630888 0.00394795 0.0425272 -0.0139697 -0.0202494 -0.0111577 -0.000383823 0.0146524 -0.0231941 0.0737355 0.0471178 0.0884017 0.00866718 0.00680662 0.00635422 -0.0122587 -0.0202088 -0.00725754 -0.019482 -0.0581628 0.011617 -0.0349472 -0.0251553 -0.0202919 0.107504 0.0562833 0.0709726 0.0639928 -0.0373219 0.0187634 0.0353242 0.0263344 0.0179588 0.0336651 0.000265998 0.0317619 0.0237569 0.0739435 0.0286432 0.0551308 0.0492472 0.0696205 0.0399867 0.0153154 0.0207533 -0.0100834 -0.0134 0.00316133 0.031611 -0.00424063 0.0104519 -0.0152568 0.0288768 0.0342937 0.0419793
167 0.0391885 0.0470857 -0.0128791 0.0262943 -0.0354727 0.0119341 0.0306963 -0.0556507 -0.0315782 0.0106484 -0.0438034 -0.0367919 0.049752 0.0265361 0.00831814 -0.0119154 0.0320082 -0.0179349 -0.0327567 0.00242745 0.00605125 0.0631532 0.0419983 0.0162895 0.0730814 -0.00550186 0.0128548 -0.0408477 0.0351149 -0.0288066 0.0988221 -0.0178399 0.000628915 -0.00334939 0.0417571 0.0564024 -0.0319729 -0.0764683 -0.0039068 -0.0394562 -0.0272857 0.0345429 0.0476272 -0.0698044 -0.00544056 0.00273864 -0.0161803 0.0155351 -0.0385292 0.00219526 -0.0147103 0.00207925 0.0744496 -0.038847 0.0849429 0.0483067 0.0600025 -0.00747146 -0.0207048 -0.00811995 -0.0138036 0.0170314 0.000570099 -0.0100422 -0.0504696 -0.00326206 -0.0479268 -0.0069283 -0.0103694 0.125124 0.0529064 0.0754223 0.0171179 -0.0141519 0.0105394 0.029921 0.0443307 -0.0257654 0.0226992 0.0143302 0.0541119 0.0431677 0.0439318 0.0188291 0.0177913 0.065901 0.0428955 0.0535428 0.0518373 0.0414068 -0.00981422 -0.00315998 0.0109776 -0.00485329 0.00466112 0.00504531 -0.0344239 0.020974 0.0450291 0.0393717
168 0.0135807 0.0506869 -0.023286 -0.00373197 -0.046111 -0.0134445 0.000205522 -0.0260458 -0.0227992 0.0039163 -0.0241204 -0.024857 0.0770962 0.0541324 0.0143673 -0.00533054 0.0490579 -0.0212295 -0.047391 -0.0129694 0.0171724 0.0574032 0.0475888 -0.0383267 0.0462898 0.0143784 0.0666597 -0.0435152 0.0170408 -0.0239525 0.0743799 -0.00383107 -0.000783118 0.00862259 0.0125598 0.0845349 -0.0272766 -0.0668384 -0.0104854 -0.0517174 -0.0148911 0.0225313 0.00447194 -0.02771 0.0206426 -0.0305737 -0.033168 0.00892114 -0.015562 -0.0102351 -0.0151777 0.0148127 0.060888 -0.0186038 0.045083 0.0561259 0.0452336 -0.0579145 -0.0633652 -0.0105339 -0.00771476 0.019755 -0.0034236 -0.0248191 -0.0305659 -0.0128828 -0.056145 -0.0325779 0.00900632 0.11279 0.0655447 0.0409797 -0.0197635 -0.0107678 -0.0338683 -0.0150555 0.01866 0.00457082 0.0146525 0.0673954 0.0450193 0.0349103 0.0234849 0.00934645 0.0466996 0.0824597 0.0248655 0.0336388 0.0908836 0.0287248 -0.0215434 0.000540124 0.0457691 -0.0395833 0.0582631 0.0420633 -0.000997247 -0.0228976 0.056261 0.0193225
169 0.00993394 0.0757314 -0.0131992 -0.0124819 -0.0127758 0.0476817 -0.00160565 -0.0246738 0.0190587 -0.0113464 0.0042643 0.0232576 0.0616836 0.0598783 9.94162e-05 -0.0134615 0.067599 0.0114745 -0.0218142 -0.0493868 0.0571862 0.0442707 -0.00299732 -0.0542937 0.0616155 0.0487041 0.0669774 -0.0555994 0.0221021 -0.0121586 0.054344 -0.0271211 -0.0238545 0.0156789 0.0155027 0.0341197 0.00825733 -0.0250649 -0.00425664 -0.0402279 -0.0154275 0.0360499 -0.0111168 -0.0112936 0.0237395 -0.0219584 -0.0393821 -0.00385923 0.00217864 -0.0134478 -0.0041181 0.0195862 0.0161266 0.0115601 0.0535186 0.0312047 0.0312838 -0.0558462 -0.0355591 -0.00110764 0.0035899 0.0131119 0.00208774 -0.00696194 -0.0517808 -0.00475412 -0.057979 -0.028706 0.00755378 0.0999835 0.0536217 0.0287705 0.00197771 0.000283413 -0.0697809 0.00372342 -0.00462498 0.0262598 -0.0046802 0.0590851 0.030939 0.0210557 0.0115466 0.0148268 0.0642513 0.106342 0.0118757 0.0529689 0.068906 0.0107957 0.00304908 -0.0246926 0.0626409 -0.0161546 0.0391336 0.0377318 0.000821164 -0.0171675 0.0344511 0.00199592
170 0.0669627 0.0765849 -0.00801817 -0.0162027 0.0366567 0.0430391 0.0027665 -0.0175124 0.000213511 -0.0167332 -0.026788 2.81668e-05 0.0259563 0.0566484 0.000548678 -0.0394892 0.0912889 0.00406452 -0.048428 -0.0475416 0.0199098 0.0870795 -0.0258082 -0.0240824 0.0812379 0.0709694 0.0301925 -0.0227666 0.05751 0.0230692 0.068514 -0.0394416 0.000805397 -0.010312 0.0176437 0.00578475 0.0228649 -0.0187756 0.00786086 -0.03431 0.00282062 0.0196931 0.0340685 -0.029374 0.0239663 -0.00100838 -0.00678653 0.00318807 -0.00736057 -0.0134394 0.020775 -0.00517119 0.00386487 0.0311913 0.069736 0.0206812 0.0089623 -0.029533 -0.0351532 -0.0279201 0.0130109 0.0222987 -0.00685946 -0.00287374 -0.0469545 0.0344001 -0.0466395 -0.00945809 0.019744 0.0663777 0.0363594 0.0339287 0.0181848 -0.0233139 -0.043778 0.0331369 -0.0105152 0.0374123 0.0135397 0.0148995 0.0170566 0.0309556 0.0350759 -0.00560561 0.0388192 0.0739528 0.0114349 0.090886 0.0561702 0.0260493 0.00939192 0.00837011 0.063635 0.0122161 0.0191672 0.00401959 -0.0366599 0.005205 0.0338733 0.0121492
171 0.10696 0.0509571 0.0101148 -0.0418599 0.0187856 0.0290547 -0.00744779 -0.00214278 -0.0470279 -0.00196878 -0.0374347 -0.0270972 0.0229449 0.0512723 0.00439196 -0.0726758 0.0954376 -0.0155416 -0.0384792 -0.0330822 0.0021492 0.0918046 0.00928639 -0.0376317 0.0804544 0.021772 0.0320026 -0.0292533 0.0770963 0.0310451 0.0708175 -0.0102396 -0.0226511 -0.0250233 0.0262703 0.0207484 0.0109768 -0.0413592 -0.00202688 -0.059028 0.0172409 0.00304468 0.030678 -0.00149017 0.0231472 -0.00904822 0.0104894 0.028285 0.00834904 -0.0319167 0.0181808 0.00588502 0.038459 0.0337152 0.0351704 0.0277887 0.0146223 -0.00792724 -0.00102828 -0.031501 0.0308025 0.0331686 0.00786684 -0.0177274 -0.00221063 0.0140465 -0.038599 -0.0309426 0.0207896 0.0626889 0.0604417 0.0306818 0.0100667 -0.0538503 -0.0256249 0.01379 -0.0179802 0.0483622 0.0277863 0.0150245 0.00938366 0.0181296 0.0130678 0.00710022 0.0328341 0.0531649 0.0301359 0.0544714 0.0518306 0.0166113 -0.0293791 0.0394647 0.0556886 0.00771543 0.0112218 0.00508885 -0.000909337 0.00841747 0.0471558 0.0423124
172 0.0475633 0.0322521 -0.00882717 -0.0170725 -0.0264445 0.0379949 -0.0335691 -0.0236269 -0.0266791 -0.000212794 -0.0474472 -0.00318255 0.0714012 0.0534444 0.0302154 -0.0248556 0.0582396 -0.0379706 -0.00945191 -0.0281761 0.0123976 0.0605756 0.042533 -0.0742203 0.0649544 -0.00571449 0.0597189 -0.0590613 0.0707073 -0.00597567 0.0569621 -0.0185322 -0.0412518 -0.000429944 0.0221745 0.0142217 0.0105946 -0.0111947 -0.0141729 -0.106845 -0.00683782 -0.00918561 0.0393273 -0.0184989 0.0187853 0.00867631 0.0217951 0.0108894 0.0543225 -0.0318581 0.0265961 0.00500153 0.0660678 0.0331419 0.0532844 0.0423828 0.0347763 0.008055 0.0223188 -0.0169654 0.03154 0.0172902 0.0128917 -0.0147235 0.00605009 -0.00697429 -0.036781 -0.00934705 -0.00825154 0.0986083 0.0664748 0.0399174 -0.00135089 -0.0233404 -0.0306661 0.00603288 0.0138056 0.0162027 -0.00394251 0.000640142 0.0110866 0.00831986 0.00540003 0.0204314 0.0184478 0.0742965 0.0289179 0.0206819 0.0408111 0.0150127 -0.0506981 0.00740038 0.0601295 -0.0194537 -0.0233302 0.0417537 0.0304985 0.00341879 0.0392493 0.0394559
173 -0.0181866 0.0500902 0.00872304 -0.010508 -0.0279062 0.0418802 -0.016948 -0.0491634 -0.0110078 0.00440445 -0.0453866 0.000934756 0.0741473 0.022287 0.0448777 0.016968 0.0219931 -0.0486129 -0.0170523 0.00290563 -0.00300234 0.0729706 0.0302928 -0.0576905 0.0128267 0.0092021 0.0463168 -0.0702868 0.0604918 -0.00534485 0.0529116 -0.0258357 -0.0028919 0.0185732 0.00538848 -0.00157412 0.00704869 -0.0337078 0.00529329 -0.103062 -0.0281932 -0.0187413 0.0328509 -0.0515977 0.00518494 -0.00927547 0.0214647 0.00962928 0.079134 0.0127094 0.049184 0.015755 0.0578722 0.0393772 0.0748749 0.018759 0.0159371 0.00525707 -0.0147797 -0.0182077 0.0346129 0.00701379 -0.0231178 -0.0325485 -0.0106078 0.0415097 -0.0591144 -0.00771912 0.011661 0.109662 0.0847768 0.0364683 0.0276985 -0.00335434 -0.013186 0.00841137 0.0421134 0.0462464 0.0289954 -0.00666644 0.0134168 0.0216002 0.0226246 0.0134048 0.0243499 0.0364619 0.0440766 0.0267584 0.0880554 0.0294952 -0.0030965 -0.0119476 0.051887 1.75421e-05 -0.00631137 0.0376753 -0.000599815 0.000524893 0.00812619 0.0277244
174 0.0211194 0.0936871 0.0476859 -0.0211658 -0.0114167 0.0736378 0.00235711 -0.014859 -0.0492771 -0.0372779 -0.035614 -0.00987631 0.0284102 0.0151527 0.0275196 0.00874938 0.0137718 -0.0397822 -0.0262773 0.0197423 -0.0267506 0.0593108 0.0150433 -0.017286 0.0173017 0.0426091 0.0340332 -0.0496658 0.0530234 0.0377502 0.0621173 -0.0191476 0.0285295 0.0360038 0.013421 -0.00535536 -0.00543746 -0.0650823 0.0113934 -0.0453957 -0.0570415 0.00794553 0.00496103 -0.00913166 0.00632173 -0.0104942 -0.0208017 -0.00806219 0.0536426 0.0185394 0.0311153 0.00716548 0.0290705 0.0264002 0.0583137 -0.0251791 -0.00434209 -0.0119268 -0.0237324 0.00020225 0.0297219 0.00416892 -0.0156608 -0.0434381 -0.0379266 0.0858554 -0.0701325 -0.00222909 0.0499299 0.116196 0.0794775 0.0435397 0.0489408 -0.0158083 -0.0201105 0.02217 0.0299404 0.0654135 0.0388139 0.0262472 0.0195269 0.0286042 0.0191201 -0.00399499 0.0525094 0.000381067 0.037048 0.0389675 0.0734498 -0.000134096 0.0272365 0.00405386 0.081945 0.0154749 0.00751728 -0.0022773 -0.0185876 -0.00440584 0.0178324 0.0124629
175 0.0576607 0.107346 0.0422487 -0.0171654 -0.00378836 0.0667669 -0.0166866 -0.00999915 -0.0410503 -0.0532472 -0.0472495 -0.0632619 0.0117409 0.0617674 0.0244131 0.0031477 0.0314434 0.00184567 -0.0343874 0.0127662 -0.0500281 0.0434671 0.00648452 -0.000692737 0.0668254 0.05036 0.0277091 0.00390769 0.0609219 0.0347396 0.0670364 -0.00974421 0.0257915 0.0252402 -0.0153928 0.00749949 -0.0178267 -0.030971 0.00228179 -0.0560039 -0.0694282 0.034256 0.0432649 -0.00567888 0.0243742 0.0102301 -0.0117329 -0.0109565 0.0479105 -0.032019 -0.0190429 -0.00675514 0.0353776 0.0356605 0.0409603 -0.0129145 0.0366322 -0.0165862 0.00615124 0.0306397 0.00857438 0.00902562 0.0164304 -0.0208827 -0.0248185 0.0413306 -0.0637118 0.0254659 0.00999455 0.126449 0.064354 0.0460403 0.0278569 -0.020989 -0.031087 0.0224524 0.00648658 0.0317126 0.0267907 0.0136759 0.00957039 0.0327049 0.000512612 0.024823 0.0265408 0.026694 -0.00315126 0.0318467 0.0337301 -0.0234373 0.00701668 0.0282698 0.0882153 -0.00106693 0.0125401 -7.95304e-05 -0.0194968 -0.0319073 0.0598702 -0.0193655
176 0.0176022 0.0968141 -0.00403849 -0.0172137 -0.0114508 0.0145718 0.0143663 -0.0160611 0.00380032 -0.021178 -0.0311823 -0.0573908 0.0268369 0.0560842 0.0280588 -0.0429554 0.0483747 -0.00243193 -0.0164645 -0.0012263 -0.045194 0.0358542 0.0255359 -0.0232054 0.0649737 0.0399797 -0.00944877 -0.0111043 0.0682022 0.0290033 0.097012 -0.0154215 0.0194431 -0.0252387 -0.0353798 0.0177112 -0.0189279 -0.0105068 0.00581987 -0.0691334 -0.0347561 0.034068 0.0512014 -0.0334163 0.0485122 0.0134994 0.00892237 0.000662005 0.0335888 -0.0512186 0.0220334 -0.01699 0.0443142 0.0195395 -0.000912616 0.00944493 0.0506352 0.0199251 0.0016582 0.00482096 -0.0189035 -0.0040998 0.0260669 -0.00083842 0.00421522 -0.00943527 -0.0672236 0.0164696 -0.0350937 0.103355 0.0662022 0.0783075 -0.00348574 0.0211926 0.0104282 0.0248116 0.0231355 0.0359699 0.0386196 0.0186437 -0.0245855 0.0192674 0.0134187 0.0250281 -0.00728249 0.0618767 0.0226885 0.0349175 0.0608181 0.0199009 -0.00970284 0.0357648 0.0649646 -0.0135265 0.0230536 0.0224404 -0.0215982 -0.00246444 0.0876766 -0.016282
177 0.0286968 0.081081 0.0198293 -0.0137978 0.00488034 -0.00508314 0.0291654 0.00185344 -0.00127404 -0.0309414 -0.0166802 -0.0164161 0.0637177 0.0160998 0.00504542 -0.0356742 0.0409985 -0.0319199 5.48429e-05 0.010423 -0.00259584 0.0100636 0.0334252 -0.0124311 0.0277132 0.0399156 -0.0203444 -0.0141916 0.061433 0.00511413 0.0906292 -0.0439926 0.0104129 -0.0268044 -0.0152627 -0.00131984 -0.00750859 -0.0155283 0.00791961 -0.0410348 -0.0204619 0.0217574 0.0540357 -0.0236167 0.032919 0.0112297 0.00543373 -0.00879005 -0.00477327 -0.0299911 0.0542017 -0.0250959 0.0128584 0.00237345 0.000763186 0.0278591 0.0437008 0.0141779 -0.00443551 -0.0238378 -0.0171813 -0.0059156 0.0031997 0.00723219 0.00425282 0.0212877 -0.0374636 0.0155289 -0.000624355 0.0671757 0.0459231 0.079022 0.0165292 0.0302359 0.0100947 0.0315724 0.0237676 0.0268624 0.0602346 0.0122279 -0.0237125 0.0108064 0.0195573 0.00222194 0.0209355 0.0717696 0.0495863 0.0291739 0.0642931 0.0328462 0.0256263 0.0331042 0.0788075 0.000444033 -0.0167932 0.017294 -0.0443016 0.0154749 0.0455275 0.00443807
178 0.047944 0.0492627 0.0491709 0.0158423 -0.00584965 -0.0208368 -0.011248 -0.0279816 -0.0236366 -0.0686236 -0.0356363 -0.030088 0.0905168 -0.00207346 0.000689002 0.00475281 0.0455593 -0.0483266 -3.86047e-05 0.027175 0.0127924 0.0263366 0.0289735 -0.0426859 0.00810548 0.031986 -0.00213236 0.0131901 0.0392706 -0.0104217 0.0562218 -0.00671906 0.0229392 -0.0111678 -0.00512969 0.0197941 -0.00509834 -0.0145227 -0.0248363 -0.0435868 -0.0578866 0.0336084 0.0680424 -0.0541409 0.0221376 -0.0170303 -0.0229078 -0.00374302 -0.0196964 -0.008541 0.0202695 -0.0159537 -0.00534659 0.000140735 0.0546677 0.0148029 0.0339535 -0.00452695 -0.00393271 0.00293907 0.00774033 0.00989425 -0.00508623 -0.0134923 -0.0306159 0.0475601 -0.0346775 0.0426026 0.0320712 0.0535767 0.052204 0.0583144 0.0577599 -0.00306555 -0.0288543 0.0345319 -0.00989038 0.00502671 0.0453461 -0.0309889 -0.0131652 0.0469985 0.0294594 0.0124504 0.0684212 0.049386 0.0325489 0.0369676 0.0820962 -0.00576888 0.0630243 0.0165109 0.093886 0.0393741 -0.0274897 0.0194016 -0.0679877 -0.00754185 0.0211379 -0.00672553
179 0.0355935 0.0491656 0.0312353 -0.00601645 -0.0242355 -0.00814868 -0.0170351 -0.053237 -0.00359758 -0.0942602 -0.0412693 0.00295083 0.0840953 -0.000937064 0.00782608 0.0122636 0.0645583 -0.0357632 0.0181737 0.0107584 -0.00271352 0.072966 0.00781584 -0.0523132 0.00630801 0.0131896 -0.0355634 0.00563007 0.0350335 -0.0072561 0.0493767 0.0122828 0.010717 0.0177376 -0.0314453 0.00691033 -0.019687 -0.0383247 -0.0248104 -0.0630783 -0.0769612 0.0276243 0.0653277 -0.0877001 0.0273905 -0.0196378 0.00310806 -0.00815703 0.000939657 -0.0494082 -0.00330033 0.00598751 0.00335343 -0.0136135 0.0473319 -0.0100773 0.0104719 -0.0322311 -0.0172958 0.0255082 0.0327758 0.0207861 0.00698443 -0.0164311 -0.0347492 0.0634408 -0.0161617 0.00751054 0.0181718 0.0635548 0.0255089 0.0437343 0.0647726 0.00408684 -0.056302 0.0503661 -0.00960874 0.00329513 0.00116128 -0.0549559 -0.0174968 0.00772674 0.0188512 0.00681178 0.0588543 0.0286975 0.0138778 0.0548392 0.0520222 -0.0224345 0.0513133 0.00718669 0.0794555 0.0415835 -0.00280014 0.0585195 -0.0624066 0.0130757 0.038376 -0.0172112
180 0.0325583 0.0218508 -0.0188641 -0.0459043 -0.0236643 0.0111459 0.0208722 -0.0561399 -0.0013247 -0.0492829 -0.0223234 0.0206707 0.0438917 0.0134928 -0.0227884 -0.00216893 0.0301827 -0.0142671 0.0207938 0.0183193 -0.0122469 0.0867126 -0.00110589 0.00338693 0.0138081 0.0141295 -0.0390006 -0.00317368 0.043851 -0.0229293 0.0601166 -0.0505295 -0.0191268 0.0789146 -0.0514739 -0.0162203 -0.0289439 -0.0637755 0.0204491 -0.048991 -0.048962 0.0123514 0.0712359 -0.0751186 -0.00784526 0.0136181 0.00409526 -0.032177 0.0101319 -0.0636648 -0.0175677 0.0200018 0.0220461 -0.0039723 0.00978206 0.0132754 0.0208103 -0.0330087 -0.0308903 0.0186316 0.0524847 0.035175 -0.00373268 0.0163928 -0.0248735 0.0495682 -0.0174535 -0.0206036 0.00962789 0.078286 -0.00431941 0.0385476 0.0611073 0.0262679 -0.0145562 0.0195813 0.029629 0.0253439 0.0194461 -0.068272 0.00283032 -0.0224009 0.0172448 -0.00183559 0.00944416 0.034573 -0.00944848 0.0506879 0.0284403 -0.0303473 0.039104 0.0202319 0.0647975 0.0149926 -0.0420752 0.0602006 -0.0717808 0.00305622 0.0537937 -0.0214751
181 0.0301646 0.0176282 -0.0486302 -0.035258 -0.00195858 -0.0152574 0.0410443 -0.0651299 -0.0205477 -0.0193302 -0.0739706 -0.00503209 0.0672073 0.0389043 0.00343949 -0.0374741 0.0348595 0.00707715 0.0408313 0.0357703 -0.0351361 0.0859744 0.00896661 -0.0169881 0.0312147 0.00673345 -0.0142456 0.0176219 0.0152723 -0.0161775 0.0570389 -0.0876191 -0.00954878 0.0570845 -0.0451932 -0.000123356 -0.0199217 -0.0555384 0.0296909 -0.0648819 -0.0427204 -0.0105682 0.0993032 -0.0598802 -0.00188932 -0.011912 -0.00956934 -0.00563806 -0.0132113 -0.0478461 0.00688126 0.0213814 0.034242 0.0242898 0.0211609 0.0123522 0.0338678 -0.0209937 -0.0405014 -0.0138718 0.0524602 0.0522554 -0.0239915 0.0198712 -0.0482404 0.021755 -0.0546668 -0.00509665 -0.0119132 0.0853269 0.0267565 0.0610358 0.0275814 0.0266104 0.0156195 -0.0356401 0.0123772 0.0246083 0.0511333 -0.0543654 0.0127353 -0.00100846 0.036022 -0.0133331 -0.00660557 0.0233969 0.00420927 0.038233 0.0418569 -0.0218731 0.075062 0.0442201 0.0638649 0.0301406 -0.0674493 0.0168461 -0.0745681 -0.00868539 0.0726481 -0.0122582
182 0.0116891 0.0115067 -0.0305517 -0.0282924 0.010629 -0.0186493 0.0522754 -0.0618139 -0.0475197 -0.00177022 -0.106697 -0.0299841 0.0912506 0.00524373 0.000431714 -0.0207707 0.0762631 0.0204962 0.0247835 0.0294999 -0.0454682 0.0822087 0.0135322 -0.0349666 0.0322581 -0.00250403 -0.0056027 0.00713337 0.00615557 -0.0180916 0.0207917 -0.0615065 0.00626653 -0.00807573 -0.0261487 0.0134773 -0.00687009 -0.0571315 0.0260312 -0.0393994 -0.0533794 -0.012079 0.0804234 -0.0550812 0.00336243 -0.046017 0.0231629 -0.00804136 0.0111276 -0.0484875 0.0472783 0.00586486 0.0400753 0.0472101 0.0293347 -0.0135481 0.0259289 -0.0152135 -0.045365 -0.0282722 0.0625354 0.0256644 -0.00929713 -0.0133766 -0.0352738 0.0196655 -0.0505836 0.0273639 -0.0124525 0.0689526 0.0593498 0.0391903 0.00237417 0.0247519 0.0168141 -0.0462619 -0.00200781 0.0194885 0.0444581 -0.00924214 -0.0151305 0.00494835 -0.0172986 -0.0122284 0.0191124 -0.00138189 0.0188812 -0.0331837 0.0376724 0.0119985 0.0817506 0.0756292 0.0690865 0.0518979 -0.0517066 -0.00904062 -0.0611373 0.0163349 0.0898964 -0.000810783
183 -0.00533607 0.0202335 -0.037321 -0.00821905 0.0132728 0.0226887 0.057372 -0.0215632 -0.0487196 -0.00506083 -0.0674052 -0.0405429 0.0898116 -0.020684 -0.0454584 0.0217447 0.088508 0.035814 -0.00168285 -0.00983362 -0.0188494 0.0957988 -0.00154285 -0.0138607 0.0736184 0.00974615 -0.0371057 -0.0290544 -0.00239209 -0.0169565 0.0133196 -0.0216905 -0.021123 -0.00269011 -0.0410486 0.0326283 -0.0157993 -0.0285169 0.00215862 -0.00320845 -0.00531469 0.00413577 0.0565669 -0.0410197 0.0110161 -0.0216791 0.0268811 -0.00774062 0.00791696 -0.0434718 0.0185704 -0.00326921 0.0341651 -0.00311352 -0.00950887 -0.00226369 0.053026 0.00737403 -0.0161734 -0.00486224 0.0603077 0.0149688 0.00651114 -0.0325297 -0.00688275 0.0455807 -0.0230768 0.033829 0.0309212 0.0749375 0.0502989 0.0469863 -0.0111061 0.0151324 -0.00241683 -0.0168114 0.0216054 -0.0199168 -0.00021364 -0.0208434 -0.027181 -0.00344768 -0.0216967 -0.0420571 0.0415151 0.0364373 0.0155771 -0.0411236 0.0239992 0.0430164 0.0529593 0.0358765 0.0563125 0.00214843 -0.0241574 0.0109024 -0.0247149 0.0291886 0.0954945 -0.0118733
184 0.0291138 0.0710812 -0.0315977 -0.00418374 0.0080094 0.0574696 0.0359012 -0.00492804 -0.036316 -0.0172745 -0.052489 -0.000940731 0.0763051 -0.0327425 -0.0283295 0.0304719 0.0963035 0.0302946 0.00593495 -0.0466285 0.00561841 0.0862755 0.000332187 0.0042415 0.085262 0.0232479 -0.0349952 -0.016997 0.0027568 -0.00964055 0.0619615 -0.017472 -0.0471957 0.038161 -0.0579518 0.0461847 -0.0453587 0.0129125 -0.0114243 -0.0523923 -0.0231488 0.0151432 0.0707637 -0.0296981 0.0546301 -0.0105454 0.0122686 0.0335794 -0.0441838 -0.0376734 -0.0272179 0.00318165 0.0184653 -0.0399633 0.0292452 0.0035878 0.0630612 0.014255 -0.0142995 0.0120629 0.0349793 0.0202762 -0.00737065 -0.0409729 -0.0179804 0.0754805 -0.0182954 0.038457 0.0415933 0.087089 0.0135201 0.054701 -0.0101288 -0.0058995 -0.0290506 0.0287557 0.0165739 -0.0289108 -0.033812 -0.00503089 -0.0446245 0.020084 0.0171854 -0.055311 0.0448766 0.057796 -0.00777376 -0.00745589 0.0357197 0.0571545 0.048202 0.0165971 0.0222049 -0.0236526 0.0167715 0.00259033 -0.00188335 0.0154775 0.0829129 -0.0185212
185 0.024278 0.0574316 0.00152973 -0.020508 0.0226539 0.0377786 0.0102281 -0.0469085 -0.0187114 0.00164895 -0.0934874 0.0258111 0.0520928 -0.0353392 -0.00480351 0.0223585 0.11375 0.0134675 0.0210757 -0.0378477 -0.0377683 0.0962846 0.00795074 -0.000981442 0.0732459 0.0200766 0.00270088 -0.016369 0.0127416 0.008849 0.0545318 0.00146577 -0.0443649 0.0573549 -0.0232165 0.032944 -0.070152 0.00870871 0.017202 -0.0753943 -0.0644467 0.0337607 0.0815716 -0.0424818 0.0497282 -0.01582 0.0181546 0.0295791 -0.0479371 -0.0266713 -0.0350014 0.0159446 0.0306734 -0.0192142 0.0565983 -0.0175739 0.0527819 0.0300019 -0.0186079 -0.0216569 0.0562568 0.00855768 -0.00935121 -0.0499559 -0.0339057 0.064612 -0.0112579 0.0413227 0.0401815 0.0763944 0.0119565 0.0461773 0.016768 -0.0167605 -0.0376413 0.0435997 -0.0160303 0.0532258 0.0116371 0.0149946 -0.0657643 0.0236503 0.0063541 -0.0358878 0.043357 0.00616873 0.0074691 -0.0235848 0.0620126 0.0388626 0.0385921 0.0541077 0.0147908 0.00210476 0.0172713 -0.016404 -0.0134635 0.0115782 0.0436631 -0.000299675
186 0.0462707 0.00655381 -0.0288857 0.0164484 -0.0194738 0.0425491 0.0206316 -0.0694958 -0.0031355 0.0224741 -0.0974825 -0.00967786 0.0752889 -0.0090635 -0.0112257 0.0110819 0.0965244 0.0288066 0.0376988 -0.0149093 -0.0621277 0.106736 0.0048891 -0.0327289 0.0680869 0.0210839 0.0143029 0.00443202 0.0444528 -0.00134636 0.00175448 0.0361298 -0.0479099 0.0247467 0.0033537 0.0488071 -0.0392413 0.0168529 0.0247153 -0.0593076 -0.0546829 0.0404462 0.0450256 -0.0491313 0.0153245 -0.0233109 0.00735983 -0.000549208 -0.0238254 -0.0325876 -0.0177668 0.00689496 0.054018 0.000436321 0.0535835 -0.0139935 0.0635282 0.0288163 -0.0182562 0.00306769 0.0780618 0.014674 0.00314886 -0.0295608 -0.0600696 0.0466691 -0.00419357 0.011701 0.0337425 0.0946645 0.0311888 0.0507207 0.0222767 -0.00965394 -0.0460025 0.0387952 -0.0351849 0.0479897 0.0402503 -0.0274721 -0.0857807 0.0265497 -0.00869215 0.00817848 0.0289779 0.0133336 0.0303536 -0.037235 0.0603344 0.0190263 0.0203198 0.0632001 0.0415408 0.0119007 -0.0547824 0.00646314 0.0126743 0.00929308 0.0309117 0.00532044
187 0.0740969 0.0443751 -0.0304662 0.0417672 -0.0448411 0.066992 0.048839 -0.033724 -0.00922999 0.0335499 -0.0931676 -0.0499092 0.0990893 -0.0316983 -0.0221472 0.00204414 0.0734074 0.0363234 0.0225291 -0.0326778 -0.0797845 0.0816717 -0.0159048 -0.0334111 0.0609055 0.0325406 0.0143224 0.0132307 0.066898 0.000774523 0.0106646 0.0427876 -0.0416795 0.00516823 -0.0187064 0.050056 -0.00632642 -0.0123939 -0.00370047 -0.0652199 -0.0304491 0.00328931 0.0310174 -0.0231181 -0.00263997 -0.0237999 0.00247251 -0.0245824 -0.0254583 -0.0668028 0.0104981 -0.0239351 0.0363313 0.012889 0.0523067 0.0166187 0.0835718 0.0118107 -0.0440407 0.0113923 0.0500902 0.00519605 -0.0118627 -0.00965163 -0.0506539 0.0524125 -0.0322179 0.0288056 0.0282597 0.089035 0.0119439 0.0354925 0.0208822 0.00540349 -0.0476588 0.0119086 0.0133505 -0.000156226 0.0150507 -0.0289572 -0.058033 0.0354015 -0.0255747 -0.000719795 0.00846882 0.0195718 -0.00784941 0.00978464 0.05741 0.00974269 0.0247139 0.0643926 0.0472455 0.00363666 -0.0391859 0.00306772 -0.0121501 0.00106906 0.0474012 -0.00570921
188 0.0654803 0.0496731 0.00207211 0.0166149 0.0132203 0.0436536 0.054351 0.014981 -0.0195434 0.032935 -0.0951319 -0.0231196 0.110736 -0.0289379 -0.026026 0.00347417 0.0772907 0.0164295 0.0197128 -0.0405425 -0.0734248 0.0763866 -0.00267639 -0.0148829 0.0521068 0.038943 0.0229732 -0.00465209 0.051906 0.0121646 0.0448721 0.0175369 -0.00556767 0.0436955 -0.0123221 0.0417848 0.000987013 -0.0347466 -0.00848054 -0.0918651 -0.0353495 -0.0105349 0.0308763 -0.0389207 0.00856392 -0.0432419 -0.00727148 -0.0248837 -0.0267517 -0.0415296 0.0159192 0.0141477 0.0481517 -0.00263553 -0.0121365 0.0198506 0.0749195 0.0203982 -0.0657485 0.0046904 0.0169491 0.0157151 0.0108681 -0.0215597 -0.0405683 0.0057823 -0.0424843 0.0401243 0.0228119 0.0796035 -0.0260368 0.0468016 0.0177859 0.0077254 -0.0260304 -0.0279653 0.0189885 0.0190064 -0.00578811 0.041482 -0.015667 0.0419751 -0.00680152 -0.00735766 0.0171859 0.00755751 -0.0224518 0.0553086 0.0340369 -0.00524145 0.0371849 0.0453138 0.0377451 -0.00435742 0.0434929 -0.0148858 -0.0544201 0.0135549 0.0607711 0.00249827
189 0.0519858 -0.00991014 -0.0267812 0.0186521 0.00848861 0.0360294 0.0358511 0.00614369 0.00347211 0.0368503 -0.0740601 0.0225336 0.0950258 0.04002 -0.015809 0.0307593 0.0800214 0.0186431 0.0244106 -0.0487853 -0.048786 0.063311 0.0241547 -0.00507738 0.0338971 0.0162077 0.0592084 -0.00579577 0.0483855 -0.00883569 0.0686872 -0.00354193 0.00452872 0.0336282 -0.0429213 0.0462987 0.00219365 0.00822156 0.010041 -0.0928071 -0.072188 0.00461713 0.0320766 -0.0813963 -0.0091469 -0.0752448 -0.013578 0.0104273 -0.030701 -0.0138156 -0.00220872 0.0345362 0.0736556 -0.0209514 -0.000315019 0.00721084 0.0404664 0.0405413 -0.0389936 0.00716183 0.0116344 0.0093556 0.0326383 -0.0242363 -0.0698288 0.0159125 -0.0352661 0.00419745 0.0395554 0.0838739 -0.00850467 0.0696204 0.0211055 0.0153379 -0.0320334 -0.0146012 -0.00337432 0.00361807 -0.00772224 0.049793 0.00470671 0.0795089 -0.00457472 0.0124449 0.0261588 -0.00632059 0.00499399 0.014252 0.0352336 -0.018399 0.0272712 0.0508417 0.0508232 -0.0121311 0.0496277 -0.0208213 0.00558344 0.0169141 0.0828619 0.00729624
190 0.0317627 -0.00483663 -0.0678229 0.00936877 -0.00678505 0.0315408 0.0353485 -0.0273902 0.0171145 0.0310746 -0.0722191 0.0143088 0.0899755 0.0503978 -0.0234368 0.0109897 0.0679527 0.0198575 0.0408446 -0.0352404 -0.0611426 0.0364193 0.0191729 -0.01226 0.0627301 0.00865216 0.0263514 0.00511562 0.0392778 -0.0498607 0.0467972 -0.00306594 -0.00139762 0.0206949 -0.0698901 0.0119355 0.022267 0.00985571 0.021738 -0.0801441 -0.0764846 -0.00451039 0.0015712 -0.0637781 -0.0193476 -0.0678667 -0.0399018 0.014565 -0.0084306 -0.0244232 -0.0121693 0.033947 0.0770529 0.0227007 0.0448623 0.00538178 0.0283597 0.0287595 -0.00480891 -0.0156281 0.0289981 0.0225337 0.0450612 -0.0219487 -0.0471479 0.0732124 -0.0337082 0.00263524 0.0507266 0.0756662 0.0103678 0.0598468 -0.0103927 0.0226074 -0.0310311 -0.00216185 -0.00255544 0.0146419 0.013304 -0.00943828 0.0182093 0.0668725 -0.0426687 -0.00549364 0.0106214 -0.0121291 0.0467821 -0.0262632 0.0783698 -0.0195957 0.0172643 0.0513629 0.0532573 -0.0201769 0.0175209 -0.0311269 0.0133123 0.040701 0.0858792 -0.00417197
191 0.0473051 0.0268799 -0.0490712 -0.0116595 0.00381485 0.00883562 0.0440481 -0.0174051 -0.0139798 0.0042232 -0.0571994 0.00975308 0.122786 0.0422608 -0.026225 -0.00782003 0.0612652 -0.0141265 0.0330095 -0.0201972 -0.0669525 0.055516 0.0388201 -0.0173002 0.0840104 0.0505493 0.00145333 0.0259423 0.00707227 -0.0370614 0.0235452 0.0159704 -0.0232938 0.0457524 -0.0395512 0.0292292 -0.00297554 -0.00898659 0.0187847 -0.0842003 -0.0477677 -0.00449694 -0.00621235 -0.0296997 0.0312965 -0.0426237 -0.05492 0.01216 0.0138867 -0.0267986 -0.0167169 0.029592 0.0552892 0.0253293 0.0256923 0.0189738 0.0309885 0.0230666 -0.00566441 -0.0264915 0.00717314 0.0454433 0.0352374 -0.00803424 -0.0158228 0.0694129 -0.0555596 0.00546121 0.0168785 0.0800294 0.0220713 0.0464564 -0.036173 -0.00585133 0.00820627 0.0120306 0.00642723 0.0272362 0.014376 0.024235 0.0196043 0.0322112 -0.0284304 -0.0526907 0.0218799 0.00834205 0.0424299 0.0148241 0.0732973 0.0101352 0.0282608 0.0527375 0.000180067 -0.01155 0.0140747 -0.00415988 -0.0280968 0.0392745 0.0458447 0.0114977
192 0.0344441 0.0254873 -0.0436486 0.0163096 0.0139167 0.0351326 0.0117131 -0.0204866 -0.0318685 -0.0026775 -0.0292036 -0.0219611 0.111279 0.0659782 0.0237771 0.0115618 0.0666282 -0.0308767 0.0113839 -0.0526322 -0.0319214 0.0582265 0.0457992 0.0013319 0.0489828 0.0684945 0.042629 0.0431128 0.000620693 0.0194006 0.0385341 -0.0110547 -0.00865788 0.0264213 -0.0117619 0.0723483 0.00799097 0.0104827 -0.00837696 -0.0664448 -0.00809833 -0.00918852 0.0306873 -0.0102994 0.0522112 -0.0137543 -0.0184693 0.004543 0.0429253 -0.024961 0.0199105 0.0272243 0.0295841 0.0256531 0.00472244 0.0138623 0.0460185 0.0221172 0.00154143 0.0165146 -0.0011092 0.0217274 0.0344521 0.0011199 0.00585345 0.0291476 -0.0687525 0.021026 0.00997925 0.1131 0.0381767 0.0340225 -0.0337635 -0.0113248 0.00554278 0.0157984 0.0180996 0.0205535 0.0144173 0.0720599 0.00838328 0.0536645 0.010762 -0.0717978 0.0621888 0.0175341 -0.00239646 0.0513825 0.0682995 0.0179253 0.0481615 0.0522915 0.0215499 0.0157566 0.0397201 -0.00730689 -0.0307669 0.0364363 0.0414085 0.0350553
193 0.0425956 0.0110604 -0.0420335 0.0521998 0.0241734 0.0420441 0.0343974 -0.0589563 -0.0224591 0.0254165 -0.043969 -0.0114427 0.0860822 0.029702 0.0261958 0.000842532 0.0628186 -0.0296751 0.0122936 -0.0571966 -0.0189693 0.0644242 0.0421602 -0.019273 0.0304845 0.0512675 0.0232159 0.0132297 0.0264648 -0.0205695 0.0214739 -0.0248007 0.0257324 -0.0007347 -0.0121213 0.0304766 0.0221747 -0.00765149 -0.0201632 -0.0691179 -0.00820661 -0.0153203 0.0312407 -0.0197965 0.0350389 -0.00205737 0.0279342 0.0132267 0.0435991 -0.0183365 0.0297707 0.016211 0.028786 0.0299031 -0.0315283 0.00545815 0.0566026 0.00959102 -0.00422145 0.0153459 0.0224102 0.0197425 0.0432323 -0.0299973 -0.00895938 -0.0152745 -0.0652367 0.0179184 0.0203225 0.120427 0.0365829 0.0375964 -0.0368513 -0.00460404 -0.0125984 0.011686 0.00555298 0.0222257 0.0255856 0.0238687 0.0044301 0.0425501 -0.00171717 -0.025924 0.0332709 0.0230213 -0.00133115 -0.0170558 0.0611987 0.0392013 0.0357274 0.0337351 0.0214337 0.0346913 0.0275508 -0.0173286 -0.0144453 0.0682516 0.0613453 0.025575
194 0.0692822 -0.000576845 -0.0145194 0.027877 0.00614729 0.0344433 0.055218 -0.0367752 -0.0362184 0.0320323 -0.0735517 0.0697517 0.0596444 -0.0138064 0.0067952 -0.00764414 0.0451162 -0.0420676 0.00832112 -0.0531206 -0.0424136 0.0439491 0.0389148 -0.0282282 0.0443624 0.0412573 -0.000872756 -0.0371615 0.0331066 -0.0477998 0.004058 -0.00257743 0.00563511 0.0342955 -0.0147208 0.0169489 0.020942 -0.0573507 -0.00229581 -0.046272 -0.0356724 -0.0429817 0.0180708 -0.0261321 0.0311772 -0.0201642 0.0368517 0.0241756 0.0242351 -0.0115314 0.00302014 0.00676572 0.015133 0.0200495 -0.00773178 -0.0254104 0.0610305 0.000174167 -0.0178097 -0.00662682 0.00879407 0.0208966 0.0350634 -0.0583252 -0.00828524 -0.035368 -0.0287462 0.00474568 0.0201764 0.086254 0.0138681 0.0458567 -0.0244227 0.0233937 -0.0300357 0.019825 0.00222497 0.00173861 0.0221944 -0.0460991 0.00561567 -0.0142499 -0.0164029 -0.00426171 0.0106453 0.0388554 -0.0202696 -0.0345895 0.0526934 0.0508568 0.0168846 0.0230207 0.000901272 0.0027243 0.0204493 -0.0187368 0.032112 0.0564408 0.0495035 0.023155
195 0.0509823 0.00761871 0.00277908 -0.0043149 -0.00354807 0.0406054 0.0162007 -0.0125609 -0.0162744 0.00911959 -0.0787658 0.0631582 0.0311962 0.00734941 0.0353252 0.00487801 0.0408755 -0.051786 0.00891803 -0.0439985 -0.0521323 0.0256397 0.0341266 -0.0339138 0.0555712 0.0395475 0.0166093 -0.0310509 0.020869 -0.0149018 0.0458206 0.0231055 -0.0135608 0.0397986 -0.00354154 0.0316339 0.0547634 -0.0617662 0.0268186 -0.035823 -0.0224282 -0.0369593 0.0386474 -0.0140996 0.0680827 -0.0275577 0.00237369 0.0214474 0.00374953 0.00238723 -0.0062422 0.0182113 0.012235 0.0422975 0.0574109 -0.044911 0.0282304 -0.0186605 -0.00623931 -0.012901 -0.00909646 -0.0103322 0.0299158 -0.0490526 -0.0142123 -0.011612 -0.0412775 0.0282762 0.0436773 0.049804 0.00944327 0.0349494 0.0147951 0.0381308 -0.0306111 0.015017 -0.000762084 0.00810003 -0.0164098 -0.0446072 0.0165987 -0.0213986 -0.016273 -0.00607151 0.0474576 0.0532039 -0.0246526 0.0237266 0.0377862 0.0401569 0.019624 -0.00206681 0.033169 -0.00667691 0.00713096 0.00343888 0.0214849 0.0235063 0.0462452 0.0221634
196 0.0520541 0.0481946 -0.0246912 -0.0179828 0.017045 0.0346113 -0.00392997 -0.0343542 0.0042943 -0.00954015 -0.0998693 0.0203958 0.0258337 0.0389628 0.0689182 -0.00207877 0.0580096 -0.0291369 0.00432276 -0.0171779 -0.0599014 0.0508163 0.0529874 -0.0327858 0.0474947 0.0338769 0.0407175 0.0237664 -0.000459905 -0.00772419 0.0565506 -0.00140888 -0.000803602 0.00635853 -0.00208049 0.0561983 0.0559753 -0.0285823 0.0239929 -0.0647894 -0.029012 0.0204957 0.0362282 -0.04966 0.0581514 -0.0503595 0.0109733 -0.0145913 -0.0214642 -0.00708271 0.0105934 0.0271721 0.0306592 0.0607341 0.0537466 -0.0734669 0.0110191 -0.00538286 0.0324673 -0.0290732 -0.0127427 -0.0422044 0.0149574 -0.0435245 -0.0809282 0.0115089 -0.060715 0.0458808 0.021709 0.0625712 0.022629 -0.000594048 0.0294556 0.00419008 -0.0177629 0.00615596 -0.010578 0.0206596 -0.0487934 0.00847094 0.0303074 0.00921949 -0.00825793 -0.0301043 0.0253759 0.0540534 -0.00149733 0.0189578 0.0114525 0.0580983 0.0352281 0.0196907 0.0242785 -0.014781 -0.0141007 0.0178048 -0.0159452 0.0385432 0.0261126 0.0108935
197 0.0361805 0.0345062 -0.0459279 0.0168225 -0.00367738 0.0471653 0.00454397 -0.0700534 -0.0126585 -0.0184994 -0.0802823 -0.0169334 0.0313576 0.00939933 0.0535775 0.00678972 0.0133344 -0.0262311 -0.0159212 0.0127802 -0.0743554 0.0588813 0.0893728 -0.0300314 0.0228957 0.0274149 0.00366249 0.0511778 0.0171207 -0.0177934 0.0464311 -0.0420422 -0.00197885 0.00735012 -0.0315903 0.0693207 0.0297114 -0.0112606 0.0173375 -0.0508213 -0.0354239 -0.0114674 0.0393382 -0.0671755 0.00938675 -0.0796131 0.0215417 -0.0327633 -0.0161046 -0.0364974 -0.00802166 0.0500704 0.0296162 0.0331919 0.0310268 -0.0628078 0.0249124 -0.0117541 0.0452418 -0.0160715 -0.0117697 -0.0250391 0.00369044 -0.0347866 -0.0493292 0.0338278 -0.0579549 0.00589006 -0.0133521 0.0647896 0.0276704 -0.0312235 0.00094101 -0.0311926 -0.0164555 -0.00427519 -0.00495725 -0.0371368 -0.0398316 0.00455708 0.0141194 0.0207552 -0.00796864 -0.0519567 0.00506258 0.0276594 -0.0176652 -0.00527002 -0.000954747 0.0476836 0.00705872 0.0799546 0.033008 -0.0211029 -0.00658074 0.014756 -0.0134266 0.0482418 0.0155316 0.0041271
198 0.00469665 0.0176304 -0.0248889 0.0267251 -0.00397524 0.0672073 0.00762342 -0.073547 -0.0216433 -0.005314 -0.0592469 0.00773264 0.0499501 0.0106591 0.0223549 0.0387085 0.0019539 -0.00245568 -0.0166495 0.0250192 -0.0610404 0.0534136 0.0746584 -0.0231443 0.0307218 0.0264215 -0.0206785 -0.0103139 0.022792 -0.0354346 0.034578 -0.0178344 -0.0117425 -0.00236075 -0.032278 0.060973 0.00636995 -0.0401483 0.0119409 -0.0259418 -0.033572 -0.0330803 0.0637671 -0.0385854 0.0136667 -0.0747827 0.00197512 -0.0130095 0.0139185 -0.0550085 -0.0218595 0.00156428 0.0354784 0.00699691 0.00206026 -0.0167276 0.047961 -0.0442445 0.0380605 -0.0271679 -0.0166438 -0.00674106 0.0173862 -0.0356852 -0.0168051 0.0222209 -0.0616056 0.0113197 -0.0293865 0.0340649 0.036769 0.00724098 -0.0268379 -0.042409 -0.0306574 0.0116272 -0.0180711 -0.0424506 -0.0285343 -0.0473809 0.013535 -0.00685339 -0.0243428 -0.0473944 0.0203511 0.00674429 -0.0707189 -0.0073434 0.00577123 0.021837 -0.0231408 0.0472895 0.0311951 0.00235885 0.00935825 0.0080791 0.0155346 0.0285854 0.0303359 0.0197613
199 -0.0120617 0.0391421 0.00111347 0.015363 0.0224335 0.0584157 -0.0101038 -0.082758 -0.0261501 0.025343 -0.077961 0.0622334 0.0680057 0.0250874 0.0329088 0.0476093 0.0282599 -0.0293892 0.00341897 0.00315201 -0.0378375 0.0721051 0.0233455 -0.0140968 0.0252959 0.0257858 0.00427531 -0.0216677 -0.00259258 -0.0128797 0.0205575 0.0207929 -0.014597 0.000375224 -0.00185661 0.0336667 -0.0186453 -0.0721245 0.0115691 -0.0677948 -0.0576674 -0.0100373 0.0664529 -0.0495983 0.0346447 -0.053994 0.00145313 0.0271099 0.0104429 -0.0417624 0.030664 -0.0310546 0.0402596 -0.00123543 -0.000393047 -0.0307728 0.0670793 -0.0240467 0.0199929 -0.0232139 -0.0227762 0.0204665 0.0481802 -0.0502386 -0.0414232 -0.0221272 -0.0614931 0.0647838 -0.0376118 0.0379516 0.0273187 0.0277869 0.000292851 -0.0485895 -0.0495062 0.0353331 -0.00799864 0.00999888 -0.0446454 -0.0189132 0.0179008 -0.0280689 -0.0223814 -0.00605928 0.0131731 0.00295055 -0.0819122 0.00766505 0.00130997 0.0197492 0.00218905 0.0374008 0.0211752 -0.00516183 0.0233404 0.0221154 -0.00618031 0.0227731 0.0314727 0.0253756
200 -0.0113899 0.044446 -0.0219303 0.000751178 0.0460701 0.0536416 -0.0146987 -0.100019 -0.0450287 0.00965641 -0.086932 0.020963 0.0516078 0.0398565 0.0362479 -0.00130455 0.00498445 -0.0633594 -0.008557 0.00728202 -0.0492154 0.0347017 0.00989112 -0.00888921 -0.000836749 0.0352794 0.00592318 0.000484408 0.005214 0.0339486 0.0235705 0.0319232 0.0144855 0.0216154 -0.0201678 0.044272 -0.00434945 -0.0801008 0.00801074 -0.0552855 -0.0484274 0.00451958 0.0474718 -0.0791624 0.0345898 -0.0230261 -0.00376219 0.00030369 -0.0313181 -0.0260673 0.0412855 0.0113874 0.0196487 -0.0114201 0.0148661 -0.0403305 0.0156407 0.00959547 0.000439109 -0.0403338 0.01045 0.0255292 0.0449916 -0.0514794 -0.0233888 -0.0279962 -0.0580144 0.0286658 -0.0287099 0.0321894 0.0256457 0.0245288 0.0227179 -0.0500128 -0.0497716 0.0570746 -0.00387738 -0.0344659 -0.0283711 0.00952138 0.023937 -0.0122324 -0.0398104 -0.0217358 0.02419 0.0172594 -0.0354834 0.0217383 0.0252316 0.0484496 0.00922766 0.0443121 0.0572283 -0.000500201 -0.0303417 0.0300252 -0.0191686 0.0231311 0.0643305 0.0124537
201 -0.0146381 0.0487044 -0.051287 -0.0233986 0.0110192 0.0596789 -0.0313993 -0.0669647 -0.0394014 0.016936 -0.107915 0.00165041 0.0625404 0.0657086 0.00873823 -0.0241089 0.0194961 -0.0469314 -0.00218445 0.0407507 -0.0868493 -0.0163342 0.0282087 -0.00397121 0.00426532 0.0363453 0.0118352 0.0107877 -0.012505 0.0105137 0.020831 0.0505628 0.0214959 0.0103139 -0.0223971 0.0481635 -0.0216772 -0.0461964 0.011162 0.00138367 -0.0345324 -0.0149213 0.0171632 -0.0400909 0.0314379 -0.0286376 -0.0230975 -0.00360939 -0.0319612 -0.0197263 0.000177305 -0.0025736 -0.0234036 -0.0223156 -0.0117314 -0.00162875 -0.00218089 0.000747993 -0.0111157 -0.0518616 -0.0146524 -0.0328621 0.0387985 -0.0569835 0.0118781 -0.0172348 -0.0434428 0.00770054 -0.0279246 0.0269847 0.0354483 0.0322293 -0.00843492 -0.0464277 -0.0396546 0.0705245 0.0119616 -0.074259 -0.00972566 0.0107246 0.0246739 -0.0143357 -0.0395911 -0.0379392 0.0185486 0.0129684 -0.0159948 -0.00441566 0.027834 0.0163876 0.00576686 0.0247458 0.0465728 -0.0234514 -0.0549232 0.0277429 -0.0229526 0.0225951 0.0840282 0.00713566
202 -0.0585715 0.062403 -0.0506776 -0.0302847 -0.0109432 0.00218877 -0.0279138 -0.0416294 -0.0276006 0.0482584 -0.10964 0.0314687 0.0907917 0.0504045 0.0214499 0.00622281 0.0573668 -0.0346569 -0.00992016 0.0285776 -0.0990311 -0.0139462 -0.00332603 0.00222811 0.0153159 0.0104352 0.00478846 -0.00572138 -0.0599997 -0.033549 0.0270638 0.0559504 -0.0179348 -0.00103967 0.0470495 0.0132081 -0.0282379 -0.0233135 0.0152166 0.00517242 -0.0573054 -0.00847932 0.0402826 -0.0198232 0.00915879 -0.0416555 -0.0255863 0.00848176 -0.0427978 0.00212054 -0.0163557 -0.000340366 -0.00459145 -0.00769417 0.0148337 -0.00871664 0.0399617 -0.0311297 -0.0243015 -0.0295093 -0.0379268 -0.0542398 0.0603318 -0.023929 0.00533414 -0.0167505 0.0134071 -0.00276137 -0.0197835 0.048963 0.0355013 0.0549748 -0.0168701 -0.034471 -0.0299707 0.0631683 0.0126396 -0.0169209 -0.0173427 0.00720328 0.0120412 -0.0511938 0.0077951 -0.00721627 -0.00829009 -0.00690986 -0.0243532 -0.00725892 -0.00127602 0.00115685 0.00321116 0.0109556 0.00692479 -0.00468359 0.0051676 0.0106973 -0.0069768 0.0246376 0.05624 0.0268194
203 -0.0474504 0.042733 -0.0545959 -0.0319978 -0.00976632 0.0141158 0.00695255 -0.0479601 -0.0370051 0.0295484 -0.0684607 0.0564126 0.0978635 0.0306054 0.0245363 0.0241842 0.0461714 -0.0201725 -0.00195578 -0.0174374 -0.0762328 0.0401212 0.0137958 0.0296297 0.0217296 -0.0076739 0.00842682 -0.0399728 -0.0594867 -0.0182961 0.0737975 0.0411791 -0.0355804 0.000703514 0.0476311 0.0413753 -0.00240627 -0.0239054 0.00721243 0.0266475 -0.06105 0.053718 0.0649475 -0.0571456 0.00167689 -0.0226636 -0.00246715 -0.0105015 -0.0284051 -0.0019807 0.0142061 0.00184199 0.00284564 0.00608722 0.0310825 -0.00899364 0.0504743 -0.0390339 0.00644232 -0.0385792 -0.00361937 -0.0120439 0.068176 -0.00605204 -0.0163507 -0.0198351 0.0187584 0.00983078 -0.00504921 0.0851687 0.0594675 0.0563761 -0.0142209 -0.00603263 -0.00507192 0.0442782 0.0174199 -0.00492904 -0.0290511 -0.00278124 0.00282079 -0.040445 0.026664 -0.00895282 0.0163937 0.0138717 0.00653855 0.0208323 -0.0153185 0.0371451 -0.0148439 0.00131364 0.00738051 0.0216946 0.00676665 0.0167636 0.0088815 -0.00250497 0.0226227 0.0451551
204 0.0133679 0.0434522 -0.0262344 -0.0147488 -0.00954922 0.0655074 0.0151467 -0.0557358 -0.0444359 0.0107396 -0.0432342 0.0161051 0.0840359 0.0220064 0.0189126 -0.000470988 0.0571909 -0.0306332 -0.00657692 -0.0232942 -0.0758746 0.0416396 0.0401547 0.0144938 0.00550317 0.0312526 0.000570112 -0.0448721 -0.0430325 -0.0208767 0.102613 -0.00218527 -0.0748393 0.0300206 0.00394657 0.0385567 0.000588569 -0.0132366 -0.0296498 0.0373708 -0.0140329 0.0297207 0.0395917 -0.0485672 0.00869142 -0.0175504 -0.00820495 0.0243759 0.0136448 -0.0514862 0.0293382 -0.0300643 -0.0436453 0.00836265 0.0333538 0.0111054 0.0483126 -0.0390289 0.00160802 -0.0345816 -0.0251848 0.0333993 0.0578603 -0.0192507 -0.00285344 -0.0204776 -0.0261693 0.0300676 -0.0122778 0.0933091 0.0491837 0.0575338 -0.0297404 -0.00523106 0.00850437 0.0283517 0.0481458 -0.0415745 -0.0327915 -0.00386328 0.0294776 -0.0206146 0.0101828 0.00633819 0.0359657 0.0340339 0.0615813 -0.00235444 -0.00535821 0.0295014 -0.0212831 -0.000136109 -0.00495291 -0.013778 -0.0229099 0.00677133 0.0120531 -0.0193906 -0.000987302 0.0445084
205 0.0171785 0.0152976 -0.0314076 0.0112925 0.000394702 0.0555846 0.0210307 -0.0594489 -0.0285146 0.0201976 -0.0610455 -0.0204199 0.0638989 0.0113924 -0.0155509 -0.0152162 0.0599491 -0.032913 -0.0180868 -0.0217155 -0.072213 0.011299 0.0266503 -0.0140101 0.00379219 0.0429551 0.00279434 -0.0206381 -0.0219744 -0.0265345 0.0547079 -0.00073194 -0.05436 0.0689583 0.00912448 0.00960946 -0.0345943 -0.0455118 -0.0140355 6.21624e-05 -0.0144775 -0.00289897 0.020316 -0.0324948 -0.00620761 -0.0296861 -0.0279462 0.0460149 0.00372871 -0.0520695 0.0105705 -0.020789 -0.0453606 -0.00606069 0.0649335 0.0203504 0.0288958 -0.0382623 -0.0367994 -0.0214749 -0.0232498 0.0248013 0.0269521 -0.0429183 -0.0147098 -0.0284464 -0.0580801 0.0192568 -0.0462356 0.0626092 0.0618555 0.0659046 -0.0267829 -0.0138895 -0.00599661 0.0331724 0.0343969 -0.0669592 -0.0414259 0.0287536 0.0260649 -0.0246162 -0.0110938 0.000224541 0.0276156 0.0479475 0.0519475 -0.0283919 0.0204162 0.0047632 -0.0308372 0.0280309 -0.0206849 -0.0219896 0.0223114 -0.0336353 -0.00347359 0.00295626 0.0104084 0.0434556
206 0.0156388 -0.021605 -0.105238 0.0149386 -0.0309413 0.0316867 0.0552568 -0.0436913 0.0273198 0.0214591 -0.0378554 -0.00880446 0.0423567 0.00241766 -0.0193966 0.017989 0.0270492 -0.0323766 -0.00173245 -0.0112033 -0.0379709 0.0186978 0.0377604 0.00446379 0.0264165 0.0151133 -0.00820731 -0.0420215 0.0241037 -0.0475835 0.0197799 0.0323398 -0.0173 0.0522663 0.0336058 0.0369878 -0.0591925 -0.0485957 0.0259008 -0.0126626 -0.0444863 0.0172214 -0.0079172 -0.0464274 -0.0254663 -0.0630931 -0.0200728 0.00362477 -0.0217335 -0.00206048 0.0114964 -0.0111704 0.00963686 -0.0298876 0.0569752 0.0142389 0.0171488 -0.0473956 -0.0613252 -0.0476332 0.00453939 -0.0115107 0.00467981 -0.0290969 -0.00650646 -0.0277632 -0.0194792 -0.0176603 -0.0107049 0.0579855 0.0880882 0.0605448 -0.0335179 0.0193572 -0.0392887 0.0356847 0.0384187 -0.0647901 -0.0238986 0.0505458 -0.00382772 -0.0237952 -0.000138574 -0.00636707 0.014757 0.0267781 0.0323539 0.00889295 0.0259195 0.03342 -0.0322875 0.0333077 -0.0043635 0.0140472 0.0548986 -0.0373535 0.0025986 -0.016811 0.041328 0.0657377
207 -0.0119217 0.000856115 -0.0871565 0.0272881 -0.028206 0.0432996 0.0467706 -0.0279823 0.0253808 0.0436245 0.00155602 0.0103822 0.0825559 -0.000358402 0.0173013 0.0171703 0.0129536 -0.0343867 -0.0175877 -0.00229888 -0.0492509 0.0472792 0.024904 0.00114225 0.0209244 -0.00223841 -0.0116221 -0.0314395 0.0229877 -0.0567223 0.0397148 0.0281543 -0.024314 0.00964595 0.00688112 0.0380858 -0.0522607 -0.0217649 0.0216724 -0.00323324 -0.0607733 0.0315841 -0.0255171 -0.0372758 -0.0290144 -0.102511 -0.033608 -0.00699116 4.94998e-05 -0.0270903 0.0283096 -0.0439704 0.0305585 -0.0185665 0.0327204 -0.00646764 0.0307786 -0.0562779 -0.0738316 -0.0687198 -0.00396485 -0.00983445 0.00867943 0.00687083 -0.0090438 -0.010414 0.0123556 -0.0149886 0.0277733 0.0944821 0.0760727 0.0337192 -0.0265437 0.0153883 -0.0670058 0.0391628 0.0643049 -0.0536008 -0.0256691 0.0498556 -0.00830593 -0.0243797 -0.00947308 -0.00666828 0.0259893 0.00721422 0.0354579 0.00339467 0.00717848 0.0452256 -0.00639203 0.00739856 -0.00439308 -0.00326113 0.0421392 -0.0157538 0.01602 -0.0229698 0.0437645 0.0704553
208 -0.0208641 -0.0182568 -0.0242822 0.0490782 0.000255816 0.0508991 0.00975187 -0.0176299 -0.00355346 0.0675571 -0.0146911 0.0308782 0.113262 0.0132057 0.018253 -0.00727846 0.0436335 -0.0376343 -0.0391866 -0.0325624 -0.0666464 0.0555169 0.0496764 -0.0330413 -0.0190156 0.000158531 -0.00895528 0.00276673 -0.00394017 -0.0273444 0.0472589 0.0209223 -0.0403607 0.0167876 -0.0245923 0.0356419 -0.0237424 -0.0194526 0.0117233 0.00137454 -0.0877409 0.0210659 -0.0243728 -0.047514 -0.0220749 -0.101577 -0.0225742 0.0010445 0.049477 -0.0410453 0.0470957 -0.013526 0.00108834 0.0320801 0.0535776 -0.0238274 0.0233646 -0.0815175 -0.0464104 -0.0562454 -0.024287 -0.0327222 0.00253185 0.0118342 -0.0231763 0.010731 -0.0649669 0.00299356 -0.020253 0.108303 0.0293716 -0.00581158 0.00159128 -0.0233137 -0.0485792 0.0434285 0.0626809 -0.0488572 -0.0416784 0.0493843 0.012806 -0.0141894 -0.0312875 -0.0470238 0.0474468 0.0208371 0.0436721 -0.0156325 -0.018881 0.0259956 0.0114926 -0.000978266 -0.027666 -0.00718297 0.0287585 -0.00558803 0.0120154 -0.00388171 0.0225585 0.0565302
209 0.0116094 -0.0116154 -0.027586 0.0333139 -0.0101972 0.0312404 -0.0104727 0.0160303 -0.013742 0.0634465 -0.0404836 0.0316853 0.0986754 0.0300747 0.00514677 -0.0206445 0.0624551 -0.0492503 -0.0311213 -0.0131316 -0.0595481 0.0339372 0.0422353 -0.00378973 -0.00574206 0.000390294 0.019751 0.00401115 -0.00382581 -0.00526177 0.0177665 0.00309382 -0.0378982 0.027751 -0.0245468 0.0197534 -0.042147 -0.0500572 -0.013145 -0.00305231 -0.0795308 -0.00530882 0.00881503 -0.0620885 0.0148288 -0.0494556 -0.0180702 0.0102594 0.0550547 -0.0241985 0.0402856 0.00190403 -0.0197737 0.0597537 0.0681394 0.0193108 0.021159 -0.0903571 -0.0245689 -0.0513356 -0.0381965 -0.0135457 0.0303677 -0.0171793 -0.0191089 0.00218502 -0.0761239 0.0365989 -0.0127092 0.102616 0.0112517 0.000593225 -0.0097703 -0.00133324 -0.017713 0.0555724 0.0758589 -0.0460057 -0.0513096 0.062155 0.00835472 -0.0271395 -0.0171835 -0.0451643 0.044594 0.0124721 0.0575588 -0.00157163 -0.0374467 -0.00188513 0.014943 0.0186064 -0.0361432 -0.00942811 0.0271577 -0.0447995 0.00186072 -0.0059828 0.0169332 0.0496829
210 0.03991 -0.00053481 -0.0230195 0.0240448 -0.0296113 0.00262448 0.00944912 0.0212271 -0.0075262 0.0515434 -0.0585143 -0.000494982 0.0819561 0.0502689 0.00703958 -0.056862 0.0302691 -0.063512 -0.0300255 -0.0157602 -0.0238212 0.0271608 -0.00741891 -0.0117359 0.0381979 0.000501906 0.0645676 0.00804994 0.0160671 -0.0174193 -0.0145818 0.00713422 -0.0300154 0.0397581 -0.0222428 0.0323073 -0.0768249 -0.0813919 -0.0372388 -0.0416997 -0.0485421 0.0200595 0.0355026 -0.0620102 0.0192717 -0.0325238 -0.0502446 0.00498462 0.00902365 -0.0255395 0.0307369 -0.0132009 -0.00256308 0.0471022 0.0515794 0.0447849 0.00733124 -0.0783645 -0.0335525 -0.0403668 -0.0196447 0.015336 0.0710182 -0.0162715 -0.0373866 0.012392 -0.0571436 0.0179342 0.000353917 0.117399 0.0371246 0.0448926 -0.0133556 0.00483452 -0.0209673 0.0606615 0.0727213 -0.00519327 -0.0582046 0.0802508 -0.000872399 -0.0231496 -0.00467944 -0.0302286 0.0120033 0.026481 0.0637194 0.0101116 -0.00298434 0.0107984 0.0142165 0.0491409 -0.00754499 -0.00538366 0.00931606 -0.0789382 0.0287449 0.0161411 0.0428347 0.0097314
211 0.0295266 -0.0146542 -0.0191525 0.00628921 -0.0173104 0.00534047 0.0280623 -0.00316077 -0.017624 0.0443358 -0.0692301 0.00343842 0.0910817 0.048287 0.0334491 -0.0470626 -0.0011064 -0.0705147 -0.0183668 -0.0305707 0.000533964 0.0278339 0.0421097 -0.0648177 0.0630032 0.00465468 0.0232825 -0.0109903 0.0153946 -0.0337027 0.0200774 0.0137632 0.0023562 0.0276489 -0.0117982 0.0571704 -0.0728864 -0.077616 -0.0362226 -0.0257833 -0.0605824 0.0474407 0.0209602 -0.0441987 -0.0018744 -0.0464588 -0.00168096 -0.00312324 -0.0054108 -0.0217114 0.0405534 0.00522704 0.0253946 0.038048 0.0516624 0.0196451 0.0233241 -0.0497722 -0.000101614 -0.0364986 0.00278776 0.0154424 0.0636925 0.0120591 -0.0219352 0.0419285 -0.0394269 -0.0166931 -0.0131559 0.0972628 0.0385537 0.0597025 0.0162469 -0.0179877 -0.0560295 0.0228841 0.0498315 -0.0063709 -0.0351111 0.06233 0.0186406 0.00621574 0.00232068 -0.0276597 0.00736745 0.0318406 0.0605706 0.0215017 0.0182439 0.0434709 0.00625418 0.0609961 0.02168 -0.0207782 0.013929 -0.0485907 0.0271118 0.0439138 0.0694713 -0.00807421
212 -0.0169818 -0.0138817 -0.0281941 -0.00548051 -0.0147716 0.0311551 0.0263676 -0.0502316 -0.0243476 0.0240262 -0.0540088 0.033722 0.0748721 0.0383297 0.0383533 -0.0270794 0.0272226 -0.0795257 0.00884719 -0.0246445 -0.0327156 0.0298387 0.0626032 -0.0581753 0.0412426 0.0135702 -0.0168326 -0.0496839 -0.00727162 -0.0199914 0.0361915 -0.0157626 0.00990532 0.0450937 0.000670015 0.036526 -0.0733094 -0.0603611 -0.0199855 0.0234718 -0.0626922 -0.00138799 0.0168369 -0.039073 0.0297328 -0.0584361 0.0105368 0.00802856 0.025889 -0.0162278 0.0266878 0.0172779 0.0116392 0.0442506 0.0438398 -0.0272542 0.0169011 -0.0345052 0.0358385 -0.0572253 -0.0270487 0.0111311 0.0668588 0.00259139 0.0184248 0.0362151 -0.0239777 -0.0194857 -0.0335286 0.0556754 0.0290478 0.0680874 0.0137079 -0.00919367 -0.0280448 0.0570367 0.0654072 -0.0481354 -0.0134252 0.0231925 -0.00935539 0.0087954 -0.00843159 0.0047948 0.0222782 0.0325436 0.0509699 0.0207906 -0.0161543 0.00751235 0.0155072 0.0375499 0.000948172 -0.0416495 0.0433504 -0.0157228 0.0122545 0.0211706 0.027391 -0.00501085
213 -0.0130114 -0.00420611 -0.0716376 0.026444 -0.0134389 0.0261364 0.0289075 -0.0571671 -0.00143818 0.00661543 -0.0430303 0.0477765 0.0425846 0.0256242 0.00699403 0.00241589 0.041385 -0.108022 -0.00206709 -0.0134305 -0.0459169 0.037915 0.0358156 -0.0318347 0.0202568 0.0235331 -0.0264682 -0.00434604 0.0345919 0.0104384 0.0298626 -0.045997 0.0143084 0.0394927 0.0236186 0.0158815 -0.05372 -0.0796294 -0.0147553 0.00634967 -0.0675366 0.00102739 0.0752386 -0.0392126 0.0574956 -0.0368184 -0.0262665 -0.00663613 0.0374187 -0.0256597 0.00745061 0.011956 0.0134575 0.0125457 0.0434004 -0.0602348 0.0296817 -0.0738203 0.0346315 -0.0506033 -0.045707 -0.0071572 0.0877649 -0.00664299 0.0032785 0.023441 -0.0455669 -0.0123387 -0.0294142 0.0584542 0.0188945 0.0369156 0.0025706 0.00590433 0.0319232 0.0781506 0.0420022 -0.0380237 -0.0364478 -0.00359942 -0.0147717 0.00894046 -0.0288849 0.0284705 0.0120895 0.0454952 0.0553778 0.01121 -0.0183432 -0.0371729 0.0505721 0.00745279 -0.0160446 -0.0119091 0.0594168 -0.0279598 0.00173395 0.026497 0.0193101 0.00229292
214 0.0256366 0.00696925 -0.0841049 0.0280512 0.0144645 -0.00369617 0.0240988 -0.0494572 -0.00440522 -0.00536204 -0.00918052 0.0412697 0.0497368 0.00702996 0.000623864 0.00812432 0.0027883 -0.118905 -0.0196014 0.0032651 -0.0193187 0.0523984 0.0371971 -0.0401561 0.0472642 0.0470513 -0.00484955 0.0329809 0.0675823 0.0238095 0.0276997 -0.0184046 0.0468048 0.0356978 0.0195899 0.0284261 -0.0484282 -0.097117 -0.0221609 -0.0307042 -0.0463053 0.0285423 0.0805861 -0.0780853 0.0172897 -0.0323645 -0.0123737 -0.0286903 0.0408764 -0.0275292 -0.0111948 0.0125014 0.0173733 -0.0346371 0.029515 -0.0418594 0.0465546 -0.0966264 0.0190304 -0.0532606 -0.0399677 -0.0177902 0.0341808 -0.00136725 0.00526645 0.0121395 -0.0392522 -0.03497 -0.0028747 0.0686668 0.022186 0.00143949 0.00471143 -0.00319016 0.037311 0.0645766 0.0224358 -0.0379119 -0.0347362 0.00429741 -0.00875934 -0.00787052 -0.0105289 0.010702 0.015036 0.0332756 0.0541776 0.0212145 0.00654299 -0.0233034 0.0500167 -0.0202062 -0.0201286 0.00106472 0.0312727 -0.0524709 0.00197625 0.0198898 0.039071 0.00480239
215 0.0272409 -0.0013561 -0.0329262 -0.0149723 0.0250859 0.0397068 0.000212429 -0.0503783 -0.00586114 -0.0278762 -0.00488641 0.0369364 0.0734937 0.0240714 0.00950092 -0.029803 0.0146314 -0.104611 -0.0232352 0.0093518 -0.0397515 0.0417149 0.0296663 -0.0308832 0.0398345 0.070728 0.0115425 0.0113851 0.0319311 0.0262952 0.0211676 0.00728676 0.0143892 0.048305 -0.00535895 0.0492997 -0.0458205 -0.081073 -0.00296565 -0.013671 -0.0505555 0.0113123 0.07014 -0.0460978 -0.021329 -0.0464977 -0.00655051 -0.0366324 0.0649447 -0.0245499 0.0119686 -0.00530949 0.00281342 -0.0413269 0.00557718 -0.0100157 0.00710716 -0.100017 -0.00888419 -0.0422741 -0.0390065 -0.0390451 0.0202351 -0.0129739 0.011488 -0.0177709 -0.0372798 -0.00281287 -0.00526152 0.0711568 0.0470315 0.0300342 0.0265923 0.0224631 0.0386664 0.0552132 0.0398976 -0.0299543 -0.0325426 0.00360989 0.00263867 -0.0271863 -0.0195775 0.000774314 0.0432733 0.00436435 0.0314289 0.0436258 -0.0188938 -0.00882553 0.00714019 -0.0297442 -0.0179654 -0.0176276 0.0342968 -0.0155724 0.00667194 0.0161561 0.0493758 0.0147201
216 0.0399407 -0.00463046 -0.0272623 -0.0108029 0.0277769 0.0805037 -0.0233262 -0.0214258 0.00716622 -0.0128941 -0.0489843 0.0184508 0.0764604 0.0250634 0.0121192 -0.030501 0.0495251 -0.0598557 -0.0172722 -0.00732379 -0.0289371 0.0358595 0.00336252 -0.0436032 0.0149215 0.0581423 0.0197947 0.0065418 0.0170871 -0.00759804 0.0399606 0.0117306 -0.00702575 0.0424655 -0.00908094 0.0453919 -0.0228023 -0.0663917 0.0174107 -0.0117558 -0.0523343 -0.00241281 0.056271 -0.00194778 -0.00965323 -0.0429837 -0.0300832 -0.0657833 0.0465449 -0.00998429 0.0256543 -0.0146859 -0.00830297 -0.028724 0.0132006 -0.0128742 -0.00245425 -0.100289 -0.0245163 -0.0190353 -0.0428847 -0.0519539 0.0522848 0.00689254 -0.0299228 -0.00402602 -0.0656986 0.0229092 -0.0344791 0.0867572 0.0269228 0.0521838 0.0293227 0.0149685 0.0249143 0.0341947 0.0575164 -0.0324385 -0.0542908 -0.00258122 0.0199231 -0.0126898 -0.0331612 0.0216371 0.0371609 0.0251784 0.0133386 0.0421878 -0.0444652 -0.00839717 -0.00564245 -0.011816 0.0106537 0.0063565 0.0517289 0.0442907 -0.0125234 0.0205572 0.0333002 0.0191855
217 0.0407729 0.015047 -0.0112614 0.0202278 -0.0087577 0.0526686 -0.0184785 -0.0211786 -0.00153474 0.0108151 -0.0375672 0.00823722 0.0720751 -0.0169677 -0.00360442 -0.0189661 0.0140946 -0.016505 -0.0161453 -0.0212982 -0.0312961 0.0225667 0.0140833 -0.0281045 0.0167382 0.0253011 0.00493321 0.0205457 0.0199602 -0.0297946 0.0379882 0.0126977 0.0249931 0.065684 0.0146938 0.0390963 -0.0189194 -0.0886479 0.0075471 -0.0603446 -0.0747417 -0.0181673 0.0518737 -0.0302724 -0.00323306 -0.0179803 -0.0500107 -0.0517788 0.0154897 0.0215857 -0.03258 0.057876 -0.0292254 -0.0269872 0.00578485 -0.0238355 0.0319054 -0.0984111 -0.0117919 -0.0319593 -0.0135369 -0.0272354 0.0398894 0.00307824 -0.0373417 -0.0152704 -0.0724744 0.0373023 -0.0358511 0.0956119 0.0159233 0.0293835 0.010669 -0.0284998 0.0161857 0.0182302 0.0612838 -0.0581811 -0.0385967 0.00336847 0.00327001 0.0199276 -0.00856878 0.0593888 0.00541636 0.0563127 0.0249655 0.0150734 -0.0302665 0.0115797 0.00365277 -0.0103613 0.00390273 0.0406264 0.0442417 0.0355208 -0.0320087 -0.0020875 0.043303 0.0232942
218 0.00725623 0.011576 0.0191625 0.0566622 -0.0293666 0.0336199 0.0197675 -0.00628019 0.00912145 0.0244845 -0.0494577 0.0136857 0.0774478 0.0230665 -0.00271271 -0.0296639 -0.0160623 -0.0411358 -0.0175992 -0.0142962 -0.0355886 0.0152902 0.0389285 0.00944315 0.0358762 0.0246347 -0.00862645 0.0231789 0.0242048 0.0165794 0.0475381 0.0188917 0.0360057 0.0727228 0.0249102 0.077573 -0.0278982 -0.11165 -0.0262677 -0.10523 -0.0741471 -0.0186555 0.0717587 -0.052284 0.0137016 -0.0213752 -0.0187311 0.00874329 0.0468433 0.0222558 -0.0160696 0.0630605 -0.042262 -0.0105378 -0.00290743 -0.0401935 0.034064 -0.116953 -0.00974508 -0.0662817 -0.0242643 -0.0194711 0.015685 -0.00645022 -0.0174036 0.00215163 -0.0326757 0.0543467 -0.0287972 0.0366007 0.00360732 0.024465 -0.0135981 -0.01382 0.0158175 0.0586617 0.0371354 -0.0532932 -0.0288897 0.0223956 -0.0021063 0.0159882 -0.0114563 0.0747226 0.028372 0.0443665 0.0426212 -0.00916028 -0.00749195 -0.0111405 0.0089799 0.00155803 0.0104208 0.0453186 0.0189669 0.00787124 -0.00684528 0.00831372 0.0729872 0.00960205
219 -0.0317911 -0.0328166 -0.00219433 0.0615922 0.00359233 0.0312711 0.0153552 -0.0144678 0.0306883 0.0423576 -0.0518391 0.0151009 0.0882043 0.0548847 -0.0301999 -0.0327643 0.0133814 -0.0808556 -0.0344672 -0.0173266 -0.0131788 0.0351958 0.0193078 0.00243723 0.0293626 0.0269928 0.0185153 0.0383118 0.0186005 0.0282305 0.0747653 -0.00311279 0.00507105 0.061649 0.0262487 0.0583664 -0.0309236 -0.0970246 -0.0343422 -0.077141 -0.0182094 0.00488973 0.0632839 -0.0426844 0.00469706 -0.0322553 0.0252608 0.0325618 0.0660234 0.0121261 0.051353 0.0103247 -0.0187755 -0.00682294 0.00475162 -0.0189767 0.0128537 -0.0862594 0.0134007 -0.0553825 -0.0586388 -0.0206685 0.00529254 0.00693718 -0.0151945 0.0277351 -0.0409957 0.0629521 -0.0218014 0.00913025 0.0318212 0.0424948 0.0031896 -0.00936917 -0.0232144 0.0832565 0.0207536 -0.021986 -0.0474717 0.0275685 0.00193573 -0.00282791 -0.0277482 0.0469541 0.0433114 0.0149943 0.0656696 -0.00623941 -0.0251413 -0.0452892 0.0110029 0.0272769 0.0420689 0.0281258 0.0057507 0.0141468 0.0287511 0.0240579 0.0654046 0.0218419
220 -0.00315786 -0.0288486 0.00301969 0.0368118 0.00710359 0.0208797 0.016444 -0.034517 0.0232407 0.0214673 -0.0643803 0.00313191 0.0735734 0.0171313 -0.0275483 -0.0216347 0.0176157 -0.106112 -0.00898421 -0.0396786 -0.0155921 0.0537067 -0.0190357 0.0102817 0.0253334 0.0445694 0.00989993 0.00101177 0.00727545 0.00031748 0.0480323 -0.0211591 0.0135379 0.0517404 0.0447097 0.0389842 -0.0237631 -0.0951284 -0.0342186 -0.00776489 -0.0263978 -0.0138059 0.0400512 -0.076564 0.0126074 -0.00825164 0.0172659 0.00713326 0.0109096 -0.0136564 0.037207 0.00728975 0.0274359 0.0179804 0.0355421 -0.0304167 0.0109693 -0.0442443 0.0241403 -0.0497126 -0.0272561 0.00105547 0.0301271 0.0136387 -0.00382031 0.0296575 -0.0434296 0.0664063 0.00525926 0.024009 0.0258448 0.0525946 0.00383867 -0.00571758 -0.013291 0.0436018 0.0172161 -0.0434264 -0.0529463 0.000769011 -0.00114108 -0.0197106 -0.0236927 0.00259211 0.0248777 -0.0130658 0.070588 -0.000870493 -0.071152 -0.0512232 0.00677909 0.0424358 0.0768172 0.0257547 0.0537631 0.0331358 0.0106413 -0.0019558 0.0179933 0.0281835
221 0.0180429 0.0235199 0.0388795 0.0161283 0.0109486 0.017956 0.0365477 -0.0309871 -0.0184357 0.0074941 -0.0499423 0.000663968 0.0406055 -0.0413049 -0.024722 -0.0129881 -0.00415697 -0.0925003 0.0207974 -0.0447908 -0.0597813 0.0495292 -0.0141766 -0.00970186 0.0085922 0.0550113 -0.00119646 -0.0198356 0.0217614 -0.0171454 0.0687962 -0.0268826 0.0122265 0.0493485 0.0548619 0.0410081 -0.00280114 -0.099251 -0.0329303 0.00090905 -0.0618776 -0.0357541 0.013583 -0.114849 0.0432137 -0.0137895 -0.0195547 -0.0224649 -0.0161361 -0.0512829 0.00533487 0.0061682 0.0456891 0.0226336 0.0367312 -0.0529193 -0.00983461 -0.0625843 -0.00578454 -0.0125099 -0.0282367 0.00897403 0.0694824 0.0341653 0.0225013 0.0139524 -0.0295685 0.0330387 -0.0138153 0.0166194 0.00509508 0.0692936 -0.0222079 0.00367888 0.023485 0.0393721 0.0220319 -0.0706549 -0.0426438 0.011851 0.00925632 0.0170302 -0.0327873 0.0176409 0.0250625 0.00646924 0.0201418 -0.00835024 -0.0597951 -0.0062427 0.0138469 0.0160371 0.080701 0.0385952 0.0466027 0.03191 0.00205774 0.0212191 -0.010392 0.035179
222 0.00207745 0.0204295 0.0410426 0.00925611 0.0282913 0.00750994 0.0282642 -0.0560216 -0.0267618 0.0342219 -0.0305439 0.0110877 0.0416241 -0.0399848 -0.0379018 0.0207449 0.0205268 -0.0550762 0.0327341 -0.0374324 -0.0365617 0.0634765 0.0230701 0.0110987 -0.0174693 0.0322945 -0.0157772 -0.00128319 -0.00698761 -0.0162196 0.0727421 -0.0380818 0.0181797 0.0223257 0.0563084 0.0488768 0.000772865 -0.111023 -0.0193354 -0.0352955 -0.0476917 -0.0212923 -0.0125536 -0.0746909 0.0399037 -0.0177883 -0.0639785 -0.0117328 0.0215844 -0.0497045 -0.00556093 -0.00880439 0.0357743 0.00126991 -0.00834807 -0.0495938 0.0317798 -0.0787778 -0.0115719 0.00565692 -0.0375297 -0.00638246 0.0393182 0.0581245 -0.0144505 -0.00733781 -0.0266286 0.0117615 0.00247118 0.0214748 -0.0149108 0.0609984 0.0148814 -0.00259905 0.025872 0.0334258 0.0235623 -0.0682975 -0.046853 0.0208418 -0.0184523 0.0414375 -0.0232474 0.0522611 0.0469573 0.0159085 -0.0221988 -0.0274326 0.0193315 0.0312478 -0.00758116 -0.0414067 0.0489691 0.0249435 0.0300511 -0.0148053 -0.00531403 0.0748353 -0.00127143 -0.00065977
223 0.00237452 0.014903 -0.00297781 0.0311411 0.0307636 0.017681 0.0261242 -0.0607241 -0.0323387 0.0395351 -0.043085 0.0310134 0.0492969 0.00787413 -0.0456119 0.0185901 0.0387494 -0.0641402 0.0259379 -0.0512869 -0.000206972 0.0561706 0.0232305 0.0494824 -0.0162481 0.00537621 -0.0273274 0.00241341 -0.0192798 0.0103763 0.0468624 -0.0320211 0.0389404 0.0313566 0.0631908 0.0356323 -0.0123697 -0.127615 -0.0119435 -0.0372954 -0.0669442 -0.0204896 0.0245982 -0.0360551 0.00921986 -0.0081807 -0.0474405 0.0138594 0.00965633 -0.0300381 -0.020465 -0.0097818 0.0449381 0.00673366 0.022623 -0.0452016 0.0689152 -0.0788814 0.0119947 -0.0260873 0.0102913 0.0270253 0.0133152 0.0298673 -0.0523118 -0.0234175 -0.0103983 0.0398562 -0.00262596 0.00816642 -0.0369722 0.0525971 0.0457202 0.0217151 0.032658 0.0143161 0.0204642 -0.0611495 -0.0636648 0.0217526 -0.044078 0.0246693 0.0117156 0.0551102 0.0387933 -0.0140449 0.00393553 -0.0511631 0.0223399 0.0264442 -0.0169103 -0.00877281 0.0276566 0.0326403 0.040344 -0.0296326 -0.0423021 0.0613819 0.00286831 -0.0277214
224 0.02464 0.0265013 -0.0304831 0.0387689 -0.00188007 0.0255035 -0.00428392 -0.0419245 -0.027518 -0.00370858 -0.0434094 0.0216717 0.0569343 0.00994444 -0.039094 -0.000256058 0.0469389 -0.085907 -0.0016255 -0.0608685 -0.0226164 0.0626659 0.00728117 0.0503812 0.0147165 -0.0226659 -0.0143419 -0.00609493 0.0319676 0.0126632 0.0542314 -0.0205736 0.0198835 0.0241999 0.0328253 0.0326808 -0.0125271 -0.101014 -0.0156499 -0.0088824 -0.0537509 -0.00918969 0.0660737 -0.0322128 0.013087 -0.0182447 -0.037225 -0.00336876 0.00340866 -0.0657461 -0.0303975 -0.0102092 0.0285096 0.0123663 0.0466801 -0.0259783 0.0244564 -0.0326389 0.0164088 -0.0520183 0.00614425 0.0281516 0.0443527 -0.00367383 -0.0342581 -0.025548 -0.0117609 0.0489132 -0.0210564 0.00296706 -0.052246 0.0698675 0.0285745 0.0129021 0.0280417 0.00823355 0.0254572 -0.0506591 -0.072865 0.0183825 -0.00195553 0.00663287 -0.00879676 0.0434812 0.0171756 -0.0195835 0.040274 -0.0314801 0.00140663 -0.00729775 0.0277404 0.0169657 0.0239108 0.0584318 0.0182382 -0.00724266 -0.0424986 -0.00953327 0.0228011 0.024423
225 0.0293778 0.0108382 0.00899 0.0243179 -0.0510586 0.0295063 0.0101482 -0.0783271 0.0182544 0.0142871 -0.0340661 0.02108 0.052813 -0.00886956 -0.0025877 -0.029425 0.0590155 -0.0647258 -0.0292675 -0.0677029 -0.0490137 0.0649885 0.0127465 0.0178872 0.00788914 -0.0386672 -0.00976167 -0.0180915 0.0276973 -0.0193401 0.060894 -0.0320465 0.0379788 -0.0293212 -0.00136898 0.0598608 -0.041905 -0.05685 -0.026229 0.00897748 -0.0200719 -0.00260765 0.0349129 -0.0734506 0.00857626 -0.0227684 -0.0353206 0.00586783 0.0363194 -0.0968802 -0.00729171 0.00109208 0.00277866 0.00709708 0.028241 -0.0202293 0.0221561 -0.0279948 -0.00955434 -0.0348908 -0.0225428 -0.0335282 0.0202489 0.00441741 -0.0128549 -0.0373845 -0.0378835 0.0363113 -0.000387553 -0.000277619 -0.0389847 0.0447288 0.00881982 -0.0146975 0.0372502 0.035526 0.0346939 -0.00988872 -0.0649343 0.0130249 0.0281134 0.0264199 -0.013428 0.0357511 0.011596 0.000215172 0.0172901 -0.00182478 0.0141776 -0.020648 0.0501773 0.00337766 0.0235601 0.071698 0.014922 0.0071784 -0.0691808 0.00342728 0.0587837 0.0224928
226 -0.0125165 0.0392329 0.0170459 0.00565886 -0.0466128 0.0563326 0.051381 -0.0829179 0.0369758 0.0383101 -0.0620816 0.0280027 0.053496 0.00190459 -0.0356571 -0.0476071 0.0602987 -0.0777879 0.00603144 -0.0575881 -0.0660642 0.0626571 0.0409052 0.0193761 0.00883747 -0.00386957 0.0167168 -0.0111409 0.00894283 -0.0383121 0.0289928 -0.0157374 0.0436316 -0.0116051 0.0113694 0.0477634 -0.0522198 -0.0512231 -0.026256 -0.00865317 -0.0353358 -0.0320137 -0.00560588 -0.0890806 -0.0006648 0.00878785 -0.042014 0.0220554 0.0248005 -0.0632629 0.0180445 0.00816684 0.0175442 0.0065717 0.0379574 -0.0589802 0.030731 -0.0810088 -0.0404822 0.0183579 -0.0192737 -0.0179241 0.0123569 0.000530165 -0.0194877 -0.0362023 -0.016236 0.0371476 0.0242794 0.0153311 -0.00861912 0.0609455 -0.0317869 0.00386163 0.0243791 0.0597614 0.0323023 -0.0185056 -0.0616412 0.0557312 0.0303877 0.0481911 -0.0139121 0.00813096 0.00787587 -0.00104233 -0.0296941 -0.0153047 0.0198724 -0.00634965 0.0310205 0.0254622 0.00849472 0.0672579 0.0522966 0.0371942 -0.0781887 0.0596705 0.0469819 -0.0192712
227 -0.0169274 0.0345331 0.0446942 0.00832985 -0.0224434 0.0422595 0.0214649 -0.0413583 0.0203502 -0.00368744 -0.0694481 0.0372566 0.0474391 -0.0185304 -0.0586444 -0.0244915 0.0444533 -0.108353 0.0176755 -0.0531545 -0.0483027 0.0449174 0.0514268 -0.00139113 0.0282883 0.0418891 0.0251567 -0.00302798 0.0172398 -0.0384461 0.0343209 0.0031741 -0.0111528 0.0282908 -0.000274613 0.0442163 -0.0549296 -0.0659982 -0.0198105 -0.0316956 -0.047473 -0.068929 0.0167364 -0.053603 0.00392839 0.0115253 -0.0444535 -0.00634437 -0.00730808 -0.0536379 0.010627 0.013937 0.011688 -0.0597034 0.0308958 -0.0651613 0.02415 -0.0632711 -0.0311056 0.0222467 -0.0259679 0.0389996 0.0647623 0.00799015 -0.0324959 -0.0341957 -0.00170606 0.0167631 0.0319802 0.0277926 0.0124995 0.0663665 -0.0410376 0.0226397 0.00904398 0.0292241 0.0115635 -0.0515013 -0.0899984 0.0410491 0.0447626 0.0721202 -0.0347615 -0.0171632 0.0181846 -0.00625012 -0.000178784 -0.0223157 0.00762072 0.00752163 -0.00978254 0.0606006 0.00664893 0.0254737 0.0643921 0.0477973 -0.00422105 0.0524528 -0.0108133 -0.0161349
228 0.0201948 0.00924151 0.0627577 0.00171973 -0.028593 0.00291491 -0.0153088 -0.0224562 0.0055364 -0.010835 -0.037467 0.0502822 0.0483692 -0.0379794 -0.0400311 -0.0273015 0.0372654 -0.117793 -0.0236988 -0.0662976 -0.060369 0.0513716 0.0398403 -0.0201016 0.0288846 0.0301845 0.00988665 -0.00601926 0.00642169 -0.022824 0.0369405 -0.00112408 -0.0366913 -0.000992758 0.0193931 0.0272457 -0.0531435 -0.0537835 -0.032345 -0.0483552 -0.0386716 -0.0539199 0.0348491 -0.0512965 -0.0198525 -0.00949794 -0.026157 0.0139994 -0.00319966 -0.0598084 -0.0125663 -0.00634603 0.0174247 -0.0799485 0.0248835 -0.0391217 0.0488569 -0.0128804 -0.0300297 0.0236847 -0.00416193 0.0331043 0.0634113 0.0266774 0.00384468 -0.00913338 -0.0193784 -0.00410243 0.0282958 0.0323669 0.00512028 0.061476 -0.0226087 0.0049186 0.0394552 -0.00109311 -0.0229417 -0.0420951 -0.107961 -0.00429985 0.0229129 0.081125 -0.00952415 -0.010871 0.00787189 -0.00893799 0.026902 -0.07385 -0.00866649 0.0175072 -0.0176004 0.0655743 0.0174613 0.022023 0.0451354 0.0389781 0.0319981 0.0300511 -0.0404258 -0.00246347
229 0.0238751 0.034456 0.00668113 0.0321882 -0.0228757 0.0154993 0.0251945 -0.0378223 0.0043955 0.00778543 -0.00808571 0.0192998 0.0646598 -0.0370652 -0.0148302 -0.0659149 0.0352774 -0.0990081 -0.0301565 -0.038132 -0.0648769 0.065283 0.0348371 -0.0192847 0.00892038 -0.000692811 -0.0144941 0.0251017 -0.0028592 0.0101351 0.0351187 0.00377252 -0.0202616 -0.0185097 0.0410208 0.038239 -0.0414928 -0.0767114 -0.0512299 -0.0544548 -0.0249296 -0.0134285 0.0209121 -0.0883491 -0.0257451 -0.00365241 -0.00663881 0.016206 0.0313936 -0.0869344 -0.00173292 -0.00306413 0.0256664 -0.0145554 0.0301495 0.00278475 0.0325949 0.000566572 -0.00848278 0.0286427 -0.00912435 0.0305733 0.0436084 0.000145314 -0.00183882 -0.00423242 -0.0147584 -0.00410404 0.0263521 0.0643096 -0.00207633 0.0484612 -0.0119989 0.0161657 0.052283 0.000322517 0.00637776 -0.044766 -0.103649 -0.0078712 -0.0309998 0.0795746 -0.00258503 0.0195695 0.0088425 0.000861276 0.0338305 -0.0669049 -0.00779963 0.0128171 0.00730961 0.0544769 0.0136562 0.0492879 0.0103921 0.0298123 0.0218582 0.0469724 -0.015166 -0.00980035
230 0.00570779 0.0666456 -0.0485242 0.0351968 -0.00206216 -0.0128275 0.0599058 -0.048577 -0.000350843 0.0142358 -0.0153877 0.00821256 0.0678312 -0.0423773 -0.0166897 -0.0759434 0.00915374 -0.0853645 -0.018971 -0.0397753 -0.0530582 0.0706385 0.0370541 -0.0038019 -0.0118705 -0.00700778 -0.0254155 0.065723 -0.0158057 -0.00459069 0.0321993 0.00286133 -0.0123776 0.00246918 0.00730392 0.0627504 -0.0484778 -0.0893272 -0.0390029 -0.0638883 -0.028705 -0.0134895 0.0218373 -0.0629071 0.0125339 -0.00668264 -0.0332966 -0.0163188 0.0411015 -0.10504 0.0205609 -0.00605968 0.00313248 -0.00290568 -0.000310283 0.0174342 -0.000473718 -0.0276239 0.00778814 0.0254035 -0.040934 0.0359771 0.0403162 -0.0173076 -0.04237 -0.0476021 -0.0030543 -0.016147 0.00182299 0.0610651 0.0225235 0.00757668 -0.0183374 0.00136224 0.0180453 0.0080733 0.0485256 -0.0627476 -0.10526 0.00941674 -0.0449002 0.0717258 -0.00182381 0.0158474 0.0168068 0.0180548 0.0246475 -0.0221171 -0.0121233 -0.0192594 -0.00246289 0.0389322 0.0202559 0.0481659 0.0346476 0.00958102 0.0229978 0.0482243 -0.000171714 -0.0294055
231 0.0121133 0.0448039 -0.0179682 0.020508 0.00859948 -0.0317823 0.0216701 -0.0448338 -0.0255796 -0.00650517 -0.042429 0.0343052 0.0748878 -0.0442624 -0.0183597 -0.0227171 -0.00205577 -0.0838099 -0.00763928 -0.0799872 -0.0268091 0.0729063 0.0626016 -0.0233508 0.011315 0.0267249 0.0114454 0.0519409 0.00525127 -0.0391926 0.0155743 0.0232358 0.00801584 0.038079 -0.00358106 0.0698351 -0.0461373 -0.0604197 -0.0317097 -0.0620549 -0.0248352 -0.0677733 0.0346486 -0.0337815 0.036124 0.0096341 -0.0442886 0.00792256 -0.00581401 -0.0729573 -0.00753668 -0.0163794 -0.00219987 -0.0184497 -0.000310002 -0.0350222 0.0216933 -0.0532761 -0.00642613 0.0267988 -0.0256238 0.00390285 0.0441579 0.000999979 -0.0303549 -0.0937012 0.0061993 0.0162846 -0.0251472 0.060763 0.0091035 0.0141189 0.0157215 -0.0259241 0.00240585 -0.0239429 0.00329949 -0.0444949 -0.127285 0.0347637 -0.0145442 0.0428622 0.0548847 0.00461708 0.013526 0.0151102 0.0137283 -0.0205995 0.0271066 -0.0433593 -0.0247241 0.0535494 0.00850639 0.0368286 0.0575279 0.00877177 -0.0110033 0.0362823 -0.0310122 -0.02401
232 0.0181086 -0.0112463 0.0339784 0.0241228 0.00269856 -0.00280879 0.037917 -0.032533 -0.0306231 -0.0163123 -0.0241854 0.0277412 0.0600572 -0.0161122 0.00546443 -0.0133529 0.0151511 -0.0604913 -0.00610327 -0.101113 0.00600657 0.0752125 0.0734394 -0.0289077 0.0109439 0.00659684 0.0283184 0.0165601 0.0481902 -0.00871019 0.0188113 0.0242369 0.0139939 0.0465099 0.0154904 0.063571 -0.0230803 -0.0445175 -0.0109108 -0.0644624 -0.0657455 -0.0508348 0.0542957 -0.0542141 -0.00647887 -0.0261307 0.0103429 0.0172616 -0.0198679 -0.0417597 -0.0134906 -0.0101789 0.0116135 -0.00527205 0.0206573 -0.0601654 0.0176694 -0.0372798 -0.0362117 0.0286484 -0.0149575 -0.0126528 0.0746371 -0.00886063 -0.0171915 -0.0931169 5.28221e-05 0.0282599 -0.0159524 0.062988 -0.0404896 0.041636 0.0386024 -0.0226953 0.0188573 -0.0422332 -0.00481534 -0.018637 -0.136883 0.0403309 -0.00966459 0.0386438 0.0613513 0.0110796 -0.018357 0.0308053 0.0470452 -0.0156007 0.0362125 0.0236681 -0.00423985 0.0524913 0.00160234 0.0144833 0.0454135 0.0249766 -0.0238848 0.0318267 -0.0528075 -0.018501
233 0.0418356 -0.0390769 0.0142008 0.0410107 -0.00389068 0.00914896 0.065184 -0.0585586 -0.0164813 -0.00430702 -0.0239643 0.0253263 0.0285597 -0.00833422 -0.00195154 -0.0477441 -0.00623048 -0.0475527 -0.00967323 -0.0712235 0.0133113 0.0725637 0.0455435 0.0025724 -0.0119788 -0.0329293 0.00401846 0.0191311 0.0362273 0.0168624 0.0322286 -0.000631844 -0.00236695 0.00578998 0.00436837 0.0616808 -0.0329152 -0.0556259 -0.00987132 -0.0596844 -0.0571357 0.00940729 0.0400484 -0.0851807 -0.0359677 -0.0606033 0.0185965 0.000332153 0.0140017 -0.052155 0.0114726 -0.0226928 0.00362138 0.00202265 0.0250084 -0.0686569 0.0264967 -0.0537083 -0.0576867 0.0405053 -0.00827305 0.0157231 0.0707841 -0.03608 -0.00590215 -0.0496437 -0.0330676 0.00741237 0.00998292 0.0534797 -0.0332965 0.0115228 0.00672174 0.00773472 0.034529 0.0109454 0.0363409 -0.00186039 -0.114687 0.0281357 -0.0292811 0.0518021 0.0168479 -0.0023318 0.00106768 0.0475783 0.0663445 -0.00696982 0.042075 0.0397817 -0.00454418 0.00891507 0.0343999 -0.0101176 0.0453404 0.0381157 -0.0873188 0.0512377 -0.0379711 -0.0216968
234 0.0309709 0.00092939 0.0130364 0.076244 0.0114412 0.0252383 0.0267963 -0.0592083 -0.0209191 -0.0176936 -0.05719 0.0367192 0.041754 0.00435544 0.0233583 -0.0394701 -0.0253884 -0.0206867 -0.00932412 -0.0528934 0.0377184 0.0310743 0.0223535 -0.0133069 0.016852 -0.034384 0.0124361 0.043333 -0.00379939 -0.00642879 0.0433241 0.00586183 0.0283155 0.00941859 0.0249095 0.067475 -0.0480436 -0.0832459 -0.0132961 -0.0758442 -0.0412158 -0.0197484 0.0470018 -0.0840284 -0.0361827 -0.0260997 -0.0177753 0.00879873 0.0321238 -0.055953 -0.016634 -0.0372589 0.0098887 0.0210893 0.0196995 -0.0664377 0.0574792 -0.0665932 -0.0315948 0.0595494 0.0159329 0.0292452 0.0634171 -0.058948 -0.00572584 -0.0236942 -0.0742063 0.0104397 0.00166787 0.0667383 5.0038e-05 -0.0551528 0.000619953 -0.0050767 0.0227289 0.0223704 0.0688661 -0.0158986 -0.0784556 0.0268846 -0.0400497 0.0604031 0.0153665 -0.0135316 0.0395849 0.0314131 0.0293869 0.00145786 0.0365534 -0.0146056 0.0237666 -0.0243447 0.0643662 -0.025517 0.0323311 0.0350829 -0.0764096 0.0186649 -0.0330391 -0.0301789
235 0.00320513 0.0586261 0.0257937 0.0926929 0.0161678 0.0266214 0.0120692 -0.0400118 -0.0302694 -0.0667347 -0.0433227 0.0359286 0.0575509 -0.0349732 0.0582087 -0.00248375 0.00314888 -0.0310382 -0.0237389 -0.0952122 0.0246676 -0.004917 -0.000399008 -0.0112257 0.00937873 -0.0125666 0.0272141 0.0407831 0.0203373 0.00296739 0.0410034 0.00132405 0.0325849 -0.0179306 0.0375479 0.0671269 -0.0290265 -0.0748313 0.0365224 -0.0745177 -0.0830316 -0.048264 0.0657294 -0.0910594 -0.00699931 -0.0127141 -0.0123779 0.0178964 0.0250115 -0.0393293 -0.0415599 -0.0275794 0.0123135 0.00462436 0.00400787 -0.0697281 0.057598 -0.0315248 0.0119818 0.0330739 0.00626669 0.00704914 0.0352849 -0.0429392 -0.022284 -0.0142556 -0.0707186 0.0184315 -0.0202916 0.0566078 0.0335444 -0.0198873 0.000761527 -0.0364338 -0.015367 -0.000272841 0.0540345 -0.0322336 -0.0748346 0.013362 -0.0314293 0.0603884 0.0326764 0.00850375 0.0253337 0.0182873 -0.00785601 -0.00168893 0.00413023 -0.0496712 0.0318497 -0.00458212 0.0597888 0.00256983 0.02115 0.0249379 -0.00116795 -0.00213484 -0.0360263 -0.0186821
236 0.0405041 0.0468746 -0.0163622 0.0256016 -0.00749802 0.0436731 0.030532 -0.0575218 -0.0381629 -0.0668629 -0.0299511 0.0428038 0.0378935 -0.0513725 0.0381824 -0.00537876 0.0151971 -0.0452634 -0.0487715 -0.0770018 -0.00106844 0.024327 0.0105225 -0.0178949 -0.0410505 -0.0191772 -0.000598476 0.0354004 0.0422472 -0.00135485 0.0175513 -0.00829898 -0.00314901 -0.0159414 0.016265 0.0576932 -0.0307443 -0.060347 0.0290673 -0.0449839 -0.0482072 -0.0303746 0.0362878 -0.082177 0.00639958 -0.0346103 -0.017289 -0.0203182 -0.00649092 -0.0654794 -0.0276481 -0.0180693 0.00652144 -0.00962454 0.00277453 -0.0672443 0.0129691 -0.0235328 -0.000208356 0.0147428 -0.0184768 -0.0113038 0.00656052 -0.0379658 -0.0139291 0.0211758 -0.0656188 0.0339382 0.00073056 0.0470516 0.0337313 0.0119698 0.00882123 -0.0389831 0.0311987 0.00496065 0.0128559 0.00448653 -0.0829565 -0.0162266 -0.0351733 0.0662366 0.0379204 0.0286013 -0.00586934 0.0210435 0.010073 -0.0136176 0.0317196 -0.0503905 0.0119795 0.00405378 0.00736701 0.0188727 0.000249831 5.42669e-05 -0.040764 0.000995951 -0.0452045 0.0154776
237 0.07077 0.0301654 0.00158531 -0.0148505 -0.00117839 0.022349 0.0169167 -0.084799 -0.0438443 0.00176141 -0.043377 0.0263331 0.0170087 -0.0269041 -0.0261368 -0.0145764 0.00214142 -0.0545924 -0.0272491 -0.0175138 0.0369678 0.0393571 0.0350498 -0.0158054 -0.0380558 -0.0350708 -0.00971404 0.0474452 0.0355004 -0.0105878 0.0398054 -0.0301415 -0.0033445 0.03375 0.0182906 0.0546592 -0.0266714 -0.0678127 -0.00094449 -0.0492429 -0.0307897 0.00855541 0.0243147 -0.0719763 -0.00612746 -0.0509721 -0.0129736 -0.034927 -0.00568899 -0.0721809 -0.0199227 -0.00350932 -0.00702453 0.0136562 -0.00713781 -0.0237581 0.00522924 -0.0672164 -0.0335684 0.018629 -0.0318617 -0.00325137 0.0340285 -0.0416299 0.000408187 -0.0029596 -0.0497497 0.0420001 0.00703914 0.0553453 0.0256922 -0.0116081 0.00139186 -0.0298743 0.048155 -0.0122617 0.00681443 0.00113722 -0.117338 -0.00947809 -0.0168312 0.051847 0.00756315 0.0112568 -0.00230661 0.0310121 0.00924293 -0.0267727 0.0620622 -0.0350028 0.00833436 -0.00965267 -0.00551665 0.0168556 0.000877255 -0.0130776 -0.0782821 0.0141735 -0.049314 -0.0348256
238 0.0539466 0.0323126 0.0252345 0.00511512 -0.0132339 0.000146188 -0.0316599 -0.0999573 -0.0646306 0.0310351 -0.0438015 0.0177975 0.0364542 -0.0304912 -0.044865 0.00582438 -0.0366169 -0.0432364 -0.037302 -0.0191249 0.0280303 0.0133134 0.013446 -0.0139559 -8.08741e-06 -0.0155367 -0.0275438 0.0404685 -0.00432264 0.0247411 0.0523548 -0.0162401 0.0101709 0.0522118 0.0200264 0.0343577 -0.00925849 -0.0880847 0.00265057 -0.0478316 -0.110945 -0.0134631 0.0474446 -0.0846742 0.0127919 -0.0725581 0.0133876 -0.0664649 0.0317749 -0.0558513 -0.00225367 -0.00428285 -0.0237181 0.0320134 -0.00458757 -0.0125254 0.0207 -0.0920389 -0.0334766 0.0182235 -0.0150852 -0.00363676 0.0396281 -0.0492465 -0.00367131 -0.0526778 -0.0434393 0.0154956 0.00764125 0.0437046 0.0396245 -0.0199423 -0.00859018 -0.0227459 0.00640799 -0.00764656 0.00987837 -0.0373352 -0.0988926 0.0237133 -0.0184906 0.0255303 -0.0162752 -0.0203843 0.0178508 -0.00318818 0.00148207 -0.0374704 0.0294604 -0.025718 -0.00124218 -0.0278963 0.00907666 0.0120354 0.0314646 0.0204349 -0.0388868 0.0607047 -0.0441995 -0.0304865
239 0.0398387 0.0211918 0.0159268 0.0206684 -0.0299613 -0.0349931 0.00625546 -0.101139 -0.0800827 0.0135328 -0.0398245 0.0148894 0.0505855 -0.0538207 -0.0460751 0.0144481 -0.0245 -0.000280446 -0.0213061 -0.0666428 -0.00880274 0.00218361 0.0171717 -0.00617067 0.0155946 0.000854497 -0.0262126 0.00096244 -0.00690228 0.0475319 0.0391943 -0.0149363 0.0300685 0.0166714 -0.0117266 0.00936923 -0.0188431 -0.0674224 0.00434955 -0.0538047 -0.118397 -0.0668971 0.0551001 -0.104753 0.0203665 -0.0460473 -0.00445558 -0.0553485 0.0469858 -0.0579558 0.014963 -0.0347596 -0.0156831 0.0377155 -0.00645337 -0.0262941 0.0289999 -0.0819288 -0.0513508 0.0150242 -0.00777032 -0.00101906 0.012683 -0.0285479 -0.00967687 -0.014979 -0.0611385 0.029176 0.0103595 0.037819 0.0318029 -0.0075439 0.00590747 -0.0159988 0.0177701 0.0175219 0.00228983 -0.0908869 -0.0803272 0.0274342 -0.0383584 0.0411471 -0.0341536 0.0150275 -0.00333421 0.0129971 -0.0112999 -0.0177782 0.0093336 -0.0196281 0.0147842 -0.00906356 0.0101893 0.0226694 0.0350692 0.0201244 -0.0165699 0.0614195 -0.024178 0.00616763
240 0.0118906 0.0580697 0.0340545 0.00868085 -0.0287389 -0.0132085 0.0431631 -0.0996267 -0.073845 -0.0141722 -0.0160751 0.0030696 0.0518351 -0.0547838 -0.0691345 -0.00546545 0.00254882 0.0157391 -0.00434677 -0.0418168 0.012731 0.0274065 0.035074 0.018681 -0.0328119 -0.00341372 -0.0408697 0.000306042 0.0256888 0.0420078 0.0309165 -0.0182968 0.0521994 0.0134735 -0.00549879 -0.00143271 -0.0178913 -0.069929 -0.0237693 -0.0391511 -0.0937296 -0.0311855 0.0423549 -0.0883097 -0.0215882 -0.0152371 -0.0323178 -0.0323232 0.0220097 -0.0580007 0.014969 -0.0601707 0.0191938 0.0379164 -0.00449218 -0.0193025 0.0383528 -0.081498 -0.0596946 0.02421 -0.0309939 0.0144309 -0.00824165 -0.010242 -0.0106634 0.026376 -0.0707477 0.0344813 0.0354629 0.015962 0.00886998 0.0058028 -0.0176849 -0.0168355 0.0485529 0.0140974 0.0242953 -0.125453 -0.0939523 -0.0145651 -0.0206581 0.0331457 -0.0301508 0.0526323 -0.0163157 0.0414807 -0.0182236 -0.00236271 0.0119822 0.0221714 0.0177093 0.022718 0.00820107 0.0438857 0.0120003 0.00247151 -0.0261492 0.0531407 -0.0223213 0.00898968
241 -0.00464032 0.0776731 0.0121327 -0.0246312 -0.015016 0.0324882 -0.0228624 -0.0934268 -0.0843428 -0.0336253 -0.0353454 0.0316307 0.0555211 -0.0210423 -0.0493425 -0.00261591 -0.00895278 0.00818107 -0.00280763 0.0080995 0.0219661 0.0458626 0.0477054 -0.00150905 -0.0469449 0.00471428 -0.0419539 0.0240752 0.0365223 -0.00755263 0.0428067 0.00141707 0.0240091 0.00710192 0.0325957 0.00910691 -0.0193146 -0.0748207 -0.0370686 -0.0433693 -0.0918642 0.00432255 0.0413386 -0.061712 -0.0436523 -0.0373327 -0.0280274 -0.0609757 0.0188209 -0.0431546 -0.0146073 -0.0406797 0.0285464 0.00829508 0.0022886 -0.00493436 0.0249573 -0.0965451 -0.00720614 0.0344268 -0.00720612 0.024543 0.0193243 -0.0252577 -0.0366364 -0.00617804 -0.051542 0.0230279 0.0542415 -0.00760361 -0.0137183 0.00103378 -0.0507156 -0.0381585 0.0277496 0.00305939 0.0178008 -0.087267 -0.100199 -0.0225962 -0.00131137 0.0118425 -0.0200972 0.0671094 -0.0191623 0.0177702 -0.00330763 -0.0232716 0.0243928 0.0191538 0.0195499 0.0184831 -0.0150572 0.0545391 -0.0107247 -0.000393823 -0.059005 0.0514551 -0.0672124 0.0256197
242 0.0173848 0.0260893 0.00731177 -0.0145226 -0.0233644 0.012978 -0.0603978 -0.0945121 -0.075732 -0.0398936 -0.0255429 0.0535506 0.0437822 0.00657428 -0.0405093 0.0269095 -0.00959395 0.0196076 0.00294672 0.00135397 0.0182933 0.0355244 0.0623679 -0.0135585 -0.0252081 -0.00897992 -0.0255077 0.0171589 0.0440276 -0.0537418 0.0817481 -0.007925 -0.00614336 -0.00439359 0.0257257 0.027321 -0.0433466 -0.098633 -0.00969105 -0.0716247 -0.0600943 -0.0415992 0.0618123 -0.0714507 -0.0345584 -0.0302092 -0.0241051 -0.0581907 0.0394402 -0.0266295 -0.0138861 -0.0275623 0.011891 -0.0255726 0.00489074 -0.0172655 0.0245787 -0.0912756 0.0318171 0.0263352 0.0232469 0.00736568 0.0719874 -0.0212777 -0.0339015 -0.030641 -0.018232 0.00199378 0.0351678 -0.0117236 -0.0329872 -0.00709668 -0.0315143 -0.0410209 -0.0305784 0.015667 0.0191055 -0.0556634 -0.12665 0.0291064 -0.00787859 -0.0102316 -0.0254995 0.0260574 -0.00627382 0.0374074 -0.0157177 -0.0243577 0.025532 -0.0121157 0.0472631 -0.00426945 0.00726637 0.0216266 -0.0176588 -0.0137612 -0.043087 0.0567541 -0.0475079 0.0019184
243 0.0126123 2.02879e-05 -0.0111462 0.0176366 -0.013836 0.00310713 -0.0213474 -0.103606 -0.0627453 -0.00947159 -0.0138686 0.0261649 0.051537 0.0321375 -0.047043 0.0410748 -0.0189334 0.0123208 -0.000423367 -0.055414 0.000841813 0.0349877 0.0535493 -0.0131225 -0.0187848 -0.0424042 -0.0239252 0.001436 0.0500565 0.00516777 0.0719824 -0.0220374 0.0157478 0.0146212 0.0238708 0.016561 -0.0456348 -0.0939812 -0.0103628 -0.0376056 -0.0530287 -0.0436695 0.054183 -0.0927882 -0.0404043 -0.0443702 -0.0270919 -0.0199142 0.0165168 -0.0356237 -0.0110917 -0.045891 -0.014851 -0.00779932 -0.0104228 -0.0417581 0.044218 -0.0381388 -0.00993188 0.01992 0.00896871 0.00836191 0.0471659 -0.00120124 -0.0402615 -0.0279229 -0.0195512 0.0112163 0.0456468 0.00345109 -0.0199076 0.00830965 -0.037449 -0.0675166 -0.0431037 0.0352567 0.0320455 -0.0625086 -0.119017 0.021286 -0.0249476 -0.00202183 -0.00404506 -0.0344345 -0.00929502 0.0485963 0.0281349 -0.0324326 0.03231 0.0148873 0.0691297 0.0258864 0.0202879 0.0137168 0.00589564 -0.0121889 -0.00788655 0.0849521 -0.00896875 0.00444594
244 0.0106114 0.0320193 -0.0314259 0.00923289 -0.0119256 -0.00168088 -0.0141115 -0.0922382 -0.0765829 -0.00439849 -0.0509332 0.0276545 0.0863789 -0.0142508 -0.0801876 0.014545 -0.0133789 -0.0192258 0.00886827 -0.0347243 -0.0523266 0.0357389 0.0471833 -0.0161713 -0.0206558 -0.0451631 -0.0197315 -0.0180851 0.0316815 0.0194424 0.0246723 0.00662159 0.020414 0.0220192 0.00974588 -0.00575509 -0.00951978 -0.061032 0.00214579 -0.0206297 -0.0679119 -0.0690545 0.0230591 -0.0761233 -0.034638 -0.0818507 -0.0420365 -0.00624717 0.0240843 -0.0693764 0.00828767 -0.0254556 -0.032482 -0.00764312 0.036963 -0.0517762 0.0386783 -0.0223343 -0.0662904 0.0241785 0.0225354 0.0255027 0.0345797 0.0153122 -0.0515422 -0.0321047 -0.0172215 0.0362846 0.0296753 -0.00341134 0.00899008 0.0286178 -0.0328174 -0.0925967 -0.0100074 0.0355665 0.0237983 -0.0925922 -0.066506 0.0191548 -0.0325859 0.0414547 -0.0151624 -0.0125174 -0.0253398 0.028459 0.0493937 0.0233468 0.02354 0.0245893 0.0342192 0.0341534 0.0302266 0.0218317 0.0569057 0.000267862 -0.018057 0.0685376 -0.0229284 0.025775
245 -0.00426713 0.0363624 -0.003016 -0.0345941 -0.00277357 0.0166536 -0.0380106 -0.0516701 -0.0910683 0.0230129 -0.0384594 0.0693115 0.0790126 -0.0277695 -0.089731 -0.0155862 0.00741373 -0.0209291 0.00386721 0.0170549 -0.0330038 0.0207252 0.0392925 -0.0171905 -0.0151761 -0.0650419 -0.0164603 -0.0334605 0.0288343 -0.0433093 0.0346134 0.00643832 -0.028078 -0.00159027 0.011077 -0.000139113 -0.0226285 -0.0469234 0.00807001 -0.0397059 -0.0570829 -0.083742 0.0445151 -0.0579122 -0.0309335 -0.0764411 -0.0229395 -0.0314578 0.0364117 -0.0732771 0.0311287 0.0140355 -0.0301199 -0.0331091 0.0594952 -0.0439555 0.0399523 -0.0519981 -0.0468055 0.0295219 0.0331291 0.0088532 0.0570394 0.0128569 -0.00861585 -0.0355482 -0.0152896 0.0456694 0.018082 0.0295346 -0.00159438 0.00246234 -0.00710921 -0.0549975 0.00984758 0.0429344 0.0178398 -0.0754698 -0.0631664 0.0360426 -0.00547011 0.0313268 -0.0406912 0.0227963 0.00510645 0.0225722 0.0137427 0.0560642 0.0199278 0.0366076 -0.00947681 0.000588183 0.0537254 0.00931351 0.0402686 0.0035348 -0.0266491 0.0410628 -0.0496183 0.0285908
246 0.000582693 0.0224396 -0.00256561 -0.0284482 0.00502569 0.0463818 -0.00815173 -0.032756 -0.0674827 0.0497221 -0.0383361 0.0089551 0.0525266 -0.0029073 -0.0620055 0.00121136 -0.00400135 -0.00327455 -0.0344229 0.0137592 0.00847153 0.0263077 0.0296958 -0.0220847 0.00503026 -0.0790369 -0.0139588 0.005679 0.03367 -0.06567 0.0878855 -0.0335015 -0.0398279 -0.00598068 0.019368 -0.000651053 -0.0348864 -0.0573289 -0.020089 -0.0459374 -0.0584686 -0.0686785 0.0554187 -0.0590642 -0.0625148 -0.0421877 -0.00317084 -0.0127158 0.0270085 -0.054303 0.0364639 0.0307146 -0.0125695 -0.00568599 0.050853 -0.0180661 0.0594627 -0.0573158 -0.0285013 0.0321429 0.0221175 0.00800836 0.0841101 -0.0197234 -0.0203261 -0.0307667 -0.0170799 0.0139259 0.0420584 0.068344 -0.0372555 -0.0103336 -0.0126882 -0.016424 -0.0176423 0.0401294 0.0385106 -0.0349315 -0.107487 0.0188409 0.0174455 0.0191504 -0.0298025 0.0183718 0.00774083 0.0125522 0.0444042 0.0176131 0.0457576 0.0555849 0.0288636 -0.00116143 0.040161 0.0388075 0.00276197 -0.012247 -0.0452751 0.0650618 -0.0864681 0.0154873
247 -0.0162647 0.0346479 -0.0230272 -0.000607665 0.00959836 0.0227679 0.0185181 -0.0758616 -0.0781239 0.0114126 -0.0246823 -0.0467742 0.0348187 -0.00604588 -0.0760139 -0.00249834 -0.0160505 -0.0132544 -0.0162427 0.0133605 -0.0219007 0.0229138 0.0237315 -0.0300294 0.0416388 -0.0485905 0.013802 0.0433384 0.0339234 -0.0484846 0.0960622 -0.0609472 -0.0164471 0.00994941 0.0059385 0.019973 -0.0531218 -0.0707571 -0.0202232 -0.0486215 -0.0616537 -0.0641381 0.0295149 -0.0667441 -0.0577791 -0.01937 -0.00130926 0.00022757 -0.00405444 -0.0673094 0.00380152 0.0359907 -0.0137492 0.0140753 0.0313426 -0.0230444 0.0582985 -0.0539985 -0.0516878 0.037329 -0.0140928 -0.0011525 0.0564046 -0.0469722 -0.027079 -0.0237843 -0.0274172 -0.0257885 0.0308644 0.0443691 -0.0437369 0.0112802 -0.0180489 -0.0741159 -0.033846 0.0363443 0.035809 -0.0466861 -0.155563 0.0355963 0.0356522 0.00498741 -0.0136663 0.0114389 0.006185 0.0392334 0.0177976 -0.00775879 0.0400757 0.0244577 0.0591993 0.0227723 0.0224509 0.0367637 0.0133975 -0.0271578 -0.0512243 0.0704336 -0.033124 0.00251045
248 -0.0173179 0.0273279 -0.0140547 -0.0210262 0.00904154 -0.00347551 -0.0135989 -0.0941391 -0.0713317 -0.0192785 -0.0139652 0.00184983 0.0476209 -0.0220185 -0.0526438 0.000580966 -0.00329427 -0.051659 -0.00295015 -0.00287695 -0.0401228 0.0472642 0.0201898 -0.0507213 0.0437364 -0.0549834 0.0271096 0.0205946 0.0507361 -0.0229228 0.0542268 -0.0201697 -0.0340789 -0.00408556 0.0120739 0.0246943 -0.0700061 -0.0553984 -0.02727 -0.0454381 -0.0604566 -0.0286405 0.0247894 -0.059171 -0.0239429 -0.00877747 -0.037069 0.0136803 -0.0224293 -0.104357 -0.0200198 0.0190439 -0.0115663 0.0040886 0.00857776 -0.0262986 0.042557 -0.00248971 -0.0670953 0.0138521 -0.0478396 -0.0224259 0.0314045 -0.0306419 -0.0361838 -0.0538215 -0.0368462 0.0065134 0.0149093 0.00812662 -0.00699407 0.051741 -0.0533623 -0.0962218 -0.0204446 -0.00718075 0.0309291 -0.0528633 -0.154617 0.04414 0.0512708 -0.00733794 0.0138541 -0.00952935 0.0318747 0.0507875 -0.0289794 0.0139987 0.0322535 0.00153581 0.0453523 0.028944 0.0322337 0.00200077 0.0458661 -0.015032 0.010319 0.0402207 0.0263366 -0.009277
249 0.0206646 0.0175357 -0.00524639 -0.0629231 -0.00384212 0.0380612 -0.0241892 -0.073833 -0.0556761 -0.000703376 -0.0446839 0.0214868 0.0838322 -0.00200345 -0.0161456 -0.0227543 0.00793456 -0.0611696 -0.0191536 -0.0166635 -0.0201993 0.0702062 0.00737989 -0.055983 0.02516 -0.0460102 0.0246307 0.0133311 0.0722568 -0.0260799 0.0306476 0.0198292 0.00803355 -0.0349347 0.026498 0.00520264 -0.0529488 -0.0531201 -0.00313325 -0.0396593 -0.0603113 -0.0192497 0.0348483 -0.0500324 -0.0266881 -0.00201458 -0.0420203 0.0067663 0.0126574 -0.0942242 0.0152347 0.00340096 0.022332 -0.0249417 0.0214188 -0.0185611 0.032934 0.0262296 -0.0490912 0.0290492 -0.0154699 0.0103405 0.025992 -0.0224439 -0.0639162 -0.0169066 -0.0373843 0.0212257 0.0375014 0.0528702 0.00443242 0.099433 -0.0520504 -0.0429708 -0.028812 -0.0207377 0.0422465 -0.0322492 -0.0961922 0.0262659 0.00400787 0.002136 0.0179717 -0.0286015 0.0106092 0.0347413 -0.0085054 0.00618912 0.00916229 0.0180115 0.0444179 0.0256496 0.0492112 -0.00581308 0.0153195 0.0229676 0.0442806 0.0359151 0.0124837 -0.0205452
250 0.0616983 0.0294789 -0.0278364 -0.049231 -0.0315024 0.0387426 0.0109006 -0.0503869 -0.0925252 0.0249538 -0.049124 0.0299024 0.109653 0.0208726 -0.0204658 -0.0148993 0.00700525 -0.0437887 -0.0157766 -0.0147092 -0.0241081 0.0608601 0.0290251 -0.0300743 0.0138806 -0.00341716 0.0174417 0.0250039 0.0637529 -0.0242406 0.0459218 -0.0159943 0.0384454 -0.0328016 0.00355433 0.00663697 -0.0730058 -0.0798378 0.00229282 -0.0573328 -0.0754029 -0.0370539 0.0559353 -0.0733552 -0.0589726 -0.0172161 -0.0167597 -0.0623256 0.0125497 -0.0644669 0.0490888 0.0267896 0.0376502 -0.0229242 0.0549197 -0.0262333 0.0450694 -0.0143891 -0.0128328 0.0355714 0.0123747 0.0443553 0.0336453 -0.0593379 -0.0235089 0.0492778 -0.0468708 0.00315614 0.040692 0.0991285 0.0164977 0.0876654 -0.0212234 -0.0216408 -0.022603 -0.00447203 0.0222694 -0.0727249 -0.0793293 0.0454803 -0.0147579 0.000794806 -0.0201935 -0.0382221 0.000454004 0.026725 0.0188891 -0.000927292 0.0133335 0.00917758 0.0290091 0.00152646 0.0523836 0.00680868 -0.0179928 -0.0131613 -0.0101363 0.0451264 -0.018748 -0.0249134
251 0.0289247 0.0439879 -0.0362697 -0.0250069 -0.0285658 0.0380494 -0.0172758 -0.0431959 -0.0667711 0.0021565 -0.0710929 0.0112987 0.114659 0.0190024 -0.0371807 0.00470603 0.00725283 -0.0218818 -0.0260306 -0.0437085 -0.00572278 0.0554405 0.0511808 -0.025399 0.0118942 0.0149262 0.0128717 0.0193557 0.0257527 0.0267781 0.0645332 -0.0329682 0.0126482 -0.00700729 0.0190835 0.0106699 -0.0805283 -0.0731279 -0.0509318 -0.0607863 -0.0821429 -0.0305273 0.076921 -0.0722332 -0.0436492 -0.0209979 -0.0131314 -0.0542807 0.0161203 -0.0485249 0.0509312 0.0478079 0.0311238 -1.96472e-05 0.0512872 -0.0334824 0.0478941 -0.0532674 -0.0231594 0.0124412 -0.0238529 0.0161787 0.0159703 -0.0647039 -0.00143074 0.0417564 -0.0614133 -0.00286247 0.0315187 0.0733416 -0.00230894 0.0460259 -0.0232268 -0.0108693 0.00815767 0.0356368 0.0322291 -0.0739148 -0.0937981 0.0295604 -0.00931865 -0.00870676 -0.0453045 -0.0416207 0.0247077 0.0170538 0.0162126 -0.0188467 0.0485279 -0.003451 0.0138384 0.00769415 0.0376405 -0.00485006 -0.00802356 -0.0450092 -0.0429615 0.0361192 -0.043704 -0.0138657
252 -0.00787199 0.0471485 -0.0244062 -0.0125316 -0.00115295 0.0198114 -0.0519026 -0.023493 -0.0259989 -0.0328661 -0.0721628 0.0119325 0.100443 0.0200619 -0.028887 0.00378024 0.0301903 -0.0239412 -0.00418804 -0.0529659 -0.0146409 0.0789708 0.0318924 -0.0685185 0.0117364 0.0096325 0.0287322 -0.0140782 0.0062935 -0.000236737 0.0625392 -0.021764 -0.00634328 -0.00648105 0.0600973 0.00893559 -0.0585261 -0.0663218 -0.0575197 -0.0592268 -0.0905 -0.0323536 0.0538643 -0.045498 -0.0428492 -0.00280871 0.0202122 -0.0179795 0.0530684 -0.0675539 0.0487423 0.0350016 0.0404632 -0.00570372 0.0401493 -0.0525348 0.0451359 -0.0757492 -0.00756073 0.0558284 -0.0143346 -0.0204227 0.0210911 -0.0281197 -0.0288582 0.00772357 -0.058408 -0.0144584 0.0218852 0.0671088 -0.01673 0.0138764 -0.0429728 -0.0347601 -0.0131953 0.0545605 0.0332253 -0.0164382 -0.0751292 0.0463781 -0.0207188 0.0131455 -0.03203 -0.0543441 -0.0034053 0.00402472 -0.0340967 -0.0470953 0.0398082 -0.00570702 -0.00487689 0.024884 0.0520656 0.000566553 0.0206885 -0.0169917 -0.014734 0.0459938 -0.0498173 -0.0322238
253 -0.000651139 0.0304405 -0.0182483 0.0143203 -0.00546803 0.00684095 -0.00569983 0.00458199 -0.0141958 -0.0336837 -0.0238701 0.011899 0.0684909 0.0128532 -0.00474955 -0.0123831 0.0404078 -0.0402217 -0.0131997 -0.0274269 -0.0239167 0.0842291 0.0164303 -0.0544048 0.00167086 0.00376111 0.0408431 -0.0127608 0.039443 -0.0746288 0.042314 -0.0225017 -0.0149179 -0.0178334 0.0774396 0.020811 -0.0294055 -0.0627024 -0.021961 -0.0487792 -0.0918132 -0.0457642 0.0365385 -0.0556532 -0.0607321 -0.00321259 0.0060983 -0.0137 0.0408543 -0.0892425 0.0307815 0.000285574 0.0494831 -0.0291787 0.0297408 -0.0667067 0.0305663 -0.0537749 0.00455983 0.0434715 0.0247689 0.0034916 0.0272425 -0.003049 -0.0426799 -0.00344754 -0.0455312 -0.0239922 0.0216669 0.0754129 -0.0170262 0.00431906 -0.0369185 -0.0236678 -0.0432291 0.0147361 0.0266866 -0.011647 -0.0460651 0.030335 -0.0278187 0.0135092 -0.0370854 -0.048344 -0.0375007 0.0191237 -0.0325901 -0.0240112 0.00348755 -0.00416595 0.00550173 0.0347371 0.0481409 0.0195838 0.0216862 -0.0254655 0.0235087 0.0274146 -0.0504891 -0.0356287
254 -0.0014797 0.0207484 0.0129589 0.0325212 0.00714192 0.0378506 -0.0261927 -0.0217184 -0.0456556 -0.00810498 -0.0131629 -0.0467173 0.0658026 0.00908433 0.00698369 -0.0218837 0.0150193 -0.030638 -0.0363145 -0.0261894 0.017394 0.0581997 0.0234813 -0.0162811 -0.00940296 0.00994879 0.0263703 0.0217316 0.0433244 -0.0752142 0.0575649 -0.0349438 -0.0480977 0.0124396 0.0381344 0.0112288 -0.0339427 -0.0571021 -0.000663833 -0.0503675 -0.0834374 -0.0567022 0.0455462 -0.064063 -0.0505228 -0.0173828 -0.0109446 -0.0241626 0.017561 -0.0868005 0.0129661 0.00189587 0.0267467 -0.00480062 -0.0264391 -0.0494192 0.028299 -0.0348463 -0.055301 0.0211694 0.035861 0.0299218 0.00411142 -0.0271689 -0.0324769 -0.00956576 -0.062412 -0.030188 0.0501849 0.102339 -0.00748304 -0.0102688 -0.0197472 -0.0423473 -0.00760437 -0.0144982 0.0643671 -0.0510337 -0.042565 -0.0193304 -0.0326894 3.87182e-05 -0.0167423 -0.0324475 -0.0316429 0.018167 -0.0130685 -0.0156887 0.0475388 -0.0153145 0.0759076 0.0266393 0.0352541 0.0163919 0.00357653 -0.0259539 0.00863652 0.0212429 -0.0449193 -0.014999
255 0.0140578 0.0270468 0.0212054 0.00865894 0.0107162 0.053119 -0.0700262 -0.062633 -0.0990042 0.0401297 -0.0349934 -0.0389765 0.100319 0.029783 -0.00422766 -0.00284643 0.02955 0.00125668 -0.0170812 -0.0324375 0.0117287 0.042742 -0.00283364 0.00956579 -0.0251908 0.0329163 -0.00378423 0.0390015 0.0180025 -0.0341972 0.0307836 -0.0511127 -0.0420398 0.00626139 0.0184938 0.0217132 -0.0322286 -0.0455479 0.0122606 -0.0410909 -0.124466 -0.0235982 0.043418 -0.0904978 -0.0344531 -0.0421232 0.00552126 -0.0554922 0.0153087 -0.0507633 0.00745979 0.0265077 0.0150537 0.00958495 -0.0166133 -0.0559977 0.0516257 -0.0271552 -0.0408061 0.0390695 0.0391652 -0.00205759 0.0119838 -0.0572706 -0.0325512 -0.0214312 -0.0562623 -0.0260699 0.0719858 0.106558 0.00986227 0.0188011 0.00708194 -0.054402 -0.000133315 -0.0108765 0.0230038 -0.0428181 -0.0218542 -0.0321353 -0.0495454 -0.00649972 0.00564276 0.0399465 -0.00759219 0.0070372 -0.0210842 -0.0539279 0.0730017 -0.0240131 0.0817986 0.0481401 0.0279575 0.0479232 0.00161761 -0.0135981 -0.0308908 0.0405243 -0.038019 -0.0129805
256 0.0511867 0.0268313 -0.0170757 -0.00553905 -0.0152667 0.0467238 -0.0308753 -0.0703487 -0.0855695 0.00964233 -0.0197139 -0.0027568 0.103511 -0.00352941 -0.0258784 -0.00682553 0.0581174 -0.0212988 -0.00825167 -0.081333 -0.0429591 0.0466533 0.00100861 0.0111639 -0.0335929 0.00657904 -0.0261657 0.0336303 0.0206908 0.00658816 -0.0260087 -0.02141 -0.0362457 -0.0443866 0.00645771 0.0154802 -0.0486352 -0.0246096 -0.0223614 -0.0404504 -0.128718 0.00556003 0.0683855 -0.0999178 -0.00284293 -0.0158324 0.00218186 -0.0782574 -0.00532745 -0.00618827 -0.00572095 0.0417047 0.0192468 -0.00848994 0.0196115 -0.0809165 0.0333216 -0.0473028 0.0132632 0.0138344 0.019942 -8.77813e-05 0.0227626 -0.0600687 -0.0507748 -0.00765495 -0.0536588 0.00785245 0.0771594 0.0553031 0.0259807 0.0383291 -0.00332004 0.00079692 -0.00121002 -0.00294657 -0.024055 0.0144711 -0.0332098 -0.0216894 -0.077797 -0.0216048 -0.0185369 0.0506684 0.0241286 -0.0190844 0.00997542 -0.0511567 0.059 -0.0157311 0.0451596 0.0719672 0.00329906 0.0153961 0.00151294 0.000384956 -0.0153844 0.0232724 -0.0215755 0.00470088
257 0.0647063 0.0285601 -0.00519012 -0.00144684 -0.0123516 0.0270595 0.0056867 -0.0429709 -0.0547456 -0.0360137 -0.028637 0.0179707 0.0554031 -0.000109581 -0.00465326 -0.0345247 0.0347894 -0.0497455 -0.0185955 -0.0681795 -0.0451422 0.0935907 0.0424531 -0.0547133 -0.0104081 0.0116075 -0.00396848 0.02406 0.0276964 -0.022041 -0.00812095 0.0164228 -0.0302158 -0.0232117 -0.0160567 0.0173313 -0.0550967 -0.0225631 -0.0426384 -0.0424876 -0.092271 -0.0259776 0.071455 -0.0860191 -0.0100365 -0.00631929 -0.00107585 -0.0224483 -0.016603 -0.0456333 -0.031712 0.0100474 0.0334386 -0.0274986 0.000627679 -0.0876 -0.00310102 -0.0736471 0.00397805 0.0324819 -0.00843598 0.0537199 0.0300399 -0.0881837 -0.0416465 0.00821244 -0.0598686 0.0178672 0.099324 0.0430923 0.0466337 0.0238207 -0.0238481 0.00650927 -0.0142 -0.00325816 -0.00607003 0.0346853 -0.0578713 -0.0121139 -0.0725426 0.00743338 -0.0580876 0.00475925 -0.00688701 -0.00617399 0.0372398 -0.0284848 0.0648052 0.00663752 0.0366785 0.0614321 0.00169435 -0.0400764 0.0281251 -0.00364056 -0.0214509 0.0344403 -0.0154319 0.0382827
258 0.00536037 0.0259009 0.0374464 0.0239203 -0.0231145 0.0178538 -0.0443498 -0.062005 -0.0488421 -0.0118214 -0.0439392 0.0314183 0.0489019 0.0223606 0.00241339 -0.037622 0.0509103 -0.045254 -0.0229002 -0.0172861 -0.0199125 0.0770417 0.00522978 -0.113805 0.0153982 0.052464 0.0265489 0.0522531 0.0372004 -0.0542388 0.000772501 -0.0192247 -0.0179514 -0.00259042 0.026445 0.0484157 -0.0233911 0.00155938 -0.00178906 -0.0457209 -0.109767 -0.0534236 0.060776 -0.0934819 -0.0239264 -0.0333271 -0.00403811 -0.0187803 0.0090602 -0.0552582 -0.0274675 -0.00673622 0.017856 -0.0107131 -0.0252566 -0.0582187 0.00681473 -0.0620306 -0.0397775 0.057446 -0.0122567 0.0318165 0.0279824 -0.0630125 -0.0240281 0.0218291 -0.0700508 0.0335522 0.064586 0.0532805 0.0512905 -0.00541533 -0.0170562 -0.0122933 -0.0419246 -0.0236055 -0.0115017 -0.00911021 -0.0316747 -0.0050129 -0.0472285 0.00617152 -0.0383468 0.0260616 -0.0358876 -0.000256699 -0.0108925 -0.0119979 0.0504636 -0.00469776 0.0471442 0.037799 0.0013391 -0.037172 0.0333865 -0.0135118 -0.0299198 0.0429368 -0.0245089 0.0222247
259 -0.0346396 0.0290576 0.0369132 0.023802 -0.0237973 0.0329558 -0.0502674 -0.0530062 -0.0421795 0.00847219 -0.0358862 0.0249485 0.0579366 -0.0106989 -0.0156769 -0.0159325 0.0450707 -0.0259674 -0.0173964 -0.0286074 -0.0233145 0.077576 -0.0292247 -0.109965 0.0210665 0.0216456 0.03468 0.0456157 0.0417018 -0.0376715 0.0189068 -0.040477 -0.0521461 -0.0101541 0.0281041 0.0348744 -0.0110289 -0.0260717 0.00896026 -0.0440537 -0.143004 -0.0319378 0.066738 -0.0775824 0.0200607 -0.0386788 -0.00356128 -0.058084 0.0162994 -0.0418976 -0.0098731 0.0250869 -0.00226199 -0.0166065 -0.03921 -0.0411568 0.0213757 -0.0517851 -0.0422406 -0.0105761 0.0176636 -0.029162 -0.00479786 -0.033063 -0.0460748 0.0243832 -0.0681365 0.0213732 0.0307858 0.0593084 0.0265703 0.0046341 -0.0141116 0.00412474 -0.0438191 0.0128312 -0.0109753 -0.0495539 -0.0389867 0.000223121 -0.0135928 0.00492432 -0.0130979 0.0508001 0.00691349 -0.0146867 -0.00524896 -0.0127223 0.0438083 -0.0110351 0.0310936 0.0333675 0.0368036 -0.0303157 -0.00687362 -0.0368948 0.00633333 -0.00451786 -0.0082981 -0.00156489
260 0.0356998 0.0160239 0.0189263 -0.0148322 -0.00529614 0.0164911 -0.0439448 -0.0226821 -0.0759602 -0.00675608 -0.0556698 0.0045793 0.0574282 -0.0309153 -0.0347382 -0.0376855 0.0414095 -0.0410587 -0.0140463 -0.041711 -0.0461936 0.0996633 -0.0058586 -0.0598919 -0.0258353 -0.024401 0.0162514 -0.0202824 0.0497401 -0.0389706 0.0322431 -0.0255899 -0.054317 -0.0166501 -0.00787274 0.0218011 -0.0139523 -0.0575232 -0.00283457 -0.0383708 -0.101256 -0.0247918 0.0738768 -0.0497394 0.0107498 -0.0504665 -0.00948035 -0.0527588 0.00987377 -0.0295418 -0.0301382 0.0141936 -0.0143313 -0.0308306 -0.0289916 -0.0475116 -0.0039952 -0.0531335 -0.0240586 -0.0316251 0.00980913 -0.0173545 0.00452848 -0.0296595 -0.0641991 0.021031 -0.0590915 -0.00620293 0.0307193 0.0619883 0.00574346 0.0283013 -0.00497984 -0.000909506 0.00721189 0.0661932 0.0124136 -0.0183592 -0.0258385 -0.0205424 -0.0105361 -0.00278234 -0.0169689 0.0333439 0.0270864 0.0168235 0.0186168 -0.0345353 0.0523502 0.00845429 -0.00606024 0.0622284 0.0409145 -0.0460528 0.00710135 -0.050503 -0.00202939 0.00207925 -0.00384327 0.00654449
261 0.0810716 0.0115746 -0.0156498 -0.00275238 -0.00435157 0.0171047 -0.0734555 -0.0372795 -0.103329 -0.0155675 -0.0526101 -0.00166346 0.084466 -0.0137545 -0.0256913 -0.0667603 0.0494747 -0.0687377 -0.00526801 -0.0454624 -0.0468456 0.107084 0.00146409 -0.00846739 -0.0488623 -0.0253247 0.0211567 -0.00814893 0.0265645 -0.0514389 -0.000651925 -0.0355607 -0.0398045 -0.0198936 0.0193913 0.0389116 -0.021503 -0.0469978 -0.00911984 -0.0197134 -0.064969 -0.0164479 0.0848519 -0.0281055 -0.0144041 -0.0480234 -0.000735179 -0.0216616 0.0104926 -0.0424436 -0.0760103 -0.0345354 -0.00531287 -0.0180093 -0.0106621 -0.0533222 0.00130017 -0.067052 -0.0604947 -0.0138218 -0.00696472 0.0145561 0.0227658 -0.0335355 -0.0660833 -0.00616183 -0.0320099 0.00146205 0.023382 0.0401048 0.0154584 0.0472694 0.0180793 -0.040295 0.0156883 0.0302866 0.0106102 -0.00656141 -0.0169781 -0.00495774 -0.027073 -0.0121206 -0.0373549 -0.00908675 0.00570921 0.0265339 -0.00101319 -0.0372144 0.0666753 -0.00365238 0.0021287 0.0379527 0.0244053 -0.06053 0.0293497 -0.0474801 -0.0184072 0.0246962 -0.0351994 0.017858
262 0.0384013 0.0380435 -0.00800395 0.0172489 -0.01436 0.0348465 -0.0750432 -0.0683549 -0.102201 -0.000225478 -0.0177658 -0.00233141 0.0968182 -0.0154082 -0.00419856 -0.0371478 0.038938 -0.057032 -0.016327 -0.0240389 -0.0194306 0.108076 0.0103912 -0.0106534 -0.00354304 -0.00733814 0.0257885 0.0228248 0.0123501 -0.0510539 -0.0175826 -0.0243391 -0.059077 -0.0266415 0.0196291 0.0406932 -0.0430219 -0.059398 -0.0194774 -0.0389808 -0.0499157 -0.0165494 0.0666227 -0.0525629 -0.00423483 -0.0268546 0.0178692 0.0128559 -0.0146783 -0.0676583 -0.0467682 -0.0465478 0.0157349 -0.0392272 -0.00716364 -0.0534583 0.0212775 -0.0456854 -0.0668195 -0.0122307 0.0206904 0.0122232 0.04214 -0.0240454 -0.0748595 -0.00458676 0.0174111 0.00795795 0.0133215 0.0186455 0.0291156 0.0688451 0.037995 -0.0364341 0.0115192 0.0131528 0.0144912 -0.0332238 -0.0527183 0.0146626 -0.0372685 -0.00370769 -0.0262662 0.0071304 -0.00617666 0.0167018 -0.0253599 -0.038717 0.0529184 -0.0245422 0.0314983 0.00494643 0.0160629 -0.0468029 0.00253105 -0.0252894 -0.0258664 0.0434369 -0.0304737 0.0236669
263 -0.0101075 0.0378104 0.0199044 0.00674514 -0.0404427 0.0351956 -0.0529966 -0.081077 -0.0758885 0.0323111 0.00583032 -0.00383895 0.0421408 -0.0291329 -0.0256894 -0.0322223 -0.0130434 -0.0410922 -0.00146334 -0.0298522 -0.0161883 0.0970914 0.0224972 -0.0462881 0.0356596 -0.028642 -0.00103151 -0.009857 0.0534667 -0.0529693 0.00484814 -0.0154893 -0.0393365 0.0112262 -0.00502367 0.0552734 -0.0472719 -0.0669766 0.0056979 -0.0554437 -0.0720279 -0.0377085 0.0281705 -0.075957 -0.0167998 -0.00508064 -0.00968176 -0.0171033 -0.0249567 -0.0879861 -0.00222242 -0.0316654 0.0238827 -0.0445515 0.00194039 -0.0369229 0.0252272 -0.0282931 -0.0572222 0.0063525 0.017349 -0.00420065 0.0491802 -0.0111299 -0.0865908 0.0385827 0.00506154 -0.0357179 0.0180187 0.0345043 0.0421217 0.0610656 0.0291172 0.0113761 -0.000292324 0.0296104 0.0295852 -0.0592445 -0.0380956 -0.0036893 -0.0265988 -0.00413657 -0.00860572 0.0346824 -0.0542249 0.0347675 -0.0135479 -0.0396109 0.0215395 -0.0175597 0.0208798 0.0355908 0.0276558 0.0108914 -0.0181019 -0.00445298 -0.0257778 0.0393855 0.00903505 0.0139832
264 -0.00295864 0.0290485 -0.0176826 0.0224358 -0.0476997 0.0254157 -0.0524558 -0.0680495 -0.0635453 0.0303377 -0.0113722 -0.0144095 0.0286879 -0.0249452 -0.0308467 -0.00579647 0.0124319 -0.0533453 0.0122458 -0.0536058 -0.0434864 0.0662001 0.035568 -0.0574928 0.0424734 -0.0240731 -0.00236759 0.00557021 0.0555436 -0.0335821 0.0503476 -0.0121978 -0.00332723 0.0495059 -0.000299336 0.0671894 -0.0214496 -0.0617976 -0.0111517 -0.0473601 -0.101749 -0.0576187 0.00887516 -0.0778395 -0.0138112 -0.0037344 -0.0176945 -0.0288684 -0.0341542 -0.0715433 0.0137513 -0.0230904 0.0217763 -0.0342916 0.036158 -0.00961417 0.030369 -0.0702106 -0.0535407 0.0163791 -0.00629309 -0.0177908 0.0248983 -0.017314 -0.0774546 0.0170153 -0.0485594 -0.0399716 0.0408173 0.0559514 0.0481678 0.044444 -0.00673 0.0174807 -0.0164697 0.00293555 0.0430431 -0.0657805 -0.0187785 0.00533573 -0.00545225 -0.0229292 -0.00708211 0.014739 -0.0280589 0.0323588 0.00720796 -0.0145302 0.0054254 0.00254603 -0.0215218 0.0470088 0.0277686 0.0123202 -0.0273196 0.00943511 0.00417784 0.00179616 0.0127876 0.017395
265 0.0142455 0.0390942 -0.0384664 0.0387152 -0.0152806 -0.00735656 -0.0760365 -0.0478935 -0.0911784 0.0344636 -0.0121968 -0.0103542 0.0455663 -0.0293921 -0.0297745 0.00235065 0.0571795 -0.049725 0.0273838 -0.0471899 -0.0407235 0.0903941 0.0436818 -0.0387182 0.008831 -0.0118215 -0.0139814 -0.0245695 0.0234894 -0.0322815 0.0752915 0.00923913 -0.00207573 0.0171236 0.0100732 0.0530679 -0.0139148 -0.0557446 -0.0444807 -0.0561899 -0.0980909 -0.0622378 0.0503984 -0.0399879 0.0194805 -0.0122026 0.00715697 -0.0192177 -0.00605362 -0.0391924 0.00656562 -0.0472142 0.0246854 -0.0138311 0.0490002 -0.0245957 0.0570994 -0.0825156 -0.0550121 0.0531585 -0.00189134 -0.00496002 0.035793 -0.0618703 -0.0657398 -0.0467835 -0.0730289 -0.0170923 0.0368853 0.0121641 0.0428523 0.0138215 -0.01172 -0.0376352 -0.0257585 -0.0255699 0.0587957 -0.056876 -0.034576 0.0174272 -0.0124381 0.0112179 -0.0115802 -0.00561978 0.0204677 0.00498631 0.015977 0.00463971 0.0137903 0.0201197 0.0088675 0.0268465 0.0353377 -0.0284689 -0.0159137 0.0165834 -0.0157765 0.0398501 0.00824638 0.0581271
266 0.0320992 -0.0120307 -0.0380261 0.029273 -0.0346572 -0.00887541 -0.0614393 -0.0792732 -0.0917384 0.0512974 -0.00964389 0.0114644 0.0368738 -0.0336861 -0.0338591 -0.0112797 0.0406734 -0.0485819 0.0452082 -0.0649479 -0.0421535 0.0802152 -0.00482003 -0.0379067 -0.0438667 0.00662334 -0.0141142 -0.0303279 0.0416444 -0.0364231 0.0269482 0.00839521 -0.00965236 0.020725 0.0204515 0.0277894 -0.0247211 -0.0563579 -0.0216039 -0.0695008 -0.0941429 -0.0349078 0.0730718 -0.0477351 0.0305007 -0.0195599 0.00477774 -0.0262971 0.0144841 -0.0468798 -0.00134028 -0.0496036 0.0217306 -0.00911496 0.0286528 -0.0431433 0.0651019 -0.0412076 -0.069644 0.0653013 0.0126474 0.00999477 0.0335136 -0.0822195 -0.0708974 -0.0344185 -0.0466499 -0.0149109 0.0223845 0.0375343 0.0135402 -0.0347446 -0.0122719 -0.0316572 -0.0277766 -0.0115547 0.039729 -0.0659301 -0.021529 0.00469565 -0.0369033 0.0256161 -0.0213163 -0.0210306 -0.0016402 0.0391712 0.011249 0.00488344 0.0364638 -0.00854944 0.0655335 0.0283858 0.0625222 -0.0104687 -0.0153095 -0.00147349 -0.0387309 0.0513509 -0.00856126 0.0746493
267 0.0530163 -0.0252049 0.00514309 0.0213811 -0.0679829 0.00878556 0.0184094 -0.0861042 -0.0651604 0.0235437 0.00966023 0.0226615 0.0595543 -0.0430953 -0.0483455 0.00118648 0.00179009 -0.047841 -0.00837249 -0.0389533 -0.0621042 0.0765962 0.0137111 -0.00196664 -0.0446794 0.0206904 -0.0226565 0.00254262 0.0368343 -0.0218597 0.0099934 0.00719205 0.00710407 0.0460745 -0.0187725 0.0331464 -0.0103467 -0.0659522 -0.0215495 -0.0608885 -0.0950035 -0.00843754 0.0292189 -0.0507985 -0.00120413 -0.0266026 -0.0299555 -0.0184529 -0.0292941 -0.0563062 -0.0114623 -0.0619885 -0.00539333 -0.047956 0.0233452 -0.0361697 0.0699752 -0.00775283 -0.0777558 0.0148259 0.0290447 0.00802237 0.00547187 -0.052479 -0.055325 0.0161415 -0.020999 -0.00562157 0.0180375 0.0449587 -0.0309149 -0.0424716 -0.00899978 -0.0298655 -0.0254296 -0.0128818 0.0163249 -0.0602781 0.014686 0.00445615 -0.0401824 -0.0259151 -0.0168179 -0.0124509 -0.0118775 0.0553256 -0.0200118 -0.0380715 0.0300001 -0.0447843 0.0875614 0.0295868 0.0641015 0.00933687 -0.0131684 -0.00552344 -0.0120259 0.00729719 -0.00875279 0.0349971
268 0.0104845 0.00830547 0.0207698 0.0393739 -0.0438909 0.0325943 0.0358352 -0.0510712 -0.0687871 -0.0176056 0.000653241 0.00185053 0.0592366 -0.0336029 -0.0169956 -0.00629312 -0.0156752 -0.0604945 -0.0155552 -0.03992 -0.0470469 0.0748769 0.0478635 0.0258176 -0.0271477 0.0419952 -0.0542593 -0.0360352 -0.00273821 -0.036593 0.0318447 0.0169808 -0.0205937 0.0170143 -0.0554206 0.0364945 -0.0248678 -0.0663347 -0.00564513 -0.0482231 -0.0765159 -0.00686566 0.017747 -0.0112164 -0.011046 -0.0442815 -0.0582667 0.0245848 -0.0340225 -0.0565104 -0.0414871 -0.0605131 -0.00681073 -0.0325242 0.0133324 -0.0240026 0.051825 -0.0411259 -0.0679838 -0.0203088 0.0139421 -0.0155875 0.0143261 -0.0406478 -0.0511575 -0.0142127 -0.0385537 -0.0176019 0.020391 0.017288 -0.0118288 0.000855323 0.00106504 -0.0697492 0.0224335 -0.014264 0.0148386 -0.0324012 0.0257228 0.0282982 -0.050111 -0.0325603 -0.0309827 0.0179649 -0.010696 0.0444647 -0.017316 -0.0283176 0.035997 -0.0556733 0.0741462 0.0306173 0.025917 0.0025422 0.033318 -0.0138985 -0.0188351 0.0113177 -0.00613969 0.0335312
269 -0.00511584 0.0301929 -0.0198555 0.0636756 -0.00684301 0.0144228 -0.0218316 -0.0534259 -0.0442231 0.0151077 -0.0219745 0.0174343 0.0463573 -0.0098819 -0.0300014 -0.0332701 0.016944 -0.0649491 0.0288966 -0.0834314 -0.0179276 0.0659553 -0.0115669 0.0210801 -0.0208218 0.0426653 -0.020254 -0.0728331 -0.021483 -0.0631323 0.00879622 -0.00381358 -0.0609149 0.00602244 -0.0389806 0.0421523 -0.0422185 -0.0651779 0.000932392 -0.0367603 -0.0624693 -0.00340557 0.0237431 -0.0269175 0.0025869 -0.0103648 -0.0737462 -0.0212608 -0.00727985 -0.0540963 -0.0198788 -0.03194 0.0143266 0.0209514 0.0239224 -0.0266154 0.0754684 -0.0635946 -0.0769865 0.00919999 0.0174285 -0.00386541 0.0373604 -0.051294 -0.0933749 -0.0223008 -0.0549815 -0.00407777 0.00986937 0.0388758 0.0110592 0.0415718 -0.00540294 -0.0523448 -0.00384314 -0.0236493 0.0113232 -0.0162509 0.00218515 0.0273438 -0.043263 0.0109754 -0.0590972 0.0304275 0.00537499 0.0388925 -0.00757415 -0.00417882 0.0245791 -0.036164 0.0614427 0.0413986 0.0330753 -0.0135653 0.0430752 0.00173681 -0.00917903 0.0420876 -0.0280166 0.0166099
270 0.0385838 0.054384 -0.0139805 0.0491697 -0.00930191 -0.00693003 -0.0159579 -0.0734062 -0.039366 0.0223301 -0.0152934 0.0108672 0.0624433 -0.030245 -0.0876608 -0.0235421 0.0257895 -0.0769177 0.0249086 -0.0535201 -0.0209332 0.0686865 -0.039264 -0.00907728 -0.000387295 0.0101377 0.0106286 -0.0396583 -0.0126437 -0.0752736 0.00178415 -0.0152452 -0.0388466 0.0221028 -0.00422837 0.0580253 0.00547063 -0.0849042 -0.0156857 -0.0384265 -0.0417553 0.0307659 0.0405366 -0.0344143 0.0410898 0.017497 -0.0637572 -0.0738264 0.00837055 -0.0836118 -0.00231913 -0.0419 -0.00952711 -0.00770364 0.00825387 -0.0193407 0.107875 -0.0267884 -0.052248 0.0101159 0.0259848 -0.0296409 0.0441424 -0.0430083 -0.091997 -0.00171313 -0.0328351 -0.0166879 0.00912455 0.00223271 -0.0353044 0.0406806 -0.00115204 -0.047726 -0.0269106 -0.0333901 0.0276768 0.00356934 -0.0339685 0.034938 -0.0177576 0.018341 -0.0416863 0.0320122 0.0242296 0.0453732 -0.0180322 -0.0118257 0.0173565 -0.0175576 0.0676687 0.038949 0.0556553 0.00617387 0.0220422 0.0464811 -0.00611221 0.0364013 0.000360217 0.0254488
271 0.0415709 0.0167112 0.00467078 0.000872365 -0.0341214 0.0307317 -0.0111525 -0.0496405 -0.0635231 0.00586735 -0.00761992 -0.0112471 0.0484336 -0.0251465 -0.0572975 0.0188127 0.00237917 -0.0852148 -0.001069 -0.00830731 -0.0610968 0.0571001 -0.0197107 -0.025171 0.00360556 -0.00505613 0.0171823 -0.0420597 -0.00494327 -0.0358533 0.0490661 0.0267064 -0.0226643 0.00872936 0.0176359 0.0466956 -0.0107743 -0.0908346 -0.00825042 -0.0608505 -0.024321 -0.00381531 0.0435123 -0.0607544 0.0358991 -0.0161908 -0.0308373 -0.0485606 0.011484 -0.0971091 -0.0343382 -0.0339546 -0.00324936 -0.00258725 -0.00193425 -0.0185181 0.0612282 -0.0417184 -0.0263556 -0.0267814 0.0159308 -0.0223844 0.0217278 -0.0328266 -0.0383261 0.00904639 -0.0639663 -0.0510363 0.0564624 -0.00705791 -0.0503307 0.0325221 -0.0116451 -0.0559409 0.0173002 -0.00480968 0.0409906 -0.0149288 -0.0428338 0.0247027 -0.0253342 0.0141847 -0.0248514 0.0395847 0.0152011 0.0493282 -0.0196521 0.0220636 0.0398264 -0.0184083 0.0460385 0.024515 0.0407775 0.0169988 0.0304899 0.0356513 -0.0318692 0.0218555 0.0402407 0.0502393
272 0.00543258 -0.0059112 -0.00762423 -0.0294398 -0.0484643 0.0562229 -0.0105756 -0.0728971 -0.0316231 -0.0178341 -0.0137333 -0.03494 0.0533352 0.0221184 -0.0314032 -0.000598542 -0.025581 -0.0745437 -0.00175906 0.0128492 -0.0457048 0.0857194 -0.0275189 0.00627732 -0.0387512 0.00840549 0.00544987 -0.0182339 -0.023436 0.0251899 0.0820739 0.0154158 -0.0212228 -0.0142512 0.0135428 0.0457556 -0.00689013 -0.081302 0.026866 -0.0489872 -0.0217423 -0.0415423 0.0571417 -0.056549 -0.0109222 0.00118139 0.0173826 -0.027312 -0.011425 -0.0462728 -0.0273176 -0.0234484 0.0234124 0.0161334 0.0083553 -0.0310629 0.0228565 -0.070567 0.00490313 -0.0262803 0.0318815 0.0189174 0.00548534 -0.0499079 -0.0181334 0.0223205 -0.0782344 -0.00860807 0.0640397 0.0433999 -0.00654449 0.0168656 -0.0260175 -0.0201286 0.0213804 -0.0082012 0.0291447 -0.0459244 -0.00707762 0.0361882 -0.0419181 0.0173164 -0.00130058 0.0347744 0.00349461 0.0559215 -0.0446607 0.0207392 0.0474256 0.00485677 0.0677727 -0.000589343 0.0432747 -0.0317509 0.0462042 0.0158473 -0.0262598 0.0467431 0.0273335 0.0433508
273 -0.0283024 0.053153 -0.00567564 0.000584094 -0.0352302 0.0617203 0.00843533 -0.109086 0.00909016 -0.0174741 -0.0232298 -0.0442801 0.0779333 0.0210187 -0.0403121 -0.00740019 -0.0557119 -0.0395337 0.0169281 -0.014626 -0.00376319 0.0789509 -0.031083 0.0367818 0.00276758 0.0567597 -0.0220243 0.0156009 0.00419014 -0.00445022 0.0630757 -0.0121939 -0.0143718 -0.0305192 -0.00730763 0.070522 -0.00323917 -0.0508966 0.0301447 -0.0228726 -0.0144329 -0.0283492 0.0468818 -0.0270239 -0.00115394 0.0260897 0.0462132 -0.046878 -0.00326491 -0.0324247 -0.00409639 -0.0252486 0.0248124 -0.0100314 -0.0259837 -0.0471699 0.0511338 -0.0925958 0.0260064 -0.0138136 0.0326949 0.0259375 -0.00995247 -0.0304383 -0.0293506 0.0239389 -0.0747564 0.0128022 0.0400539 0.0604079 0.0261089 0.00321567 -0.0304067 -0.0249292 -0.0259722 -0.0105597 0.031045 -0.0479493 -0.0213738 0.0410003 -0.0313695 0.00159737 0.016711 0.00641895 -0.0186249 0.0423651 -0.0278991 0.00753504 0.0429376 0.0279419 0.0727634 -0.015494 0.0647465 -0.0390986 0.0572751 0.0345632 -0.0100953 0.0898668 0.00772678 0.058133
274 -0.00623641 0.0755117 0.0177313 0.031969 -0.0326952 0.0270565 -0.0163356 -0.0625594 0.00047117 0.00356985 -0.023054 -0.000781646 0.0702485 0.00686633 -0.0309461 -0.00365325 -0.0541927 -0.0360395 0.0154106 -0.0490861 -0.0249624 0.0449784 -0.0277775 0.00181614 0.0048811 0.0792175 -0.0166832 0.00597639 0.0439045 -0.0387484 0.01007 0.00847356 -0.0290303 -0.0116811 -0.0242276 0.0547806 -0.0380921 -0.0394132 0.0437596 -0.0354062 -0.0371924 -0.0397315 0.0157549 -0.0473725 0.0381959 0.00256948 0.0246174 -0.062024 0.00695487 -0.0683313 0.0288389 -0.0144869 0.0335814 -0.0107454 -0.0313514 -0.0327988 0.0260972 -0.102313 -0.00456555 -0.0310184 0.0232238 0.012477 -0.0127343 -0.0320271 -0.0417468 0.0235348 -0.074056 -0.0208391 0.0220798 0.0469332 0.00787144 0.0336997 -0.00687032 -0.0191662 -0.0667559 0.00248709 0.035186 -0.0170984 -0.0275843 0.00999454 0.00294313 0.011056 -0.0119228 -0.0210732 -0.0267486 0.0369382 0.00109071 0.00276904 0.0465332 0.0256023 0.0385508 -0.0291588 0.0521859 -0.0352328 0.0473282 0.0290488 -0.00523771 0.091401 0.0329632 0.0638904
275 0.0285834 0.0424579 0.00267838 0.014547 -0.0411075 0.000595046 -0.0275768 -0.0293676 -0.0222241 0.00207143 -0.000997008 0.0221027 0.0556552 0.00657178 -0.0231227 -0.0126281 0.0101058 -0.0529248 -0.00450356 -0.0441752 -0.0330285 0.0904127 -0.0380426 -0.00910445 -0.0325484 0.0598812 -0.0294689 0.0181858 0.0108031 -0.0161621 0.00637161 0.0172554 -0.0285905 0.0287119 -0.0449078 0.0251489 -0.0323552 -0.0608751 0.0187892 -0.0370625 -0.0531653 -0.0497187 0.0172964 -0.0954222 0.0247764 0.00362441 0.0167697 -0.0400726 0.017606 -0.112684 0.0146676 -0.0116602 0.0308457 0.0191065 0.0114259 -0.0327628 0.0242085 -0.0786029 -0.037275 -0.0280557 0.0129686 0.0107671 0.00949746 -0.0345765 -0.0456222 0.0139725 -0.07639 0.00817787 0.0504651 0.0621115 0.0154611 0.0704655 -0.00693951 -0.00413726 -0.0468021 -0.00764474 0.0151762 0.0317324 0.0210403 0.00361828 -0.0251222 0.0235521 0.00141095 -0.0405223 0.00108545 0.0282167 -0.0227998 -0.00823886 0.0188618 0.000612222 0.0391732 -0.0200433 0.0375416 -0.0165463 0.0392136 0.0206255 -0.00261624 0.0535039 0.0381624 0.0558775
276 0.000607584 0.0328158 -0.0192036 0.003552 -0.00682324 0.0383448 0.00486585 -0.0592291 -0.0528526 0.00837594 0.0175757 -0.0168367 0.0582997 -0.0114165 -0.00742029 0.00136968 0.041264 -0.0516399 -0.0163285 -0.0260001 -0.016359 0.140962 -0.0382949 0.00787722 -0.0199582 0.0233274 -0.0221363 0.00345127 -0.0167691 -0.0039571 0.0549752 -0.00951003 -0.0297855 0.0348117 -0.0152228 0.00077378 -0.0220606 -0.0474669 -0.038054 -0.0315993 -0.0581042 -0.0135431 0.0423443 -0.102123 0.00556685 0.0343013 0.0333333 -0.0700729 0.025361 -0.0752449 0.0209582 -0.0194859 0.0169802 0.0466491 -0.00165932 -0.0526115 0.0565166 -0.075742 -0.0596026 -0.0380801 0.0144114 0.0178892 0.0126437 -0.0339716 -0.0619888 -0.00603126 -0.0748975 0.0405884 0.0808318 0.0490252 0.0515926 0.0612145 0.00102287 -0.0137419 0.00421828 -0.0188381 -0.0127679 0.0355447 0.00638109 0.0211081 -0.0513343 0.0209305 -0.00517475 -0.0135912 0.013826 0.0194262 -0.000233318 -0.0111031 0.0255624 -0.0271559 0.0690611 -0.00506614 0.0330586 -0.0151649 0.0237289 0.00570132 -0.0179349 0.01491 0.00999282 0.0493839
277 -0.0421413 0.040179 -0.0336816 0.0129146 0.0302683 0.0395591 0.0286877 -0.0641892 -0.0590185 0.00466651 -0.00877653 -0.0299713 0.0456749 -0.0126536 -0.0346551 -0.0212246 0.00614636 -0.0522459 0.00606702 -0.0490783 -0.0548983 0.109826 -0.0148236 0.00425717 0.00855297 0.0172562 0.00994281 -0.0216716 -0.00381821 -0.0407632 0.0617452 -0.0127481 -0.0353214 0.0128032 0.000776989 0.0336513 -0.0222216 -0.01261 -0.0336945 -0.0497612 -0.0299784 -0.00253919 0.0528168 -0.0676207 -0.0287428 0.0455822 0.0627079 -0.0729602 0.016854 -0.0201389 0.00271352 -0.0013679 0.0255222 0.0438567 -0.0276115 -0.0586332 0.0459934 -0.0476622 -0.0454293 -0.0381307 0.0145083 0.020732 0.00705203 -0.0425326 -0.0400373 0.0216989 -0.0452454 -0.00687321 0.0669104 0.0492495 0.0571694 0.0232509 0.00870114 -0.0188803 -0.0142754 -0.0260382 -0.0166236 -0.00141858 -0.0476642 0.0045598 -0.000321766 0.0111234 -0.0340086 0.0196259 -0.00619674 0.0501213 0.0494421 0.0130852 0.0408032 -0.00889299 0.0814586 -0.0121067 0.0450444 -0.0198269 0.0206882 -0.0269485 -0.0542846 0.00892935 0.021966 0.0409503
278 -0.0397723 -0.000359282 -0.03532 0.0356628 0.00693396 0.0190941 0.00842012 -0.0503714 -0.0508937 0.000480782 -0.00144533 -0.0352997 0.0303163 0.0121008 -0.0434915 -0.0328443 0.0068872 -0.0253696 0.0228336 -0.0741569 -0.0607162 0.0530697 0.016753 -0.0333006 0.00105224 0.0200221 0.00159682 0.00201009 -0.0025647 -0.0545878 0.0287685 -0.0170973 -0.0514018 -0.00865066 0.00144696 0.0875296 -0.0285528 -0.0282257 -0.0114074 -0.03475 -0.00626415 0.0108068 0.0435549 -0.0313893 0.00870813 0.0316219 0.0986908 -0.0112491 -0.0134183 -0.0361692 -0.00974064 -0.018691 -0.00396603 -0.00264651 -0.0243573 -0.0376858 0.0657778 -0.0551268 -0.0241573 -0.0217356 -0.0153838 0.00844096 0.00561612 -0.0415673 -0.00457858 0.0159425 -0.0198267 -0.0397575 0.0627239 0.059848 0.0199721 0.010175 0.0185208 -0.0428668 -0.0470737 -0.0154784 0.0290333 0.000513411 -0.0573318 -0.0112247 0.0122107 -0.00695664 -0.00800646 0.0198674 -0.00975254 0.0803198 0.0315101 0.0369001 0.0683832 0.0119785 0.0532869 -0.00378036 0.0595489 -0.0140632 0.0187537 -0.00211017 -0.0877086 0.0180035 0.0518769 0.0635836
279 -0.00774003 -0.0108914 -0.0238996 0.0178364 -0.0411199 0.0505655 -0.0220103 -0.0187952 -0.0656633 0.0347011 0.00988527 -0.0639815 0.063854 0.0161925 -0.00325612 0.016351 0.0422513 -0.0125208 -0.0110391 -0.0488328 -0.0499092 0.0521871 0.0264603 -0.0602842 -0.00544508 0.0113603 -0.0204937 0.0303447 -0.0181366 -0.0397973 0.0111618 -0.0339242 -0.0221159 -0.0194245 0.00369169 0.0704447 -0.0351345 -0.0675443 0.0120135 -0.0260316 -0.0371337 0.00324461 0.03897 -0.0414622 0.0601694 0.0155874 0.0812505 0.00157111 -0.0371375 -0.0685865 0.0190068 -0.0493931 -0.0231287 -0.0467015 0.0150874 -0.0217433 0.0591452 -0.0752313 -0.0200222 -0.0453992 -0.00229972 0.00429568 0.00728798 -0.027373 -0.0336157 -0.0150953 -0.039512 0.0032219 0.0861294 0.00597977 0.0221124 0.0352273 0.0256962 -0.0559442 -0.0299018 -0.0138142 0.0719242 -0.0297977 -0.0407451 -0.00600106 -0.0420559 0.00839853 0.0206095 -0.00865128 0.0157547 0.0459889 0.0132376 0.0388265 0.0744022 0.000286725 0.03295 -0.00229728 0.0316232 -0.0129546 0.00273524 -0.0159118 -0.0950308 0.0194695 0.0500085 0.0551667
280 0.0150035 -0.0124917 0.00380946 -0.00168599 -0.0423269 0.0598659 -0.00980242 -0.0302934 -0.064536 0.0250739 0.0173821 -0.0530033 0.0838835 -0.0103472 0.000733739 0.0110514 0.0520101 -0.0396802 -0.0253244 -0.0193925 -0.0630594 0.0850725 0.0422747 -0.0349689 -0.0170663 -0.00345812 -0.0242883 -0.00180045 0.00957429 -0.0448236 0.0261388 -0.0355671 -0.012764 -0.00773966 -0.0141882 0.0592352 -0.0302921 -0.0820427 0.0346664 -0.0731417 -0.0503729 -0.0311596 0.0516866 -0.0899967 0.0199932 0.026085 0.0349229 -0.0556083 -0.0672974 -0.0791264 0.0189579 -0.0436799 -0.00328931 -0.0317708 0.0281753 -0.0252402 0.0316924 -0.0549764 -0.0354337 -0.0353194 -0.00571428 0.00293194 0.0320452 -0.0339323 -0.0466818 -0.0287793 -0.0415441 -0.00662384 0.0654291 0.00967783 0.0440216 0.0370197 0.00206238 -0.0470809 0.00399587 -0.0183081 0.040226 -0.0322033 -0.00870001 0.0103745 -0.0567129 0.0400066 0.0278893 -0.0144063 0.0140742 0.0337869 0.0308459 0.0468574 0.0685261 -0.0188987 0.0394343 0.00932843 0.0112298 -0.0250187 0.016979 -0.0304914 -0.100159 0.0249982 -0.0199582 0.0330431
281 0.0253557 0.00403818 0.0243901 -0.0305072 -0.0131695 0.0349483 0.0207564 -0.0697987 -0.0506458 0.0165153 -0.00198101 -0.046852 0.0498856 -0.0311467 -0.0459593 0.0129225 0.0502767 -0.0230239 -0.0460176 -0.0587255 -0.082961 0.0702464 0.0326914 -0.023025 -0.0198417 0.00479048 -0.0329075 -0.0149192 0.0244053 -0.0386473 0.0750385 -0.0024365 -0.0316191 0.0147678 -0.00414765 0.0911719 -0.0164251 -0.0731602 0.0269608 -0.0786964 -0.0504439 -0.0245713 0.0637866 -0.0912352 -0.00547163 0.0455051 0.0189838 -0.0680007 -0.05235 -0.0713783 0.00541153 -0.0716394 -0.0120058 -0.0190528 -0.016276 -0.0402779 0.0306694 -0.0287545 -0.0727466 0.00278776 -0.04631 -0.00540265 0.0193579 -0.064278 -0.011494 -0.0189243 -0.056128 0.00803583 0.0495939 0.0093042 0.0326611 0.0144335 -0.00676795 -0.0411407 0.0269069 -0.0124113 0.044595 0.00888298 0.025607 -0.0198448 -0.0308725 0.0395122 0.0111055 -0.00560184 -0.00400809 0.0437233 0.00765769 0.046143 0.0651265 -0.00423831 0.0471799 0.0353563 0.0197452 -0.0457792 0.0233377 -0.00972078 -0.0641678 -0.0068204 -0.0246979 0.0415492
282 0.0277906 0.00231206 0.0143251 -0.0228194 -0.00989442 0.0281935 0.0253707 -0.041605 -0.0500345 0.0403002 -0.042423 -0.0346435 0.0234021 -0.00982831 -0.0204058 0.026426 0.0409477 -0.0298097 -0.0526174 -0.0752973 -0.0634059 0.0417407 0.0163708 -0.00714832 0.000432433 0.00200579 -0.0401234 0.00314461 0.00844904 -0.0493033 0.067552 0.0320142 -0.0294465 0.00766337 0.0193274 0.0814229 -0.0372253 -0.0565328 -0.0230579 -0.076625 -0.0622659 0.00243591 0.053291 -0.0663684 0.00108268 0.0154668 0.0154015 -0.001352 -0.0407486 -0.0662062 -0.000367261 -0.0813106 -0.0102115 -0.0236127 -0.0272309 -0.016746 0.0450608 -0.0432733 -0.0726551 -0.0151214 -0.0272004 -0.000547629 0.0245084 -0.0583634 0.00509737 -0.0276192 -0.049425 0.0402468 0.0509952 0.0114187 0.0250711 0.00538726 0.00792316 -0.0322739 0.0425178 -0.0046778 0.032143 0.00279165 -0.0123565 -0.0179779 -0.012914 0.0513398 -0.0191799 0.0198978 -0.00199025 0.0222066 0.0086338 0.0166275 0.0410569 0.0204785 0.0493823 0.0180109 0.0352682 -0.026443 0.0218004 -0.0277653 -0.0606765 0.00849299 0.0489644 0.0534737
283 -0.00750587 -0.0204538 -0.0184318 -0.00868362 -0.0285544 0.00680949 -0.0266839 -0.0456725 -0.0513947 0.043757 -0.0274203 -0.0414791 -0.00100022 0.00855463 0.00994355 0.00705101 0.00802028 -0.0526876 0.0099275 -0.0555031 -0.0480716 0.0542332 0.00203054 0.0176466 0.0160606 0.0140584 -0.0285427 -0.0163595 -0.0197302 -0.0241068 0.0330628 0.0347407 -0.0052272 0.0233625 -0.0129133 0.0266817 -0.0612032 -0.0635372 -0.0225552 -0.0863413 -0.0545898 -0.00657014 0.0408151 -0.0569628 -0.0106181 -0.017168 0.00700712 0.0114208 -0.026101 -0.0630034 -0.0139012 -0.0286063 -0.00411725 -0.00264896 -3.9203e-05 -0.0115961 0.0298101 -0.077463 -0.0703717 -0.0582894 0.00311647 0.00830194 0.0591157 -0.05504 -0.0367148 -0.0389419 -0.0381489 0.0438045 0.0495752 0.0147518 0.0548614 0.0470928 0.00192395 -0.0299624 0.0289737 0.00877032 0.00591577 -0.0327524 -0.0398556 0.0015158 -0.027825 0.0567591 -0.0410653 0.00388496 0.0179697 0.0301785 -0.00424878 0.027119 0.0324536 0.0483893 0.0353277 0.0514104 0.016079 -0.00298892 0.0144195 -0.0519647 -0.0435808 0.0231071 0.0402943 0.0753481
284 -0.00778035 -0.0139599 -0.00193399 -0.0256683 -0.0453756 0.0210258 -0.0543272 -0.0431236 -0.056561 0.0334486 -0.00293583 -0.0291398 -0.00113796 0.015832 -0.0153634 -0.00780595 -0.0269438 -0.0418226 0.00747515 -0.0341899 -0.0263351 0.0256834 0.0125292 0.0340074 0.0428688 0.0403044 -0.0109754 -0.032328 -0.0304422 -0.0103711 0.0547321 0.0209843 0.0237013 0.0609823 0.0055044 0.0542229 -0.0242199 -0.0797443 -0.00790644 -0.0641047 -0.0724382 0.00990657 0.0298786 -0.0308632 0.0159754 -0.0279903 0.00259371 -0.0427148 -0.00464056 -0.0788939 -0.00322981 -0.0123532 -0.0372841 -0.0274113 -0.00152144 -0.0331668 -0.00422809 -0.0493534 -0.077691 -0.0619025 0.00118917 0.00607859 0.0552554 -0.0437296 -0.0480382 -0.061671 -0.0226255 0.011187 0.0307362 -0.00641507 0.0685983 0.0554949 0.00879784 -0.0530572 0.0119286 5.45244e-05 0.0308709 -0.0514095 -0.0370587 -0.039792 -0.0190673 0.00383552 -0.0065004 -0.0303722 0.0277151 0.0273869 -0.0645353 0.0208133 0.0459423 0.0227217 0.0433594 0.0767977 0.0174003 -0.0478579 0.00565111 -0.0127887 -0.0113183 0.0306327 -0.0160705 0.0714033
285 0.00268887 -0.0245401 0.0207426 -0.0170306 -0.0205325 0.0218455 -0.00839159 -0.0106474 -0.0596132 0.0241675 -0.0153972 0.0135163 0.0305205 0.0473121 -0.0288547 -0.0303288 -0.0232708 -0.0133047 -0.0254042 -0.0328249 -0.0424621 0.0192758 0.0540095 0.0137078 0.0402061 0.0479365 0.00297258 -0.0264207 -0.0226242 0.00316147 0.0625286 -0.00937826 -0.00306731 0.00249314 0.0261245 0.0688054 -0.0259099 -0.0600144 -0.0069704 -0.0823241 -0.0624899 0.00767108 0.0072743 0.00348826 0.0136682 -0.0148624 0.0114668 -0.0535034 0.00581836 -0.0869603 0.0298004 -0.0349272 -0.0470806 -0.0265236 -0.018022 -0.0480567 -0.0355324 -0.0533945 -0.0602858 -0.00894064 -0.0108008 -0.00144089 0.0403257 -0.0534985 -0.0303504 -0.0584836 0.00204874 -0.0236129 0.0130719 -0.00394403 0.0240023 0.0501803 -0.00543448 -0.0405852 -0.00550485 -0.0173892 0.0238058 -0.0296524 -0.0137598 -0.0441706 -0.0169307 -0.0259799 0.031468 -0.00557197 0.0163671 0.0293349 -0.0304283 0.052059 0.0301566 0.01464 0.0388038 0.0637298 0.0118353 -0.0725253 -0.020949 -0.0179432 -0.0249607 0.0375457 -0.0209874 0.0566971
286 0.0110321 -0.0282698 0.0175513 -0.0088275 -0.00145857 -0.0064706 0.0182408 -0.00204236 -0.0581427 0.0336177 -0.0253129 -0.0140422 0.0246258 0.0241169 -0.00688773 -0.0384324 0.00533559 -0.00451298 -0.027886 -0.107888 -0.0735668 0.0300363 0.0631131 -0.0192338 0.00646057 0.0627204 0.0104183 -0.011686 -0.0212597 0.0369217 0.0632776 -0.0197102 -0.0211931 -0.0103799 0.011932 0.0428837 -0.0473719 -0.0519859 0.00836687 -0.0917102 -0.031494 -0.0332948 0.00946075 -0.0138846 -0.0182693 -0.0114573 -0.0153862 0.00467744 0.0203312 -0.0842278 0.0114598 -0.0575022 -0.0222721 0.00112085 0.0266482 -0.0323758 0.0184665 -0.046688 -0.0300748 0.0133072 0.0114547 -0.00650132 0.0525739 -0.0615608 -0.0184876 -0.040524 0.0063107 0.0013473 0.017015 0.0277791 -0.0141482 0.0512778 -0.0207334 -0.0140644 0.00222289 -0.020231 -0.00221301 -0.0360813 -0.000669108 -0.0164143 -0.0407519 0.0144342 0.0135096 0.0307184 0.0201185 0.00925362 0.000183682 0.0854557 -0.020991 0.0431417 -0.00293297 0.0482933 0.0250409 -0.0309876 -0.0129605 -0.0253778 -0.0492098 0.0737639 0.0370959 0.0313009
287 0.00896233 0.0275871 0.000386194 -0.0102072 -0.0316844 0.0115508 -0.0172956 -0.0431164 -0.0422397 0.0345025 -0.0512198 -0.0133071 0.0359496 0.0135792 0.0114785 -0.042516 0.0140915 -0.00518196 -0.0227764 -0.0999371 -0.061151 0.032996 0.0461974 -0.00919209 0.0281722 0.0381891 0.000160672 0.00708156 -0.0338142 0.013333 0.0800056 -0.0261698 0.00458402 0.0525275 0.00800301 0.0629386 -0.0481924 -0.0610489 0.00618088 -0.0592143 -0.0375563 -0.0400418 0.0145605 -0.0581649 -0.0074812 0.00404931 -0.0233864 -0.00822008 0.0230665 -0.0998291 -0.000341389 -0.0519044 -0.00554187 -0.0305365 0.0202821 -0.0111846 0.0788275 -0.0298664 -0.0332862 -0.0223761 0.0376665 0.0145483 0.0502427 -0.0467034 -0.0278925 -0.0274884 0.0197264 0.0249942 0.0205163 0.03368 -0.000127549 0.0118631 0.00843383 -0.040353 0.00161211 -0.0407172 0.0189968 -0.0397043 0.0104546 -0.0107968 -0.0141678 0.0433764 0.0124967 0.016868 0.0281813 0.016588 -0.0337643 0.0360305 -0.0243985 0.0216665 -0.0212344 0.020084 0.0198901 -0.0213872 -0.0306518 0.0105975 -0.0170208 0.0364916 0.0533272 0.03574
288 -0.00882485 0.0265824 0.00745432 -0.00997966 -0.0617745 0.0453519 -0.0330064 -0.0848328 -0.0319925 0.0292943 -0.0633334 -0.00404169 0.0531144 0.0427783 0.0179987 -0.051013 0.0259108 -0.0163537 0.0133518 -0.0267614 -0.0678011 0.0324617 0.074616 0.0285974 0.0513002 0.0138044 0.00237423 -0.0224918 0.00276607 -0.0306352 0.086074 -0.028774 0.0223506 0.0742293 0.00619816 0.0217491 -0.0545124 -0.0667951 0.0149873 -0.0629405 -0.0433244 -0.0383252 -0.00535733 -0.0600611 0.0166153 -0.00873957 -0.000144132 -0.0393894 -0.00454172 -0.0885278 -0.00979486 -0.0595583 -0.00993898 -0.0493213 -0.0176621 -0.0139506 0.0621146 -0.0542051 -0.0589946 -0.0543783 0.0173521 -0.0200668 0.0786652 -0.0170137 -0.0477673 -0.00164005 0.0284842 0.00132409 -0.000283841 0.0539121 -0.0134371 0.0396414 0.0249135 -0.0571042 -0.00637458 -0.0547628 0.0181402 -0.00511828 0.00148246 -0.006571 0.0187076 0.024841 0.00316396 -0.0043878 0.0324406 0.0486124 -0.0127228 0.0469425 -0.0029891 0.00322587 0.0166004 -0.0123725 0.0268864 0.00150074 -0.035705 -0.0259297 0.000609448 -0.0192424 0.0107311 0.068451
289 -0.00780134 0.000589012 0.00872177 -0.00861607 -0.0421496 0.0545876 -0.00803887 -0.0478732 -0.0458112 0.0152795 -0.0135472 -0.00875211 0.0246589 0.0324681 -0.00928142 -0.0728367 0.0346516 -0.0179298 0.0216313 -0.0349748 -0.0849969 0.0401585 0.0463445 0.0215888 0.0278049 0.0258263 0.00922963 -0.0177415 0.0123678 -0.0225261 0.0656685 -0.00969892 -0.027734 0.0318854 0.000910129 -0.0153292 -0.0599519 -0.066263 0.0045195 -0.0501135 -0.0449434 -0.0454395 0.012027 -0.0167592 0.0215773 -0.000345141 0.0172654 -0.0425565 -0.0125729 -0.0789363 0.00702528 -0.0566775 -0.00744459 -0.0529068 -0.0300975 -0.02987 0.0131724 -0.0578633 -0.0753698 -0.0471505 0.00614094 -0.00253496 0.0861382 -0.0200329 -0.0527336 0.00437748 0.0185422 -0.0219039 0.00880874 0.0881466 -0.0282659 0.0683192 0.00777286 -0.0391944 -0.0015748 -0.0310641 0.0233633 -0.00227339 0.00232321 -0.0288774 0.0046574 0.0248949 -0.040442 -0.00534716 0.0133868 0.0683813 0.00481998 0.052838 0.00790354 0.00889793 0.0133434 0.0101959 0.0456996 0.0126287 0.000210729 -0.049273 -0.0373386 -0.0115573 0.0313865 0.0637957
290 -0.0121075 0.00995689 -0.00647351 -0.0126276 -0.0165287 0.0249917 -0.000965073 0.00733455 -0.0723054 -0.00956415 -0.00111126 -0.00568436 0.0332715 0.0159028 -0.0194432 -0.0604527 0.013754 -0.0169204 -0.0048943 -0.061811 -0.0555257 0.0703173 0.0477959 -0.044449 0.0121615 0.0478292 -0.00697428 0.0125809 -0.012585 -0.0063671 0.0507535 -0.0192383 -0.0588531 0.0130308 -0.00685953 0.022858 -0.0619986 -0.0428243 -0.000525193 -0.0444498 -0.057462 -0.0195008 0.0384007 -0.018527 0.0126802 0.0386467 -0.00751065 -0.0726632 0.0116745 -0.0874784 0.0397948 -0.0414956 0.00721849 -0.0565693 -0.0113685 -0.0420191 -0.0194335 -0.0446508 -0.0563293 -0.0269374 0.00928873 0.00948016 0.0525159 -0.0352895 -0.037521 -0.00423716 -0.00770492 0.00893 0.027013 0.0697208 -0.0267183 0.0513223 -0.0142287 -0.0105788 0.0117845 -0.0101695 0.0301212 -0.0464606 -0.000551051 0.0111783 -0.0137472 0.0214644 -0.0502726 -0.00312358 0.00252081 0.0712023 0.0239567 0.0290524 0.0235445 0.0466874 -0.021754 0.0497646 0.03223 -0.0203179 0.0231588 -0.000639788 -0.0276349 -0.00532904 0.0861073 0.0427303
291 -0.0396713 0.0322354 0.0141509 0.0297743 -0.0146279 0.0160412 0.0016864 -0.00749613 -0.0729386 -0.0296164 -0.0211801 0.016604 0.0896158 0.000993835 -0.0156864 -0.0323002 -0.00961274 -0.0388433 -0.0119014 -0.0775118 -0.0573247 0.0356868 0.0890605 -0.0603629 0.0377486 0.0641585 -0.00513637 0.016927 -0.0298965 -0.00525779 0.0776716 -0.00714201 -0.0130443 0.049618 -0.0173093 0.0297439 -0.0375747 -0.021275 0.0262199 -0.0494946 -0.0433541 -0.00250147 0.0301874 -0.0427251 -0.0399167 0.0106706 -0.026735 -0.0432456 -0.00215588 -0.070608 0.0546743 -0.0542047 0.0308711 -0.0546648 0.0127751 -0.0340015 0.00187214 -0.0259463 -0.0535642 -0.0272998 -0.00147373 -0.015885 0.0428921 -0.0259944 -0.0038678 -0.00431495 -0.0194523 0.0300458 0.0332625 0.0489824 0.015834 0.0636675 0.00306426 -0.00863668 -0.0032113 -0.0142415 0.0294655 -0.0396732 -0.0230347 0.0604882 -0.0331392 0.0393398 -0.0190804 -0.021352 0.0196288 0.0319075 0.0370407 0.00599224 0.0149744 0.0777093 -0.0302727 0.0274294 0.00613173 -0.0505185 -0.0186068 0.00235972 -0.0357815 0.0145313 0.084314 0.0234664
292 -0.0427429 0.0241169 -0.0098078 0.0329999 -0.00221197 -0.0110259 0.0020732 -0.0196441 -0.0643276 -0.00710019 -0.0281262 0.0465908 0.0737936 0.0343753 -0.0145221 -0.0152188 -0.00093824 -0.0376208 0.011273 -0.0809131 -0.102807 -0.0235097 0.0582641 -0.0208365 0.0527128 0.0457732 -0.0220362 0.00740467 -0.0307171 -0.00382076 0.0971099 0.0053881 0.00215238 0.075433 0.00973763 0.0648005 -0.0142696 -0.0465026 0.0365366 -0.0166793 -0.0405582 -0.0209485 0.0187699 -0.0668544 -0.0606317 -0.0129995 -0.0209062 -0.0153713 -0.0021094 -0.0510664 0.0644644 -0.0554887 0.0295287 -0.0664277 0.011072 -0.0187656 0.0249282 -0.033858 -0.0760887 -0.0152236 -0.0170692 0.020267 0.0553966 -0.0362275 0.00222546 -0.0119271 0.0147045 0.0165581 0.0381517 0.0727233 0.0299765 0.10011 0.00542887 -0.0292493 -0.00301851 -0.00143311 0.042243 -0.00732938 -0.0168563 0.0139598 -0.0674541 0.049375 0.0219678 -0.0327046 0.0418203 0.0475875 -0.0111422 0.0220245 0.00560599 0.0635335 -0.0141836 0.0332721 -0.00687172 -0.0645576 -0.0173096 -0.0435112 -0.0569053 0.066336 0.005709 0.0442074
293 -0.0561845 0.00867935 -0.0617644 -0.00633921 -0.0113868 -0.0209849 -0.00950516 -0.00690259 -0.0615591 0.00401804 -0.0418977 0.0255375 0.0519977 0.0595647 -0.0120761 -0.00708048 -0.00074919 -0.0348967 0.00118988 -0.0698645 -0.0891097 -0.00162769 0.019279 0.0125666 0.0594223 0.0162779 -0.0492533 0.0397979 0.000892783 -0.0236995 0.0720429 -0.0239395 -0.0168601 0.0467848 0.0321991 0.052836 0.00175014 -0.0596835 0.0247055 0.00428459 -0.0693051 -0.0197122 -0.0183411 -0.0406886 -0.0143501 -0.00882413 -0.0187282 -0.0312477 0.0102476 -0.0392543 0.0586342 -0.0354368 0.0166996 -0.0883694 -0.0158668 -0.0213443 0.0231699 -0.0405846 -0.0754848 -0.00469163 -0.0237405 0.0372143 0.0416512 -0.0668422 -0.0254453 0.00953762 0.0219498 0.00589232 0.0453233 0.0863913 0.011492 0.0755349 -0.00283897 -0.0178645 0.0373255 0.00704776 0.0348234 0.00461658 -0.00502735 -0.0138074 -0.0529978 0.0590445 0.00765794 -0.0236089 0.00805463 0.0924087 0.0256763 0.0274674 -0.0252545 0.0605916 0.01105 0.0373939 0.0249433 -0.0315844 0.0260903 -0.0788574 -0.060812 0.0479781 -0.0123545 0.0575829
294 -0.0271377 0.0466418 -0.0337651 -0.0118278 -0.00853104 0.00733565 -0.0259598 -0.010005 -0.0601796 0.00454161 -0.0497449 0.0283421 0.0565252 0.0115234 -0.0128351 -0.00813925 -0.00573225 -0.0331966 -0.0285299 -0.073652 -0.0530772 0.017538 0.0143528 0.00840147 0.062069 0.0385753 -0.0051364 0.0498488 0.00715852 -0.0562364 0.0597129 -0.0459398 -0.0261376 0.00994559 0.00269598 0.0314566 0.0202275 -0.0546943 0.00520524 -0.023037 -0.0619506 -0.0142251 -0.0176916 -0.0217345 0.00909477 -0.0359189 -0.0112772 -0.0367835 0.0118186 -0.045368 0.0202697 -0.0298368 0.0203222 -0.0201277 -0.0317029 -0.00953847 0.0418205 -0.0134975 -0.0428481 -0.00435727 -0.0108376 0.00441062 0.0137993 -0.0808981 -0.0324819 -0.0134495 -0.00239148 0.00430267 0.0476092 0.0557857 -0.0114431 0.044981 0.00516282 -0.000954162 0.0480139 7.85556e-05 0.0156479 -0.0127231 0.0134022 0.0195564 0.0116692 0.0417915 -0.0227476 0.0165998 0.00388194 0.0622285 0.0820136 0.011572 -0.0319133 0.0640518 -0.0111081 0.00971871 0.0333071 -0.0130892 0.0591045 -0.0590247 -0.0567562 0.0424112 0.0113756 0.0190325
295 -0.00960316 0.103939 -0.0161418 -0.00553848 0.00131927 0.00631939 -0.0346462 0.000673805 -0.0565683 0.0138329 -0.0182626 0.018472 0.0568824 0.0214445 -0.0019172 -0.018427 -0.0117849 -0.036598 0.00798963 -0.0969826 -0.037311 0.00256567 0.00196847 -0.0336009 0.0404416 0.0526944 0.0153647 0.0169532 -0.0031632 -0.0459558 0.0448116 -0.0234581 -0.0294523 0.0101196 -0.0061843 0.0830653 0.0281694 -0.0613005 0.0299338 -0.048206 -0.0716583 -0.022915 0.0264061 -0.0485834 0.0206467 -0.0465192 0.0180112 -0.0143201 -0.00641349 -0.0704365 0.00286717 -0.0112209 0.0358184 0.0228281 -0.0309453 -0.0120525 0.0402983 -0.00236598 -0.0604161 -0.00260029 0.00836065 -0.00560801 0.00407676 -0.0628321 -0.018839 -0.0255946 -0.012739 0.0127572 0.0542248 0.0337439 -0.0257888 0.0661564 0.0241678 0.00699585 -0.00168287 -0.0173378 0.0334199 -0.000731181 0.0197283 0.0164713 -0.000286947 0.035573 -0.023954 0.0217657 0.037431 0.0523801 0.0445029 0.022142 -0.0208249 0.0975541 -0.0464579 0.0162528 -0.0108921 -0.0499783 0.0346467 -0.0249392 -0.0134815 0.0700873 0.0522312 -0.0227327
296 0.00891887 0.068949 -0.0262804 0.0118191 -0.0183179 0.0141097 -0.024036 -0.0301831 -0.0394939 -0.00259422 -0.00635413 0.0023726 0.0783937 0.0586745 0.00346389 -0.0585526 0.0120919 -0.0411071 0.0395121 -0.115958 -0.0331504 0.0192348 0.0119243 -0.0447838 0.0108842 0.0392106 -0.00313008 -0.00161372 0.0431372 -0.0109876 0.0303874 -0.0062688 -0.0156681 0.0342255 -0.00167666 0.0569242 -0.0102715 -0.03817 0.0399327 -0.0399415 -0.0745131 -0.0159021 0.050702 -0.0589841 0.0318164 -0.0029762 -0.0191406 -0.018167 -0.0411457 -0.0830337 0.0517608 -0.00667464 0.0507989 -0.0192351 -0.0014545 -0.0388689 0.00410882 -0.0243325 -0.102906 -0.0183553 -0.0284236 -0.0303613 0.0323013 -0.0557564 -0.0144032 -0.0112585 0.00644212 0.0595186 0.0462129 0.0864379 -0.0189387 0.0726454 0.0410291 0.00528562 0.00108414 -0.0199752 0.0155438 0.0343598 -0.0214473 0.0138516 -0.0450055 0.0764399 0.0106675 -0.0265257 0.0388537 0.066466 0.0382948 0.031421 -0.0320435 0.0978861 -0.020696 0.0289535 -0.0164323 -0.0550632 0.0248957 -0.0543619 0.00244257 0.0451576 0.0734664 0.0139635
297 0.0381848 0.0440652 -0.00635654 0.0334657 -0.0153643 0.000535453 -0.0754022 -0.0497098 -0.0545865 0.00501817 -0.0303572 0.0287021 0.0652204 0.031921 0.0218953 -0.0488732 0.0580179 -0.0491969 0.0303756 -0.0814644 -0.072786 0.0231286 0.0479101 -0.0627866 0.0296659 0.0409718 0.024282 0.0135643 0.0543205 0.012434 0.0542936 -0.0366544 0.00705138 0.050866 0.016408 0.0185967 -0.0146265 -0.0348481 0.0253588 -0.0478805 -0.0548338 -0.0548192 0.043809 -0.0263439 -0.0193249 0.00201062 -0.037731 -0.0269348 -0.0184222 -0.0707157 0.112392 0.000241957 0.0166789 -0.0596348 0.00882824 -0.0431586 -0.00397111 -0.0488693 -0.127032 -0.0150755 -0.0336489 -0.0598225 0.0443077 -0.0555928 -0.0201148 -0.0044393 0.0259707 0.0616493 0.0454175 0.0901817 0.00733032 0.0636454 -0.00868381 -0.0131125 0.0435911 -0.0182169 -0.00314615 0.0153391 -0.0466335 0.0100551 -0.0235228 0.0961319 0.0110199 -0.0353817 0.0463321 0.0628641 0.0441824 0.0242226 -0.00485296 0.0758024 -0.0176518 0.0179503 -0.0152475 -0.0503952 0.0668418 -0.0784538 -0.0334035 0.0633155 0.030993 0.0572408
298 0.00465755 0.0345106 0.000763579 -0.00328309 -0.0319465 0.017734 -0.0662694 0.00927666 -0.0782428 0.00987308 -0.00138477 0.0428172 0.0323077 0.0114254 -0.00866772 -0.0198623 0.0730221 -0.0331704 0.0169512 -0.0640626 -0.0539908 0.0130976 0.0166358 -0.0433685 0.0366209 0.0440735 0.0203019 0.0149155 0.00769713 0.0202974 0.0881687 -0.0254194 0.0111195 0.0403336 0.0242933 0.0356804 -0.0243205 -0.0537098 0.0178184 -0.038574 -0.0739932 -0.116468 0.0366012 -0.0357295 -0.0205523 0.01191 -0.030993 -0.0673741 0.0133348 -0.0415021 0.0808206 0.0294414 -0.0105631 -0.0592974 -0.00265625 -0.0563434 0.00452033 -0.0211355 -0.0899785 0.0107703 0.0158486 -0.0596046 0.0185753 -0.0727791 0.00844102 0.0130463 0.00333448 0.0440588 0.0427795 0.0360627 0.013766 0.0167752 -0.0168059 -0.0163272 0.0355963 -0.0269756 -0.0148274 -0.019321 -0.0144509 0.00990322 -0.0259059 0.0907346 0.00423633 -0.0172037 0.0280589 0.0689637 0.00704168 0.0117199 0.0369119 0.0737872 -0.0327656 -0.0108514 -0.00801917 -0.0780506 0.0549385 -0.0522403 -0.0269791 0.0447162 0.0218626 0.039782
299 0.00307831 -0.0100176 -0.0141776 -0.0524836 -0.0501868 0.0364886 -0.00195687 0.0145828 -0.0555732 0.0109969 0.0109891 0.0301639 0.034306 0.0230503 -0.0239931 -0.0324825 0.0404425 -0.0168633 -0.0286654 -0.0934051 -0.0337282 0.0168468 -0.0103159 -0.00368918 0.0316551 0.0298784 -0.00988128 0.00953634 0.00814823 0.0407777 0.092465 0.0204218 0.00597097 0.0424769 0.0178456 0.0248392 -0.0157243 -0.0478043 -0.00299544 -0.040774 -0.0806369 -0.0814888 0.0537202 -0.0832209 0.00426272 0.039492 -0.0234951 -0.103208 -0.0277477 -0.0288737 0.0196334 0.0100055 -0.0123194 -0.0608455 -0.00488818 -0.0464025 0.026746 0.00783567 -0.068696 0.0212117 0.0211608 -0.0237503 -0.0162632 -0.0901174 -0.0057786 0.0376929 -0.0193423 0.0632579 0.0414949 0.0630737 0.000712924 0.0145058 0.0225739 -0.0042777 0.0180948 -0.0175691 0.00454667 0.00372758 0.0267372 0.0217365 -0.067811 0.0462331 0.0204328 -0.00159724 0.0155465 0.0892004 0.0212595 0.00816731 0.0376611 0.0659063 -0.029523 -0.0141723 0.00961919 -0.05259 -0.016054 -0.0520511 -0.0333544 0.0119724 0.033359 0.00158618
300 0.0220398 -0.0284726 -0.012658 -0.0182606 -0.0171577 -0.0127082 -0.0117951 -0.0370405 -0.0330703 0.0251849 -0.00901193 -0.0262285 0.0416649 0.0141439 -0.0118968 -0.0490043 0.0237214 -0.0200666 -0.0414031 -0.0988437 -0.0562428 0.0241544 0.00230805 -0.0197287 0.0708862 0.0126553 -0.0273541 0.0184396 0.0173684 0.035608 0.0648506 -0.0136274 -0.00163868 0.0621673 -0.0103404 0.0164865 -0.0176016 -0.0415316 0.00474211 -0.0592225 -0.0351104 -0.0460922 0.0652338 -0.0745267 0.000349498 0.0263768 -0.0195083 -0.0607119 -0.0353371 -0.00492683 0.0120302 0.0117196 -0.0155984 -0.0477698 0.0146711 -0.00659068 0.0175606 -0.0226188 -0.0743701 0.0275437 -0.00712038 0.021937 0.0167638 -0.0836746 -0.0422613 0.0327397 0.0050309 0.0285538 0.013708 0.0491262 -0.0169307 -0.00320876 -0.00746495 -0.0469652 -0.00183398 -0.00308142 0.0246545 0.00736734 0.00236574 -0.0265957 -0.0779613 0.0313852 -0.0110263 0.0212196 0.0325881 0.0891444 0.0510408 0.0214019 0.00260951 0.0830134 -0.0452231 -0.0182645 0.025197 -0.00331123 -0.0101588 -0.0663939 -0.0559395 0.0619876 0.0462188 0.0213467
301 -0.00885919 -0.0119578 0.00269824 0.0013701 0.0124754 -0.0241093 -0.0686022 -0.0328588 -0.033926 0.0115143 -0.0240611 -0.0166306 0.0271739 0.00805985 0.0124737 -0.0301182 0.0349913 -0.0634093 -0.00734219 -0.110072 -0.0739491 0.0486687 -0.00293663 -0.041431 0.07014 0.006005 -0.0263126 0.0226029 0.0277154 0.0229959 0.0322589 -0.0526806 -0.00792397 0.0593779 -0.0149662 0.0367113 -0.0245988 -0.0581361 0.0189437 -0.0709191 -0.052851 -0.0557419 0.0604447 -0.0463419 0.0229037 0.0223308 0.0076553 -0.0170739 -0.00105888 0.00526992 0.0287192 0.0284718 0.00198502 -0.022761 0.0108719 -0.00228705 -0.0105846 -0.0246583 -0.0352309 0.0210495 -0.0371026 0.0104531 0.0790786 -0.0981246 -0.0333035 0.00153111 0.010341 -0.0132677 -0.0182355 0.00661004 -0.0162863 -0.0393001 0.0043318 -0.070245 0.021113 0.00861879 0.0226319 -0.0167846 0.00369248 -0.0108424 -0.0247791 0.0620769 -0.00348613 0.00495934 0.00969365 0.0703508 0.00563984 0.0441353 -0.00643082 0.0899364 -0.0641907 0.0197746 0.0123017 -0.0145405 0.0253611 -0.0174102 -0.00649558 0.0727793 0.0550437 0.0643442
302 -0.00758904 0.0306072 0.0122249 -0.00567614 -0.00701059 0.0126371 -0.0633316 -0.0308367 -0.0232611 -0.01611 -0.0196923 0.0310344 0.0539177 0.00704601 0.0224553 -0.0521978 0.0586076 -0.100178 -0.0135679 -0.0847596 -0.0651266 0.0405436 -0.00543531 -0.0112109 0.0240623 -0.00259797 0.0252992 0.0120894 0.00360239 0.0142573 0.0408851 -0.0131608 0.0124245 0.0587632 0.00900737 0.00909879 0.000963602 -0.0778741 0.0304672 -0.054786 -0.0728239 -0.058922 0.0499664 -0.0258743 0.0143116 0.0197612 0.0010955 -0.0210637 0.00169365 0.0102905 0.0598986 -0.00438441 0.0173131 -0.0198124 0.0038286 0.000311027 0.0190297 -0.0257036 -0.046694 0.0418238 -0.0363648 -0.019328 0.0666834 -0.0991523 -0.0293542 -0.00198123 -0.0252496 -0.00900291 0.0371949 0.0250432 -0.0264153 0.0176723 0.0266953 -0.0177285 0.00809302 0.0171288 0.0413072 -0.0180209 0.0260768 0.0333742 -0.00426905 0.0792469 -0.010761 -0.0201035 -0.00431488 0.0592022 0.000552547 0.0327177 0.0221217 0.0582159 -0.0504262 0.0247405 0.0107805 -0.0574031 -0.00296915 -0.0209174 0.00928985 0.0507321 0.00347787 0.0729326
303 0.0249701 0.0451075 0.0131811 -0.00180203 -0.0242263 -0.00695309 -0.00628396 -0.0243349 -0.0401045 0.00353562 0.00300251 0.0159379 0.0755066 -0.0251924 -0.0250581 -0.047612 0.0714974 -0.0736093 -0.00759588 -0.0572574 -0.0331548 0.0211714 -0.0242527 -0.00683064 -0.0111722 -0.00375211 0.0282204 -0.001492 -0.00677503 0.00970999 0.0354278 -0.00825121 0.0162599 0.080513 0.0104395 -0.0154332 -0.00450684 -0.0677022 0.0540612 -0.0517055 -0.0619593 -0.0938076 0.044175 -0.0610205 -0.0360435 0.00600088 -0.0430241 -0.0332101 -0.0214611 -0.0314523 0.0432952 0.00177489 0.0309545 -0.0228234 -0.000483091 0.00252569 0.0469277 -0.0276302 -0.0702973 0.0532016 -0.014139 -0.00151323 0.0797359 -0.0615788 -0.0414773 0.01057 -0.0218441 0.000668458 0.0913052 0.0781935 -0.0441091 0.0562774 0.0151128 0.0165846 -0.0319426 0.0166673 0.0301137 -0.000447152 0.026975 0.0221231 -0.0291239 0.0809641 -0.0552985 0.00337019 -0.0129478 0.101667 -0.0233841 0.0130415 0.041562 0.028136 -0.0355909 -0.0116212 0.00443181 -0.0479649 0.00496071 -0.0404029 -0.0133999 0.0641625 -0.0283621 0.067186
304 -0.0041236 0.0160801 -0.0193286 -0.0259055 -0.0424926 -0.0368402 -0.0144548 -0.0150917 -0.0616162 0.0196186 0.00404803 0.00569722 0.0598438 -0.0133304 -0.0369407 -0.0362905 0.0528221 -0.0311267 -0.00170565 -0.0536968 -0.024097 0.0271 -0.0116183 -0.0234026 -0.00612336 0.00958337 -0.0486787 0.0051303 -0.0276936 0.0406775 0.0274894 0.000808812 -0.00403687 0.06163 0.0434574 0.00266478 -0.0232119 -0.026439 0.0482195 -0.0456291 -0.0911235 -0.0670428 0.0327199 -0.06476 -0.0340059 0.00925038 -0.00957874 -0.0558017 -0.0234332 -0.0597541 0.0215566 0.0104451 0.0404756 -0.0745029 0.0114839 -0.0065212 0.0204828 -0.0325573 -0.0644376 0.00391383 0.00261777 0.0375287 0.0903405 -0.0648135 -0.0280684 -0.00320945 -0.00384076 0.0186962 0.0854987 0.0770387 -0.0141128 0.058038 0.0260709 0.00679091 -0.0146361 0.0209547 0.0163586 0.0265616 0.0303137 0.00474944 -0.017702 0.094468 -0.0388542 -0.00894449 -0.0229776 0.10425 -0.0267656 -0.00286768 0.0437326 0.0262952 -0.0832721 -0.0233155 -0.00882267 -0.0413673 0.0425671 -0.0535198 -0.013968 0.0575527 0.0339419 0.0546576
305 -0.0237315 -0.00661503 0.0252899 -0.0281363 -0.0477743 -0.0267592 -0.0141777 -0.0387848 -0.0508144 0.0130251 -0.0319603 0.0269881 0.0520654 -0.0142797 -0.015105 -0.0592925 0.0464517 -0.0401561 -0.0396894 -0.0548233 -0.0288006 0.0127074 0.0107316 -0.0411018 0.0184108 0.0129011 -0.0407768 0.00682545 -0.0235631 0.0301009 0.0605346 -0.0261457 -0.0143746 0.0387518 0.0420148 0.0192193 -0.0145243 -0.0114041 0.047093 -0.0402316 -0.0559038 -0.0228901 0.0179887 -0.0354269 0.00723788 0.0104476 0.050594 -0.0540754 -0.0235108 -0.0359137 0.0439189 -0.0141227 0.0397981 -0.0880235 0.00309149 -0.0121642 0.0142138 -0.0221427 -0.0574807 -0.0139707 0.00419502 0.0452754 0.0724805 -0.108017 -0.0304519 0.0166565 0.0286229 0.0384607 0.0776352 0.0460412 0.0160758 0.0442818 0.0197643 -6.15515e-05 0.0146431 0.0207762 0.00454341 0.0370492 0.033953 -0.000213076 0.0111947 0.0899029 -0.00921515 -0.00128327 -0.00776334 0.0457613 0.0172729 0.000172132 0.0176169 0.0633603 -0.0517535 -0.0380786 -0.00102478 -0.0687248 0.0579893 -0.0409347 -0.0101365 0.0877937 0.0493594 0.0730954
306 -0.0196034 -0.0053608 0.0544638 -0.0105472 -0.0424224 -0.0268184 -0.00666246 -0.00553401 -0.0548167 0.0305713 -0.0398103 0.0152442 0.0569032 -0.00787526 -0.021818 -0.0480319 0.0646062 -0.0398444 -0.028645 -0.0781046 -0.0156733 -0.00287644 -0.00544666 -0.0426444 0.00745252 0.00230143 0.0318866 -0.0148842 0.0199127 0.037689 0.0522842 -0.0398891 0.00443061 0.0595517 0.0414831 0.0148804 -0.0101344 -0.0480877 0.0321857 -0.0474995 -0.0156093 -0.0583949 0.0125285 -0.0438559 0.0141456 -0.0250368 0.0487067 -0.0562139 -0.02028 -0.0181972 0.0352473 -0.0248171 0.0236445 -0.0523218 -0.0128443 -9.55653e-06 0.0337577 -0.0142968 -0.0639409 0.00203954 0.0209987 0.0241752 0.0527887 -0.0972938 -0.0106798 0.0195129 0.00321047 0.0540193 0.0763991 0.0427314 -0.0228225 0.0575727 0.0226744 0.015225 -0.00891471 0.0182389 -0.00760545 0.0335445 0.0386955 -0.00188347 -0.0138866 0.0548785 -0.031014 0.0387811 0.0347772 0.0370353 -0.00727206 -0.00212401 0.0105641 0.0471958 -0.0237639 -0.0171433 -0.00529305 -0.061119 0.0294127 -0.0363533 -0.0156552 0.119406 0.0221136 0.0545161
307 -0.0450118 0.0198722 -0.00387072 -0.0126343 -0.0308138 -0.0290849 -0.0195486 0.0273668 -0.060889 0.0239299 -0.0219801 0.0130307 0.0428757 0.00831308 -0.0180428 -0.035287 0.0416437 -0.0416147 -0.0181392 -0.082439 -0.0139269 0.00257099 -0.0274522 -0.0135931 -0.0233093 0.0300367 0.0274877 0.0101258 0.0139303 0.0433429 0.0174715 -0.00317125 0.00680242 0.0629029 0.0334822 0.0351712 0.00800803 -0.0730156 0.0210644 -0.0553988 -0.0519266 -0.0903348 0.0424334 -0.058089 0.0303472 -0.0408023 0.0244928 -0.089363 -0.0318957 -0.0256083 -0.00522825 -0.0274331 -0.00127432 -0.015999 0.0179333 -0.00792573 0.0415192 -0.0152495 -0.0657609 0.00120523 0.00941611 0.0313701 0.0401423 -0.0783664 0.0165206 0.0240942 -0.0235904 0.0372228 0.0658208 0.0647709 -0.0225677 0.0788526 0.0151111 0.00802685 -0.0276334 0.0392492 0.00689696 0.0115671 0.0326941 -0.00383403 -0.0121593 0.0702187 -0.0593234 0.0117568 0.0248007 0.0673922 -0.0287453 -0.00360829 0.035353 0.0334322 -0.0768298 0.000318589 -0.0300786 -0.025946 0.0162975 -0.0163469 -0.0206055 0.0764211 0.00165625 0.0257491
308 -0.0197907 0.0319576 -0.0226598 0.00232385 -0.0268451 0.00792753 -0.0333815 -0.00124669 -0.0218439 0.00481148 -0.0251785 0.00610946 0.0574605 -0.0244877 -0.00716088 -0.0476155 0.0404368 -0.0268982 -0.0461032 -0.075176 -0.0112699 0.0340103 -0.0013448 0.00632515 0.00500688 0.053261 -0.00356168 0.0357059 -0.010932 0.024966 0.0379989 0.00502741 0.0182281 0.0329699 0.0255647 0.0229532 0.00475238 -0.0673235 0.0185541 -0.0257366 -0.0450563 -0.0511266 0.0725702 -0.0654756 0.0284459 -0.0211329 0.0136592 -0.0523211 -0.0469982 -0.0388645 0.0148326 -0.00738343 -0.00182553 -0.0267789 0.0119529 -0.0160544 0.035412 -0.0280298 -0.0229053 0.00832143 0.0141845 0.0129039 0.0401043 -0.0707076 -0.0390825 0.0293898 -0.0209242 0.00055244 0.0674518 0.0428794 0.0199876 0.0128059 -0.000565976 0.00491442 -0.00371341 0.0788869 0.0342137 0.0206388 0.0203569 -0.0136774 -0.00985634 0.0796949 -0.0752284 -1.54701e-05 -0.00776897 0.0651838 0.00685552 -0.0198389 0.0508014 0.0521433 -0.0664429 -0.010196 -0.0193344 -0.037493 0.0628736 0.00622358 -0.0126874 0.0578517 -0.00733463 0.0294812
309 -0.00786187 0.0123543 -0.0333307 0.0153795 -0.0159595 0.0508361 -0.00891072 -0.00132059 -0.0035908 0.022147 -0.0278764 -0.0108691 0.0544053 0.00908194 -0.00305698 -0.00104102 0.0336795 0.00965373 0.0112342 -0.0806428 -0.0181005 0.0374058 0.0282234 0.00786471 0.0377168 0.00632797 -0.029559 0.0274945 -0.025266 0.0418573 0.0423181 -0.0249963 0.0407501 0.0221192 0.0647061 0.00873227 0.0122407 -0.0595478 -0.00470456 -0.00699537 -0.0397848 -0.021149 0.0626221 -0.0561186 0.00780482 0.00311236 -0.00330671 -0.0438616 -0.0471651 -0.0257073 0.043591 -0.00391021 0.0159054 -0.0430933 -0.00959594 -0.000765476 0.0272329 -0.0310026 -0.010668 0.00886089 0.00299126 -0.0226269 0.0509576 -0.0572491 -0.0643246 0.0366139 -0.00449228 0.0166288 0.0848007 0.0137037 0.00778801 -0.00957185 0.0231575 -0.0263933 0.00136159 0.0768043 0.0358971 0.0332711 0.00532694 0.0216 -0.0415393 0.0501181 -0.0814791 0.0199182 -0.00909675 0.031487 0.0313197 -0.0222022 0.0296772 0.0615621 -0.0416359 -0.0121144 0.0158734 -0.0650996 0.0800077 -0.0154853 -0.0118136 0.099958 0.00741228 0.00653106
310 -0.0364868 -0.00871438 -0.0452527 -0.00383089 -0.0127976 0.0251397 0.0319767 0.0137381 -0.037304 0.00997651 -0.0251565 -0.0137649 0.0565175 0.0484625 -0.000485095 -0.00973194 0.0315783 0.0214301 0.0955839 -0.0955971 -0.0403318 0.000227165 0.0313488 0.0292589 -0.0062585 0.0134788 0.00017173 0.00902371 -0.00172378 0.0477434 0.032639 -0.0281606 0.0382223 0.0024752 0.0607253 0.0250293 -0.0197672 -0.0427249 -0.0123768 -0.0193935 -0.0322208 -0.0226733 0.050064 -0.0529521 -0.00227766 0.0334347 -0.0454129 -0.0637714 -0.0632852 -0.00877267 0.0351413 -0.0265072 0.0560089 -0.0655783 -0.0072692 -0.0129669 0.0161755 -0.0480941 -0.0591887 0.0344969 -0.031645 -0.0313303 0.0151932 -0.0515853 -0.0116633 0.0338754 -0.0119866 0.0242244 0.0991261 0.0339785 -0.0194884 0.0213229 0.0434967 -0.0470354 -0.0123568 0.0816833 0.0473352 -0.000525155 -0.000574504 0.0407556 -0.0447489 0.0349022 -0.0545841 0.0186539 0.0189445 0.0180889 0.0277531 0.0171287 0.0203937 0.0645578 -0.0198561 0.0119832 0.0266621 -0.0640917 0.053066 -0.0332932 0.000920005 0.124914 0.0264112 -0.00469792
311 -0.00973283 0.00839786 -0.0262122 -0.00946451 -0.0281533 0.00459966 0.00439887 0.0159598 -0.0378309 -0.0100508 -0.0333422 -0.0328381 0.0700915 0.0174113 -0.0153908 -0.0549147 0.0525661 0.0300518 0.0664461 -0.100959 -0.0500649 0.0166433 0.0311083 0.0426271 -0.0243113 0.0331362 0.0288864 -0.0193266 0.022778 0.0292401 0.0362856 -0.0105807 0.0433729 0.0164868 0.0420309 0.0408648 -0.056083 -0.0644134 -0.00380499 -0.0606011 -0.0338068 -0.049979 0.0212718 -0.0835363 0.0190841 0.0268507 -0.0570172 -0.0391236 -0.043556 -0.0108841 0.0164485 -0.0312758 0.0553086 -0.0761285 0.0193487 -0.0334258 0.0252328 -0.0501079 -0.0426417 0.0344227 -0.031347 -0.00774967 -0.0468676 -0.0274784 0.00855378 0.0167118 -0.0296695 0.0118721 0.075629 0.0539141 -0.0114865 0.0427429 0.00786482 -0.0226899 -0.0112015 0.055957 0.0319219 -0.0123713 -0.0143774 0.0164541 -0.0272664 0.0425646 -0.0229431 0.000111491 0.0601829 0.0364132 0.00913481 0.00497188 0.0359665 0.0368056 -0.0228292 0.0328575 0.0102587 -0.0657199 0.0550105 0.00443301 0.0140637 0.106713 0.0381131 0.00761069
312 -0.000478729 0.00741592 -0.00863226 -0.0215758 -0.00215236 0.0280205 -0.0367027 0.0356434 -0.020336 0.00893885 -0.0525125 -0.0023659 0.0595198 -0.00127831 0.0135766 -0.0365894 0.0665307 0.0216053 0.0240076 -0.0825737 -0.0555096 0.0627634 0.0102241 0.0230696 0.00779476 0.0237751 0.0108433 -0.0181118 0.00475282 0.0268972 0.0355142 0.0280217 0.0623804 0.0260526 0.0604357 0.0522288 -0.0331297 -0.0959891 -0.00359869 -0.0845398 -0.0477514 -0.0745479 0.0168642 -0.103947 0.0455961 0.0168651 0.010907 -0.0257623 -0.0245211 -0.0599159 0.00765941 -0.0128525 0.0358154 -0.0575012 0.0420411 -0.0466384 0.0458248 -0.0665677 -0.0325426 -0.0146334 -0.013172 0.0111996 -0.012495 -0.0517877 -0.00441378 -0.00132904 -0.0155804 0.0141061 0.0399653 0.0477776 -0.0214665 0.0963899 -0.0370662 -0.0108386 -0.0199283 0.00969992 7.85022e-05 -0.0116481 0.00395691 0.024448 -0.037955 0.0758212 0.00898352 -0.0265952 0.0338733 0.0573571 -0.0141305 -0.0228924 0.0514133 0.0210112 -0.0789835 0.0233185 -0.0310504 -0.0743679 0.0618337 0.0470029 0.0330908 0.0755123 0.0492769 0.019571
313 -0.0140815 0.00639259 0.0115405 -0.0276826 -0.00380535 0.0221886 -0.0180519 -0.0110653 -0.0161003 -0.0160572 -0.0599629 0.0212237 0.0414062 -0.0117731 0.024092 -0.0346916 0.0520797 0.00352871 0.00492821 -0.0680618 -0.0634155 0.0789529 -0.00761821 0.00244958 0.0238369 0.0211856 0.00725032 -0.00454819 -0.00849425 0.0258776 0.0462531 0.0471275 0.0466321 0.0281026 0.0824638 0.0655808 -0.00665812 -0.0715001 0.00645285 -0.0776118 -0.0381141 -0.0245428 0.0318486 -0.0856502 0.0227101 0.0205361 0.0243712 -0.0362362 -0.0446484 -0.0745071 -0.00413609 -0.0241393 0.0486832 -0.0620086 0.0267282 -0.0568367 0.0189703 -0.0611224 -0.0472204 0.00568775 -0.00475992 0.0342126 0.0391827 -0.0864451 -0.022009 -0.00872521 0.0176235 0.0169175 0.0623556 0.0504137 0.0206777 0.0723963 -0.0176223 -0.0166362 -0.0389853 0.039465 0.0214777 0.00821052 0.0081784 0.0385099 -0.0380829 0.0682344 -0.00840837 -0.0284109 0.00551615 0.0818965 -0.0384082 -0.0215022 0.0311483 0.0211927 -0.0384798 0.00341611 -0.0397612 -0.0429241 0.0215678 0.0096466 0.00932761 0.110731 0.0316271 -0.0207323
314 -0.00609597 -0.00057092 0.0271121 0.027317 -0.0061523 -0.0127834 -0.0244004 -0.0468393 -0.0297932 -0.0420835 -0.0549689 -0.0175106 0.0343587 -0.0346006 -0.0180593 -0.0387637 0.0507685 0.0244424 -0.0379893 -0.0745049 -0.030402 0.0344585 -0.00297853 -0.0144325 0.0244355 0.0143672 0.00508195 -0.0059722 0.0053523 0.0172232 0.0372989 -0.00671271 0.0483566 0.0350901 0.0559951 0.0445543 -0.0112222 -0.0372808 0.0151373 -0.0625374 -0.0188905 0.00950027 0.0549189 -0.0729373 -0.0303934 0.00877965 -0.0232228 -0.0536828 -0.0667867 -0.0350738 0.0132311 -0.0217265 0.0297262 -0.069284 0.00362793 -0.0278366 0.00846156 -0.0431851 -0.0349832 0.04966 -0.0135541 0.0291565 0.0555886 -0.0436386 -0.029294 0.00520171 0.00660168 0.0510359 0.0784859 0.0650372 0.0347096 0.0290454 0.00389439 -0.00420327 -0.0463753 0.0501352 0.0369266 -0.001521 -0.0227094 0.0157184 -0.01346 0.0344893 -0.0460089 0.0166293 0.022934 0.0725694 -0.0342427 -0.00415148 0.0249525 0.0160609 0.0369214 -0.0327022 0.0257014 -0.0453658 0.0279387 -0.00955095 -0.0386827 0.145948 0.0312052 -0.0342168
315 -0.00986386 -0.0257478 0.00617213 0.0695277 0.0206928 -0.0089143 -0.032082 -0.0199956 -0.0229329 -0.022811 -0.0494543 -0.0305356 0.0535936 -0.0277565 -0.0553906 -0.00809854 0.0608209 0.0251039 -0.00802965 -0.0788494 -0.0525058 0.0119225 0.000935628 -0.0179263 0.0238134 0.028003 -0.00622846 0.00977312 0.00702722 0.0135304 -0.0192663 -0.0491336 0.0625358 0.03385 0.012654 0.0455508 -0.0215105 -0.0303505 0.0154433 -0.0623654 -0.0567142 -0.015811 0.0438473 -0.0755605 -0.018164 0.00725385 0.00158809 -0.0305894 -0.054454 -0.0227243 0.0406065 0.00261008 0.0173627 -0.0683343 0.000601423 -0.0212697 0.0163403 -0.0464872 -0.00343916 0.0543102 -0.00922721 0.0211716 0.0278493 -0.0109682 -0.045937 -0.00597079 -0.0447046 0.0286022 0.0913396 0.0267302 0.0568904 0.0361974 0.0136715 0.0146228 -0.03859 0.0438684 0.0278719 -0.0109955 -0.0556234 0.0363956 0.0185212 0.0465578 -0.0153672 0.0369127 0.0133229 0.0277362 -0.0133082 0.0279331 0.041771 0.0317835 0.0119866 -0.0650137 0.0273029 -0.0594913 0.0813059 -0.00418197 -0.0276645 0.118062 0.0614514 -0.0254064
316 -0.00785416 0.0323822 0.00184301 0.023827 0.0219914 0.014167 -0.0097151 -0.0164775 0.0125145 -0.0198866 -0.0300631 -0.0362457 0.0601722 0.0177517 -0.0374199 -0.0271931 0.055476 0.022539 0.0305685 -0.0797412 -0.0542979 0.0260045 -0.0123468 -0.00603205 0.0339125 -0.00580001 0.00741702 -0.000974801 0.0401536 0.0132065 -0.00293985 0.013154 0.0511895 0.018817 0.0236715 0.0666449 -0.0368835 -0.0455279 0.00162774 -0.076369 -0.0652447 -0.0255303 0.0191469 -0.111951 -2.67577e-05 -0.00294411 0.0113117 0.0073884 -0.0471952 -0.0628845 0.0217662 0.0367287 0.0309161 -0.0418456 -0.00695111 -0.0365272 0.021276 0.0101939 0.0120832 0.00858011 -0.0286567 0.0427749 -0.0119856 -0.0397491 -0.0384542 -0.0108829 -0.0545943 0.00478951 0.0828042 0.0255084 0.0668723 0.0421689 0.0222133 0.0262252 -0.0156645 0.0492668 0.0181363 -0.00445956 -0.0557454 0.0635201 -0.000437238 0.0713859 0.0206798 0.0091474 0.00131269 0.0215153 0.0287967 0.0255993 0.0500202 0.0414781 -0.0312296 -0.0189333 0.0121513 -0.0426516 0.0676111 -0.0257573 0.00557971 0.0614137 0.0607438 -0.00716398
317 -0.0182264 0.0597063 0.0122495 -0.00549873 0.00147158 0.0195519 -0.0173375 -0.015209 0.0173827 -0.0215697 -0.00443519 -0.0317556 0.0585875 0.010756 -0.0313485 -0.0105321 0.0421744 0.0598552 0.0141492 -0.0712373 -0.031135 0.034011 -0.000191192 0.00678986 0.0188075 -0.0189105 0.0379252 -0.00351622 0.0627359 0.0239576 0.052542 0.0243628 0.0422907 0.0483875 0.0578706 0.042197 -0.0384686 -0.0773791 0.00380206 -0.0714483 -0.0483331 -0.0161662 0.0393258 -0.102474 -0.00373123 -0.0144794 -0.0131078 -0.00789399 -0.0253003 -0.0899915 -0.00197617 0.0492442 0.0579408 0.00861996 -0.033283 -0.0237007 0.00509558 0.0281871 -0.0332601 0.0075778 -0.0383589 0.0240775 -0.019479 -0.0946775 -0.0141823 -0.014655 -0.0188183 0.0187147 0.0784005 0.069781 -0.0159074 0.0423535 0.00725582 0.00497288 -0.00154828 0.0608536 0.0295476 -0.0118298 -0.0409747 0.0374609 -0.0332969 0.0371687 -0.0238739 0.0130748 0.0159117 0.0603306 0.0210328 -0.0119171 0.0436422 0.0201225 -0.0313911 -0.0129659 0.00194097 -0.0713105 0.0475168 -0.0626879 0.0168086 0.0392084 0.0314169 0.00914014
318 -0.0240994 0.0290303 0.00558224 -0.0203292 0.0122136 -0.0135365 -0.0252287 -0.0190619 -0.0281268 0.0138967 -0.0093 0.0159634 0.0990328 -0.02298 -0.0313274 0.0169133 0.0527475 0.077423 0.00352022 -0.0893546 -0.0356227 0.0311576 -0.0013035 0.00396433 -0.00442107 0.0343844 0.0293583 0.000340404 0.0208364 0.00377704 0.0296594 -0.0345037 0.0484216 0.0426898 0.0775661 0.0299767 -0.0182879 -0.0357623 0.025512 -0.069341 -0.0745898 -0.0214299 0.0669079 -0.0501141 -0.013626 -0.0217304 0.00875016 -0.01669 0.00108706 -0.0463583 -0.00933995 0.0380123 0.0766931 -0.0158856 0.00921846 0.0115195 0.00245427 -0.0270399 -0.026321 0.00752428 -0.0356819 0.0204395 0.0159285 -0.0957958 -0.0127486 -0.0511964 0.0308006 0.0305548 0.0877759 0.0360442 -0.0405393 0.0329872 0.00586416 0.00360561 -0.0337444 0.0681223 0.0248708 -0.00283265 -0.019503 0.0374956 -0.00677009 0.0302216 -0.0437062 0.00746715 0.0508126 0.0453576 -0.0225813 -0.00556077 0.0501529 -0.00430074 -0.0406095 -0.023086 -0.0131681 -0.0832047 0.0499001 -0.0889573 -0.0153107 0.0829668 0.0108731 -0.0267264
319 -0.0115465 0.0108007 -0.0108387 -0.0570287 0.00767529 -0.0172642 -0.012632 -0.0108904 -0.0330874 0.00546114 -0.000939147 0.0137936 0.0882986 -0.017701 -0.0189921 0.00495196 0.0531982 0.0172349 -0.0306109 -0.131552 -0.0618282 0.053748 -0.0216465 0.0251491 -0.00442286 0.0380327 -0.0305733 -0.0105682 -0.00191331 -0.00403 0.0237283 -0.0354829 0.0541853 0.00422784 0.0373219 0.0176637 -0.0192797 -0.0382921 0.03903 -0.0354473 -0.0993604 -0.0312529 0.0523151 -0.0440283 0.00180514 0.0192408 -0.00792553 -0.0185653 -0.0185295 0.0114357 -0.0039303 0.0404721 0.0737483 -0.0408918 0.0524749 0.00526427 0.028131 -0.062379 0.00252444 0.00165776 -0.0285663 0.0415684 0.0511817 -0.0927134 -0.0382099 -0.0401122 0.0348087 0.0395371 0.0801947 -0.000551086 0.0171032 0.0080251 -0.00400552 0.0165168 -0.0279417 0.0462963 0.00545464 0.00567651 -0.0416094 0.00792327 0.00296884 0.0767173 -0.00952033 -0.0288297 0.0337962 0.0313921 0.00991065 0.0242586 0.054729 0.0185301 -0.00761703 0.0285418 0.000916702 -0.062708 0.0569866 -0.0693653 -0.0252561 0.0702486 0.000221403 0.00285089
320 0.0129409 0.00246912 -0.0209302 -0.0443301 0.0080398 0.0119819 -0.000584214 -0.0366628 0.00176176 -0.0113485 -0.00915294 -0.002051 0.0650815 0.000565821 -0.0241168 0.0222781 0.048883 -0.0248073 -0.0466603 -0.108793 -0.0582272 0.0523371 0.00285473 0.00478391 0.0184764 -0.00753641 -0.0585776 -0.010396 0.00144516 0.0322897 0.0403786 -0.0660966 0.0665789 0.0538933 0.0429786 0.0341142 -0.0318446 -0.0504922 0.00563666 -0.0464856 -0.0668135 -0.0282758 0.0448041 -0.0577785 0.0380865 0.0202647 -0.0213678 -0.0107785 -0.0330268 0.0115878 -0.0134381 0.0355702 0.026672 -0.0529737 0.0131517 -0.0144151 0.022735 -0.0578809 0.015996 -0.013945 -0.0533422 0.0146477 0.0072304 -0.0957105 -0.0340289 -0.0236386 -0.000853259 0.0249401 0.0627695 0.001974 0.0253579 0.0366486 0.0058208 0.0165609 -0.0127905 0.0520814 0.00139324 0.0272544 -0.038172 -0.015424 -0.0237214 0.0736903 0.000504232 -0.00743299 0.0169156 0.032088 0.0654984 0.00358046 0.0839237 -0.00511846 0.023927 0.0361489 0.0190443 -0.0622338 0.0623031 -0.0465466 -0.0217615 -0.00510169 -0.003705 0.0405061
321 -0.0110545 0.0283844 -0.0425931 -0.0167107 0.0264817 0.0195211 -0.0209362 -0.08136 -0.0155733 0.0141038 0.00236384 -0.00746459 0.081737 0.00848328 0.00539837 0.0315536 0.0553541 0.0100519 0.000112245 -0.0644206 -0.0193605 0.0124341 0.0034886 0.0156195 -0.00321083 0.00497812 -0.0261304 -0.0192349 0.00415483 0.0456932 0.023505 -0.0415263 0.025615 0.0634427 0.0663663 0.0688215 -0.0529372 -0.0310164 -0.0292091 -0.0980271 -0.0361819 -0.0341074 0.07747 -0.0336504 0.0432115 -0.0305184 -0.00238176 0.00871176 -0.0303595 -0.0295706 -0.0281812 0.00913978 0.0198169 -0.0450353 -0.0161756 -0.0129095 0.0043934 -0.0416207 -0.0344998 0.0273615 -0.0542656 0.0147671 -0.00809614 -0.0996506 -0.00512489 -0.0606736 -0.0183811 0.0243177 0.0497968 0.0274336 0.00987635 0.0465246 0.0331417 -0.00350918 -0.0163866 0.0427182 0.0249125 0.0206165 -0.0245101 0.0247174 -0.0128768 0.0522231 -0.0227097 0.0277622 0.021209 0.0394625 0.0188671 -0.00667391 0.0898024 -0.0122175 0.0246065 0.0224973 0.0254001 -0.0549502 0.0306117 -0.0699771 -0.0246389 3.13036e-06 -0.0135622 0.0307399
322 0.0010536 0.010535 -0.00514549 -0.00342812 0.0352637 0.0564097 -0.0235839 -0.0777255 -0.0339472 0.00910706 -0.00442213 -0.029601 0.0694884 -0.0253393 0.0117235 -0.0273317 0.0498936 0.0284401 -0.0223671 -0.0710245 -0.0319425 0.0169442 0.00663113 0.0274779 -0.0477934 0.0261351 0.00455404 -0.00833594 -0.0134607 0.0280665 0.0405398 -0.0173387 0.0165274 0.0307975 0.040014 0.0380654 -0.0754751 -0.0583302 -0.026186 -0.117741 -0.0622612 -0.0132879 0.0725716 0.00485551 0.0440183 -0.0011732 0.00344998 0.0278421 -0.027158 -0.0454087 -0.0141142 0.0369551 0.0726271 -0.0457164 -0.00244123 -0.00296872 -0.0178575 -0.0413373 -0.0404457 0.0478278 -0.00203009 0.0488983 0.0266418 -0.0677708 -0.00990325 -0.0519281 -0.0441183 0.00643451 0.0560062 0.0597734 0.0138813 0.0280672 0.00176013 0.0243918 -0.0247282 0.0600896 0.0457051 -0.00511043 -0.0190696 0.0571174 -0.00146163 0.0395766 -0.0386317 0.0236942 0.0187319 0.035727 -0.0278473 0.0102304 0.0338795 0.00335268 0.0165163 0.00878644 0.04241 -0.0375079 0.0294485 -0.0726332 -0.0227301 0.0260109 0.00747071 -0.00543644
323 0.039264 -0.00759526 0.0372738 0.00222558 0.0206228 0.0321893 0.00373277 -0.058954 -0.00681214 0.0210525 -0.0293446 -0.00428361 0.0446896 -0.0123864 -0.0136635 -0.0472725 0.0593742 0.00629817 -0.0780118 -0.0904054 -0.0445037 0.0437452 0.0323121 -0.027601 -0.027735 0.000400974 0.00561688 0.0124304 -0.0344673 0.0297049 0.0498541 -0.0357037 0.0578526 0.0390147 0.0244398 0.0194556 -0.0452807 -0.054265 0.000248045 -0.100678 -0.0546508 -0.0156725 0.0278509 -0.0055485 0.0505256 0.0135089 -0.00488054 0.0256145 -0.0172904 -0.0432587 0.00549377 0.0438315 0.0540167 -0.0318286 0.0134952 0.00398619 -0.0234038 -0.0603226 -0.000835047 0.002756 -0.00619034 0.0541216 0.0250028 -0.040473 -0.0384488 -0.0277597 -0.0645065 0.0119048 0.0620561 0.0659749 0.0164029 0.0383073 -0.0494152 0.0755503 -0.0229575 0.0777427 0.0500018 0.0217365 -0.0254577 0.0313385 0.0105091 0.047975 -0.0229125 0.0166532 0.00146246 0.0773565 -0.0130933 -0.0110435 0.0409086 -0.0143931 0.0261064 -0.00308208 0.0298942 -0.0345721 0.0554226 -0.0436322 -0.031188 0.0242772 0.0247773 -0.0205386
324 0.00852544 0.0146594 0.0437147 -0.00972264 0.0012314 0.00813539 0.00451025 -0.0786951 -0.0179758 0.00753827 -0.0319901 0.0218167 0.0249128 0.0247576 0.00255747 -0.0214896 0.0540468 -0.0390628 -0.0274912 -0.0773237 -0.0209575 0.0519251 0.0239771 -0.0180212 0.012695 -0.0219173 -0.0352168 0.0240564 -0.0312688 0.0342053 0.0327363 -0.00942212 0.0422846 0.0333316 0.0516014 0.0480271 -0.0276284 -0.0631527 0.0115013 -0.0765939 -0.0411648 -0.0200331 0.00666167 -0.0317167 0.0243657 -0.0315918 -0.00240339 0.0123113 -0.0102342 -0.0679076 0.0118789 0.00436785 0.0146115 0.00908771 0.0174494 -0.0182736 0.0105439 -0.0549728 0.0120346 -0.0251255 -0.0460599 0.0384888 0.0397927 -0.0281385 -0.0233226 -0.0360936 -0.0557977 0.0275575 0.0705755 0.0520045 0.0261866 0.0486713 -0.0225566 0.05212 -0.0225304 0.0513374 0.0368948 0.0298968 -0.0180898 0.0194758 -0.00559861 0.0708669 0.0203984 0.00796869 -0.0106617 0.0803851 0.0133735 -0.0251772 0.0889031 0.0014531 0.0152124 0.0153463 0.0320299 -0.0245199 0.0453629 -0.0558825 -0.0271789 0.0347408 0.042641 0.00883919
325 -0.0444641 0.0235113 0.0310471 -0.0165887 -0.00539968 0.0203084 -0.00697884 -0.0639211 -0.0253394 -0.0405202 0.00094763 0.0126993 0.0238797 0.00159594 -0.0247318 -0.0049331 0.0511261 -0.0443303 -0.0303479 -0.0489323 -0.0179265 0.0498883 0.0381887 0.0333973 -0.000375814 -0.0101477 -0.0587239 -0.00190561 -0.0148006 0.0262718 0.0103985 -0.0233169 0.01869 -0.00516092 0.0507046 0.0559298 -0.0376702 -0.0504735 0.0114489 -0.0658324 -0.0353348 -0.0470401 0.024437 0.00144587 0.0219169 -0.0226231 0.00356119 0.0126882 -0.00599766 -0.047799 -0.00966473 -0.00986809 0.0190308 -0.00995894 0.00669935 -0.0165685 0.0200463 -0.0639585 -0.0228947 -0.00243267 -0.0249554 0.00866532 0.0211266 -0.0202471 -0.0220696 -0.0430961 -0.0430146 0.037216 0.0406882 0.0560246 0.00785692 0.0261899 -0.00668789 -0.0118666 -0.0210844 0.0641975 0.0195359 0.0293322 0.00423877 -0.00835175 -0.0198502 0.0759682 0.00879761 0.0264977 -0.00293221 0.0657499 0.0381305 -0.036944 0.123635 0.0357387 0.0064912 0.0621401 0.033222 -0.0364875 0.0440164 -0.0783975 -0.0253926 0.00641748 0.0337192 0.00884189
326 -0.0182212 0.0224923 0.00973231 0.0138802 -0.000855442 0.0158543 0.00515944 -0.070418 -0.00638333 -0.0410316 0.0147151 0.0249841 0.0864887 -0.0356258 -0.0340349 0.0122596 0.0683845 -0.0171863 -0.0630009 -0.0543563 -0.0572059 0.0634983 0.0478393 0.0548433 0.00399168 0.00789287 -0.0176544 -0.0157492 -0.0113055 0.0297667 -0.0236246 -0.0401919 0.0217629 0.0107126 0.0434801 0.0375005 -0.015932 -0.0520769 0.00517086 -0.0968632 -0.050336 -0.0341912 0.032425 0.0189182 0.0350277 0.0304144 -0.00195767 0.0101672 0.00333885 -0.0435041 0.0207486 -0.0135006 0.0447027 -0.0314789 0.00217003 -0.0123296 -0.0127888 -0.0653008 -0.0440378 0.017035 -0.00156238 0.0179799 0.0116803 -0.012076 -0.0451987 -0.0420629 -0.0603815 0.0261268 0.0216428 0.0661286 -0.0261446 0.00157943 0.00383487 -0.0278279 -0.00659847 0.0589105 0.00473706 0.0296574 -0.0211685 0.0197484 0.0204881 0.064412 -0.0259473 0.0275415 0.0186259 0.0256011 0.0366475 -0.0263311 0.119641 0.037606 0.00781352 0.0470275 0.0201848 -0.0369938 0.0618627 -0.0594742 -0.0630824 0.0144802 0.00882022 -0.0015226
327 0.0118391 0.0478692 0.00582601 0.0102572 -0.0230779 0.0226535 0.0136219 -0.0996151 -0.0070561 -0.0217073 -0.0118464 0.0389702 0.0887536 -0.00696856 -0.0058863 0.0150782 0.0581244 -0.0078495 -0.0548527 -0.0534112 -0.0595906 0.0396577 0.0484897 0.0267685 0.0247859 0.0239903 0.0175226 0.00318391 0.00165042 0.0484499 -0.0153772 0.00987599 0.0359397 0.0216418 0.0521064 0.0566619 -0.00454597 -0.0560607 -0.0214944 -0.101494 -0.0389259 -0.0264302 0.0257252 -0.000618278 0.0148514 0.0244678 -0.00345002 0.00941306 -0.00894796 -0.0734256 0.0269635 -0.0128832 0.0572953 -0.0267512 -0.0315918 -0.0168641 -0.0356168 -0.0531226 -0.0326007 -0.00419372 0.00954664 0.048612 0.0563518 0.0160966 -0.0313279 -0.0525724 -0.0412267 -0.000814533 0.060907 0.0557536 -0.0140725 -0.00918198 -0.00330199 -0.00541182 0.00924207 0.015153 0.0252653 0.0136554 -0.0211826 0.0805024 0.0374888 0.0347379 -0.0402077 -0.00144349 0.0189688 0.00708065 0.00241606 0.0167886 0.111395 0.052876 -0.0161093 0.00679928 0.0129699 -0.029587 0.0588294 -0.0493255 -0.0790222 0.0174616 -0.000169924 0.016708
328 -0.00481758 0.0809795 0.00632037 0.0194747 -0.0407836 -0.01262 -0.00166118 -0.0780887 -0.0135227 -0.0301007 -0.0182687 0.0392837 0.05208 0.0293672 0.025648 -0.00251634 0.0663485 0.000133319 -0.0486425 -0.067512 -0.0158655 0.00748507 0.0545229 -0.00784483 0.0206307 0.0122084 0.00215811 0.00242274 0.0197981 0.0393115 0.0363864 0.0189681 0.0242747 -0.0015235 0.0838153 0.0711529 -0.0335559 -0.0393201 -0.0444721 -0.0776442 -0.0317832 -0.0348592 0.0334716 -0.0162111 0.0118671 -0.016121 0.0002496 -0.0200652 -0.0202773 -0.040573 0.00856404 -0.00176995 0.0249891 -0.0486385 -0.0273508 -0.0146691 -0.0260777 -0.0574055 0.00803309 -0.0268203 0.0132359 0.0319942 0.0458752 0.0512577 -0.0147721 -0.0570657 -0.0108461 -0.0135486 0.0831807 0.0369929 -0.00346267 0.0262949 -0.00420981 0.00458229 0.0216135 0.0248151 0.0279042 0.0157824 0.00704004 0.0605974 -0.0180876 0.0463689 -0.0362363 -0.01728 0.0220069 0.0316877 0.000239511 0.020552 0.09759 0.0636383 -0.0101201 0.0139151 0.0236676 -0.0288368 0.0269818 -0.040779 -0.0507322 -0.00998839 0.0190904 0.0114663
329 -0.0221025 0.0666353 0.0177719 0.0130959 -0.0107167 -0.0127618 0.00328713 -0.0926431 0.0340276 -0.00481636 -0.0296856 0.013516 0.0695787 -0.00702528 0.0177362 -0.0145234 0.0465074 0.0333664 -0.0368546 -0.0809318 -0.00221994 0.0254952 0.0628174 0.0188094 0.0144392 -0.00361782 0.0125816 -0.00996136 0.0250799 0.000349366 0.0163188 -0.0163808 0.0221886 -0.000221128 0.0525209 0.0583432 -0.0632209 -0.0348567 -0.0117635 -0.0653641 -0.0615386 -0.0384227 0.0726783 -0.0312827 0.0101453 -0.038565 0.0343921 -0.081892 -0.0331382 -0.0391823 0.0405159 -0.0139706 0.0108588 -0.0520402 0.0267229 0.00495413 -0.0207098 -0.0667247 -0.0121427 0.0141918 -0.02237 0.0068955 0.0200362 0.0205422 -0.041567 -0.0425418 -0.0155701 0.00486731 0.0791527 0.0210181 -0.0159838 0.0521921 0.000952473 -0.0245718 -0.00697434 0.0438585 0.0151307 0.0175894 0.0129342 0.0234624 -0.0389408 0.078646 -0.0288334 -0.00958477 0.0376199 0.00600295 0.0438137 -0.0178796 0.0556719 0.035719 0.0205196 0.0552349 0.0073647 -0.0180796 0.0274379 -0.0421613 -0.0409437 0.00459599 0.0337812 0.00443072
330 -0.0260847 0.0575967 0.0318576 -0.0309802 0.0330317 0.0380205 0.000163535 -0.109525 0.0100245 0.00418195 -0.0555085 0.0316321 0.0663521 -0.0460095 -0.0243543 0.0049608 0.00643579 0.030178 -0.0156217 -0.0761948 -0.0206853 0.0278903 0.0865053 0.0266118 0.010516 -0.0127948 0.0105529 0.00811559 0.0215458 -0.032384 0.0107659 -0.0402149 0.0492548 0.0225749 0.0234164 0.0532999 -0.0386554 -0.0367635 0.0298247 -0.0637629 -0.0591631 -0.0200737 0.0466916 -0.0293307 -0.0160946 -0.019235 0.016921 -0.0691704 -0.0566606 -0.0638474 0.0431363 -0.0238419 0.0578088 -0.0341236 0.0192025 -0.00845871 -0.0334864 -0.0580328 -0.021107 0.0460443 -0.0220573 0.0248762 0.0285898 -0.0428966 -0.0391801 -0.0344722 -0.0492477 0.0288626 0.0816547 0.00804931 -0.00210107 0.0033709 -0.0290354 -0.0259755 -0.0322111 0.0485727 0.0249774 0.00368276 -0.0144458 0.0273171 -0.0226857 0.0769133 -0.0140419 -0.0150243 0.0274796 0.000756713 0.0422489 -0.0245248 0.034996 0.0064876 -0.0165299 0.0594585 -0.0310157 0.00528915 0.0571195 -0.0286728 -0.0426631 0.0281978 0.0491703 0.0143808
331 0.00537881 0.0421466 0.0138321 -0.012422 0.00158013 0.038645 0.00299055 -0.0901909 -0.0359736 -0.0222467 -0.0543646 0.0427572 0.0442766 -0.0595808 -0.0104029 0.0241035 0.00711403 -0.0153804 -0.0207629 -0.0581131 -0.0207875 0.0329164 0.0710842 -0.00173162 -0.0109974 0.0122711 -0.0284814 0.0347586 0.0193189 -0.0163333 0.0560429 -0.0508791 0.0517409 0.0423009 -0.000481302 0.032836 -0.0424904 -0.0363733 0.0272592 -0.0589754 -0.0665272 0.0124211 -0.000429317 -0.0313314 -0.0334479 -0.0331696 0.00183503 -0.0147481 -0.0509265 -0.0546099 0.0203593 -0.0445516 0.0653573 -0.0289338 -0.019505 -0.016651 -0.0273824 -0.0366324 -0.0109563 0.0219304 0.00547138 0.0117092 -0.00701009 -0.0685812 -0.0167934 -0.0323891 -0.0522305 0.0336462 0.0705634 0.0234154 -0.0169394 -0.0070689 -0.0086057 -0.0119283 -0.0273915 0.0571283 0.0312708 0.0133025 -0.0685709 0.0354203 -0.0162233 0.0538764 -0.0169025 -0.00240313 0.0300304 0.0112819 0.00710342 -0.00996221 0.052712 0.00882724 -0.0164644 0.00243366 -0.0307211 -0.00403459 0.0405425 -0.0380494 -0.04657 0.0188307 0.0589815 0.00411722
332 0.0264351 0.039687 0.0373971 0.014636 -0.0491655 0.0297655 0.0239149 -0.0795672 -0.0363273 -0.013452 -0.0185034 0.00736934 0.0653722 -0.0410704 0.00771065 -0.00342675 0.0139232 -0.015086 -0.00452366 -0.06348 -0.015716 -0.00532389 0.0325267 0.0012793 -0.0135455 0.0268869 -0.0266273 0.0154937 0.0190433 -0.000164571 0.0621822 -0.0585272 0.0390971 0.0410372 -0.0117497 0.0147217 -0.0534933 -0.0238898 0.0144563 -0.0691631 -0.0651665 -0.00772073 0.0178264 -0.0555373 -0.000857724 -0.0556289 -0.00103259 -0.0339446 -0.0397701 -0.0481056 0.0212825 -0.0545167 0.0418774 -0.05006 -0.0366772 0.00703975 0.0321608 -0.0546665 -0.00554248 0.00304434 -0.00266212 -0.0239613 -0.0151889 -0.0562186 -0.0335292 -0.0621076 -0.0128129 0.0435443 0.057311 0.0419252 -0.0352956 0.0326966 0.0170292 0.0187612 -0.0223698 0.045727 0.00173223 0.019549 -0.045914 0.0673578 -0.0274304 0.044514 -0.023753 0.0370641 0.0271455 -0.0275884 -0.00330533 -0.00394405 0.0643287 0.0193197 -0.0168226 0.0117753 0.0042713 -0.0110369 0.0147675 -0.0466412 -0.0346225 0.0136417 0.0325329 0.0107339
333 -0.00448113 0.0497458 0.0325699 0.0177336 -0.0283624 0.0309911 0.0053051 -0.0726672 0.0140791 -0.0179332 0.00109014 -0.0129787 0.0778322 -0.0412208 -0.00739362 -0.00912937 0.0242099 0.000496058 0.0418932 -0.0730712 -0.0500838 0.00220225 0.0367452 0.0235592 0.00815124 -0.0110947 0.0019025 0.000940489 0.0331182 -0.0329419 0.0647982 -0.0857557 0.0457933 0.00643842 -0.00307006 0.0333133 -0.0437388 -0.0251631 0.0141888 -0.0736152 -0.0918156 -0.0709353 0.0272146 -0.0474216 -0.00155169 -0.0240221 -0.0255207 -0.0472472 -0.0556473 -0.0332732 -0.0036827 -0.00655986 0.0454876 -0.083229 -0.026174 0.00447266 0.0679718 -0.086086 -0.0168448 0.00412537 -0.0147912 -0.0351693 -0.00161971 -0.0134976 -0.0438141 -0.0838119 -0.0173499 0.0262909 0.0456011 0.0181861 -0.022092 0.00538568 0.00653306 0.0452081 -0.0293079 0.0578894 -0.0237268 0.00826437 -0.0337137 0.0897566 -0.0499296 0.0684189 -0.0108111 0.0283766 0.00483789 -0.0140821 0.0274196 -0.018174 0.0638338 0.0140988 -0.0350909 0.0601411 0.0314348 0.0130425 0.0108976 -0.0277709 -0.0301525 0.0262383 0.00852191 -0.00132786
334 -0.0216358 0.0416817 0.0286061 -0.0191906 -0.00341625 0.0193311 -0.00969578 -0.0736452 0.0529544 -0.0522301 -0.0279282 0.0026282 0.0578126 -0.0335265 -0.0322814 -0.000202048 0.0364447 0.017691 0.0195424 -0.0614022 -0.0752039 0.0674891 0.0464357 0.0197749 0.0466173 -0.0282757 0.00338226 -0.0171272 0.020994 -0.0333145 0.0761412 -0.105696 0.0782371 0.00464838 -0.00152223 0.0736825 -0.0394257 -0.0516532 0.0191176 -0.0304536 -0.0971449 -0.0698757 0.0584582 -0.0576589 -0.016094 -0.0102515 0.0247054 -0.00685522 -0.0652458 -0.0343157 -0.0451679 -0.00112577 0.0668588 -0.0597525 -0.00707534 -0.0269769 0.0193247 -0.0816757 0.00914987 0.05351 -0.00626811 -0.0142178 -0.00501549 -0.0335439 -0.00727006 -0.0736497 -0.00888798 0.0331753 0.0477281 0.00598614 0.00259657 -0.00999214 0.0163382 0.0472014 -0.0326687 0.0961868 -0.0179082 0.0245596 -0.0304166 0.0528777 -0.0402 0.0652529 -0.0262534 0.0188106 -0.00359065 0.0534386 0.0487719 -0.00378383 0.0721924 0.00945839 0.000369574 0.0510457 0.00401093 -0.0172685 0.031232 0.00137692 -0.0536369 0.0040211 0.0172464 -0.00891224
335 -0.00531168 0.0525076 0.00972931 -0.00975081 -0.0105874 0.0580293 -0.02407 -0.0933294 0.0153849 -0.0297402 -0.0482377 0.0139507 0.0852824 -0.0118955 -0.0273181 0.0011716 0.0480759 0.0255917 0.0095586 -0.0681596 -0.0281633 0.047377 0.0385897 0.00721043 0.0585418 -0.00648843 -0.036864 -0.0050514 -0.00256822 -0.0116198 0.058944 -0.0754226 0.057141 0.0251752 0.0340861 0.0533927 -0.0462121 -0.065293 0.0185363 -0.0253035 -0.0674836 -0.0306281 0.0823022 -0.0501011 -0.0130399 -0.0284083 0.0283787 0.0528763 -0.0612194 -0.0252878 0.00165503 -0.0321203 0.071943 -0.0345075 -0.00378598 -0.0284747 0.00757655 -0.0481184 0.0256772 0.053022 -0.00369181 -0.00620368 -0.00320342 -0.0518498 -0.0158109 -0.0416064 0.0104635 0.066868 0.0661916 0.0210054 -0.00589951 0.00750103 0.00752165 0.0463877 -0.0124798 0.0759445 -0.013074 0.0303147 -0.0287681 0.0254714 -0.046118 0.0618553 -0.0211923 0.0251204 0.00594276 0.0465396 0.0151624 -0.00105107 0.083907 0.0305699 0.00276355 0.0465659 -0.00328847 -0.0685122 0.0408062 -0.00720131 -0.0524705 -0.00171104 0.0351623 0.00868869
336 -0.02646 0.042895 0.0137451 0.0183131 -0.028248 0.0635118 -0.00990753 -0.0780787 -0.0177738 0.00959673 -0.0255958 -0.0134905 0.102976 -0.0175112 -0.00327499 0.00217826 0.0712906 0.004552 0.000253645 -0.0602987 -0.0164324 0.0330834 0.0584211 0.02599 0.00450836 0.00435873 -0.0482642 -0.00040996 0.022334 -0.010353 0.0366807 -0.0514568 0.00921846 0.0276214 0.0132457 0.0315232 -0.0518485 -0.0376999 0.0158379 -0.0636632 -0.0651448 -0.0184272 0.0694011 0.00453883 -0.0374384 0.0103332 -0.0185802 0.0267029 -0.0573854 -0.0110135 0.041351 -0.0299285 0.0519064 -0.0657347 0.010537 -0.0208444 0.0184346 -0.0250212 0.0233497 -0.00025655 -0.000789109 0.00335066 0.000822598 -0.0240029 -0.0191157 -0.011105 0.00570363 0.028164 0.058515 -0.0165601 -0.00876987 0.00136916 0.0185983 0.0281399 0.0210113 0.0505231 -0.0354498 0.0421735 -0.0811157 0.0449281 -0.0502336 0.0691187 0.00655835 0.0292684 0.0134218 0.0413616 0.0101571 -0.00207838 0.0634406 0.0471706 -0.0253045 0.0312576 0.0419924 -0.0573215 0.0501524 -0.0577161 -0.0201974 0.0243638 0.0266471 0.00180973
337 -0.0410271 0.051388 0.039028 0.0202045 -0.0433487 0.0326567 0.0136969 -0.0463421 -0.00207132 0.0362311 -0.0174392 -0.029 0.0572228 -0.0238807 -0.0580057 -0.00193664 0.0164938 0.0253226 -0.0162982 -0.036509 -0.0535377 0.0330556 0.0340619 0.0345267 0.00253646 -0.0108156 -0.0297791 -0.00148514 0.0221407 -0.0123666 0.0446455 -0.0483199 -0.00651509 0.0257845 -0.0146377 0.0346736 -0.0486295 -0.0205834 0.0604944 -0.0485367 -0.0599635 -0.039432 0.0561928 -0.0138642 -0.013761 0.0211007 -0.0501583 -0.0140703 -0.0386086 -0.0193641 0.026263 -0.0402218 0.0254914 -0.0572664 0.0195989 -0.0441118 -0.0106653 -0.0392977 0.0107255 -0.0130076 -0.0110591 0.00947582 0.00578153 -0.0494362 0.00174431 -0.00986326 -0.00413336 -0.00613847 0.0464216 -0.0501376 0.0150233 -0.00457825 0.00835731 0.0248925 -0.00671748 0.0550022 -0.0225889 0.0369791 -0.0879977 0.0215276 -0.00600861 0.0460173 -0.0136672 0.00569753 0.0367812 0.0220979 0.0189661 0.0190085 0.0651472 0.0414045 -0.0284634 0.0139411 0.0336578 -0.0221118 0.0711357 -0.0822102 -0.00945172 0.0102855 0.016951 0.00795683
338 -0.0224211 0.0917475 0.00604721 0.00256891 -0.0226589 0.0702121 -0.0145747 -0.0688315 0.0367656 0.0355617 -0.0537396 -0.0203697 0.0421917 -0.038343 -0.0452928 0.0216625 -0.0175527 0.0218757 0.0108862 -0.0426154 -0.0587653 0.0200778 0.00926687 0.00757782 0.0204645 0.00010338 -0.0369078 0.0152741 3.18114e-06 -0.0490896 0.0522743 -0.0481954 0.019145 0.0412175 0.0490605 0.0425054 -0.0203865 -0.0529493 0.0744422 -0.0279263 -0.0393304 -0.067743 0.0508056 -0.0731764 0.0297753 0.000602098 -0.0261761 0.0203627 -0.0245771 -0.0112706 0.0314751 -0.0443726 0.0544326 -0.0293253 0.0127581 -0.054157 -0.0383428 -0.048279 -0.0170334 -0.00686566 0.00389289 0.0302409 -0.00724437 -0.0620708 -0.0380543 -0.0284319 -0.0257662 0.0364076 0.0750628 -0.0109206 0.0358362 -0.013554 -0.00890354 0.0496632 -0.0151067 0.0166691 0.0236688 0.0377559 -0.0536138 0.0120621 -0.0202926 0.046161 -0.0180776 0.00172048 0.0494888 0.0129874 -0.0128102 0.0213329 0.0817295 0.00949984 -0.0227984 0.0108185 0.0311143 -0.00337601 0.0704944 -0.0535374 -0.0362621 0.00320357 0.0155688 0.0320577
339 -0.0257308 0.044785 -0.0156414 0.0143353 -0.0167384 0.095078 -0.0261339 -0.0946405 0.0174557 -0.0045891 -0.0692324 -0.0285032 0.0827935 -0.0275246 -0.000346735 0.0260046 0.0182586 -0.0231059 0.0346036 -0.0770431 -0.0423754 0.0272698 0.0119694 0.0118107 -0.00445663 0.0399966 -0.0372958 -0.00115832 0.0227279 -0.0375098 0.0496388 -0.0590216 0.020812 0.0527975 0.078229 0.0366403 -0.0163534 -0.0467832 0.0512961 -0.0471056 -0.0494007 -0.0713996 0.0315453 -0.0595216 0.0284451 -0.0222296 0.0224147 -0.00408945 -0.00738134 0.00437885 0.0377924 -0.0179769 0.089165 -0.0264444 0.0142917 -0.0124498 -0.00591319 -0.0355665 -0.0295827 -0.00970058 0.0237421 0.0445197 -0.0223757 -0.0634325 -0.0481589 -0.0305217 -0.0146547 0.0794495 0.086671 0.0121941 0.0176617 -0.0168916 0.00763044 0.034099 0.00844915 -0.0126018 0.013362 0.0313209 -0.0385873 0.0324373 -0.0562444 0.0457109 -0.0461309 0.0220738 0.057331 0.0472854 -0.0164532 0.00742582 0.0691479 0.0263075 0.0178685 -0.000931483 0.057509 0.00246019 0.0321607 -0.0338968 -0.0708581 -0.00498615 0.00155202 0.00449847
340 -0.0429403 0.0265953 0.00788659 0.0195884 -0.0554068 0.0735508 -0.0276831 -0.0704138 -0.0293149 -0.0126734 -0.0302687 -0.0419534 0.0850604 -0.0203084 0.0198156 -0.0422319 0.00871946 -0.0571554 0.0029291 -0.0630307 -0.0532936 0.00993783 0.0493419 0.0281459 -0.0141463 0.045979 -0.0182495 0.00103479 0.000391301 -0.00835956 0.0713694 -0.0702665 0.00315396 0.0564923 0.0187627 0.0370137 -0.0462253 0.00247525 0.0482836 -0.0853345 -0.0983407 -0.0605761 0.0304122 -0.0434681 0.0360509 -0.0311861 -0.00199009 -0.0122789 -0.00781452 -0.0143061 0.0227736 -0.00653542 0.0806649 -0.0177961 0.00251732 0.0135096 0.0256855 -0.0326082 0.00256015 -0.00440182 -0.00786415 -0.0111432 0.00718531 -0.0563304 -0.0242708 -0.0138939 -0.0235535 0.00829451 0.0397918 0.0375399 0.00753914 -0.0170169 0.0320263 -0.0132168 0.00125762 0.00569346 -0.0104503 0.0357007 -0.0357895 0.0235647 -0.0325597 0.0493408 -0.0667217 0.0312791 0.0451977 0.0331153 0.00927015 0.0123972 0.0465407 0.0709954 0.0121395 0.025084 0.0351418 -0.0200792 0.0558471 -0.00717114 -0.0433123 -0.00309006 0.0228089 -0.0329679
341 -0.0392507 0.0631202 9.71286e-05 -0.00200762 -0.0491581 0.0687723 -0.0318545 -0.0795779 -0.0448195 -0.0125667 -0.0282522 -0.0576063 0.0725042 -0.054664 0.0107127 -0.0501795 0.0340393 -0.0323125 -0.00707461 -0.0515083 -0.0664766 -0.0159525 0.062794 0.0424792 0.015174 0.0118511 -0.0100541 0.0257365 -0.00931434 0.018259 0.087268 -0.042533 0.00210336 0.0774035 0.0197921 0.0671842 -0.0290358 0.0234544 0.0388487 -0.0797703 -0.096605 -0.0523012 0.0271782 -0.00366994 0.0153427 -0.00584433 -0.0322399 -0.001439 -0.0257703 -0.019606 0.0536585 -0.0226679 0.0606922 -0.0393759 -0.0100869 -0.0165474 0.033111 -0.0211391 0.0098081 0.0119064 -0.0199879 -0.0280505 0.0224384 -0.0382473 -0.0312499 -0.00419999 -0.0665811 -0.0557863 0.0227676 0.0327737 0.0069687 -0.00738872 0.0190813 -0.0194846 -0.0343965 0.0266482 -0.0246739 0.0314223 -0.0612268 0.0451803 -0.0148766 0.0663608 -0.0355771 0.0323689 0.0131282 0.0136382 0.0274821 0.0415563 0.0569754 0.0594093 -0.0205792 -0.00746199 0.0322622 -0.0442285 0.0802383 -0.00892925 -0.00784867 0.0337732 0.00350417 0.00940766
342 -0.00527934 0.0655397 -0.0243687 -0.0181403 -0.0353174 0.06143 -0.0170763 -0.060585 -0.0533743 -0.00390395 -0.0322734 -0.0654339 0.0248494 -0.0784935 -0.0110207 2.58147e-05 0.0443641 0.0130749 -0.00185482 -0.0645856 -0.0545369 0.0317632 0.0177091 0.051422 0.0299437 0.00736529 -0.0137329 0.00662365 -0.000965407 0.029691 0.0595273 -0.0311753 0.00617933 0.073665 0.0423663 0.0658873 -0.00124082 -0.0119192 -0.00659895 -0.00758176 -0.0731517 -0.0607805 0.0515022 -0.0126841 -0.0216714 -0.022442 0.00288648 -0.00126579 -0.0293867 -0.0080049 0.0588402 -0.0116815 0.0732405 -0.0331553 0.0215102 -0.0375988 0.0316561 -0.00609788 0.00483599 0.0299444 0.00703146 0.00914586 0.0331659 -0.0360131 -0.03604 -0.0222567 -0.0618458 -0.0120436 0.0763004 0.013071 0.0095687 0.027036 -0.0389588 0.00577748 -0.0743994 0.038639 -0.0140984 0.0134206 -0.0999491 0.0677843 -0.0306428 0.0475168 -0.0302326 0.0181483 0.01277 0.0087363 0.0153319 0.0328984 0.0469373 0.0172097 -0.0158209 -0.0102824 0.0363887 -0.0175273 0.0390651 -0.0400836 -0.00397524 0.0463931 -0.0132407 0.033658
343 0.0314212 0.0685812 0.0357189 -0.0144033 -0.0419467 0.0373748 -0.00316066 -0.0529613 -0.0472159 0.0117474 0.000135278 -0.0564387 0.0334386 -0.0802225 0.0188977 -0.00389289 0.0392165 -0.0121115 -0.00137133 -0.0764682 -0.0406257 0.0255845 0.011323 0.0406895 0.0546556 0.0394382 -0.0255822 -0.00108921 -0.000418961 -0.00349671 0.0192843 -0.0668297 0.0296218 0.0837681 0.0463975 0.0505163 -0.0155254 -0.0398806 -0.0214719 -0.0263453 -0.0652177 -0.0467564 0.0713782 -0.0368767 -0.00284419 -0.0254817 -0.011364 -0.0229552 -0.0273421 0.0103858 0.066844 0.00154317 0.0908946 -0.00356517 0.0860435 -0.0365548 -0.00744186 -0.02054 -0.00751542 0.00532514 -0.00990273 0.0317559 0.0249252 -0.0286381 -0.051194 0.00684334 -0.0162402 0.0377155 0.0807338 0.033388 -0.00688514 0.0516391 -0.0647631 0.00896382 -0.0306656 0.0367543 -0.00359279 0.0046856 -0.113397 0.0598119 -0.0166034 0.0122298 -0.00321492 -0.0227761 0.0188529 0.0263446 0.0199933 0.0278754 0.0347622 -0.0127954 -0.0124945 0.0302774 0.0168642 -0.00730968 0.0110185 -0.0429543 -0.0144197 0.0206269 0.0160027 -0.00575915
344 -0.000926162 0.0401167 0.0402968 -0.000132893 -0.0420475 0.000921617 -0.00509354 -0.0693092 -0.0490717 0.0258903 -0.0260223 -0.028086 0.0824126 -0.0458242 0.0424323 -0.00174612 0.0176922 -0.0510109 0.0197703 -0.0775218 -0.0259962 -0.00120979 0.0380184 0.0288899 0.0339212 0.0416988 -0.0146218 0.0131781 0.00173194 -0.0540008 0.0147822 -0.0830155 0.0335218 0.0891536 0.0393762 0.0501556 -0.00786015 -0.0500728 0.0138048 -0.0908252 -0.0727439 -0.0285325 0.0434027 -0.0113092 0.0110268 -0.00700445 -0.0482823 -0.0329172 -0.0555061 -0.00269854 0.0886684 0.00653263 0.0761568 -0.0035766 0.0426867 -0.0165197 -0.00381829 -0.0168972 -0.00647929 0.0297183 -0.0278322 0.0284331 0.025267 -0.0589659 -0.00498793 -0.00864841 0.00445107 0.0146072 0.0648867 0.0639563 -0.0225138 0.0147645 -0.0262573 0.0163167 0.0238008 0.0183324 0.019485 0.00917211 -0.111106 0.0545931 -0.002408 0.00665772 0.0211549 -0.0286545 0.0615813 0.0179028 0.0242362 0.0144809 0.0494729 0.00747182 -0.0235491 0.0118232 0.0115562 -0.0339422 -0.00896205 -0.0513902 -0.0436145 0.0191884 -0.0210069 -0.0202265
345 -0.0485008 0.0460226 0.016971 0.00158371 -0.0390593 0.00490904 -0.00972395 -0.0567304 -0.0624917 0.00400259 -0.0319622 -0.0119656 0.0622621 -0.0131144 0.0285589 0.00300268 -0.00367233 -0.0332363 0.00745448 -0.0662929 -0.0329322 0.00388502 0.056435 0.0173988 -0.00766885 0.0252533 -0.00403581 0.00500314 -0.0349822 -0.0613248 0.0485338 -0.0881456 0.00334912 0.0681535 0.035442 0.0550609 -0.0157004 -0.0798041 0.0566839 -0.0632945 -0.0715112 -0.026522 0.0115066 -0.0286055 -0.00739081 0.016176 -0.03532 -0.00897792 -0.0765805 -0.00634359 0.0492498 -0.0309097 0.0570979 -0.0285394 -0.00938531 -0.00252112 0.0309929 -0.0301188 0.00167226 0.0670903 0.017651 0.0111143 0.0468346 -0.07573 0.0136362 -0.0550574 0.00251314 0.014876 0.0704443 0.0788225 0.00276579 0.0145195 0.0213704 0.0313213 -0.0105318 0.0299772 0.0499671 0.0107766 -0.114279 0.0210912 -0.027852 0.0148865 -0.0161429 0.0296118 0.0883998 -0.000686531 0.00280044 0.0445278 0.0533952 0.0405869 -0.0385878 0.00204903 -0.00230366 -0.0286862 -0.0240497 -0.0532704 -0.0126195 0.0317304 -0.0314502 -0.023649
346 -0.0403481 0.0610151 0.0546171 -0.014645 -0.0471799 0.0183658 0.00830399 -0.0847211 -0.0367343 -0.0354762 -0.0168737 -0.00109082 0.0502561 -0.0287565 0.00713611 -0.00648281 -0.00553917 0.00649173 -0.0130596 -0.0666177 -0.0464905 0.00817165 0.0724177 0.0130183 0.00286777 0.0180205 0.00421175 -0.0140862 -0.0509013 -0.0510658 0.0547297 -0.057672 -0.0256757 0.0632822 0.0341628 0.0682858 -0.0262887 -0.0975499 0.0309708 -0.0103768 -0.0608862 -0.0174718 -0.024862 -0.0460324 -0.0212228 0.00234016 -0.0175677 -0.00211364 -0.0725314 0.00666357 0.013199 -0.0332642 0.0563877 -0.0286131 0.0244557 -0.00431923 0.0216629 -0.0111105 -0.0111243 0.0645736 0.0512781 0.0390524 0.0369662 -0.0605628 -0.000347265 0.00504312 -0.0049306 0.0610323 0.0652626 0.0429775 0.0206136 0.0464474 0.00227334 0.029112 -0.0551959 0.0219045 0.0165826 0.0264049 -0.0882643 0.0184473 -0.00764893 0.0495713 -0.0236494 0.0837554 0.0490574 0.0141492 -0.0184686 0.0226593 0.0185534 0.000525932 -0.0405846 0.00826116 0.00207576 -0.0309773 -0.0292445 -0.0429406 0.00620227 0.057061 -0.00594092 0.00474034
347 -0.00787218 0.050691 0.070671 0.0219295 -0.0349755 0.0388325 0.0358158 -0.130887 -0.00959144 -0.0411618 -0.0336867 0.00251613 0.0839871 -0.049327 -0.00208305 -0.0137073 -0.0105295 0.0024714 -0.0277146 -0.0559847 -0.0559725 0.00862873 0.0463947 0.0189375 0.00927586 0.0295424 0.0152659 -0.00483445 -0.0117309 -0.0574876 0.0134353 -0.0738942 -0.0362626 0.0601858 0.0422722 0.0675205 -0.0527654 -0.104162 0.0123324 -0.00875025 -0.0410513 -0.032287 0.00494272 -0.0225886 -0.0357349 -0.0497763 -0.00176897 -0.0191344 -0.0486563 0.00873508 0.0109905 -0.0192618 0.0723509 -0.0135786 0.038319 0.00482585 0.00485503 0.0151279 -0.00582775 0.0546332 0.00632674 0.0558009 0.0149457 -0.0639742 -0.016345 0.0462351 0.0148673 0.0197361 0.0577304 -0.0073899 -0.00504393 -0.00243607 -0.032779 0.01016 -0.0300252 0.0095376 -0.0038577 0.070975 -0.0664711 0.0524771 0.00752435 0.0556254 0.0218268 0.0656937 0.0248916 0.0291304 -0.022319 -0.0130389 0.00907075 -0.0224567 -0.0182348 -0.00845257 0.0196257 -0.0585241 -0.0116214 -0.0149076 -0.0029317 0.0543218 0.0143581 0.0367971
348 0.00618071 0.0677288 0.0414311 0.0373096 -0.0413903 0.0366552 0.0103759 -0.108726 -0.0192175 -0.00539621 -0.0349076 -0.00944702 0.0901734 -0.000126561 0.0260333 -0.0272068 -0.0190106 -0.0178305 -0.0255025 -0.0682714 -0.0642362 -0.00923616 0.0381714 0.0426656 0.00852168 0.0317226 -0.00861738 0.028671 -0.02167 -0.0723146 0.0172283 -0.100295 -0.00346329 0.0525698 0.0321564 0.0762172 -0.0672932 -0.0691191 0.0371982 0.0069795 -0.0342893 -0.0482854 0.0373147 -0.0277636 0.00462262 -0.0511098 -0.0261057 -0.0284592 -0.0342969 -0.0112557 -0.0277248 -0.00105677 0.0638279 0.00185493 0.0228295 -0.0182127 -0.00902575 -0.046441 0.0157939 0.021825 -0.0139729 0.0393651 0.00941827 -0.0599382 -0.0253292 -0.00694 0.0240185 -0.0287846 0.0626158 0.0431069 -0.0292719 -0.0128872 -0.0115418 0.0143407 -0.0250055 0.0122745 0.0361245 0.0820442 -0.0626745 0.0641179 -0.0340452 0.0501713 0.0117983 0.0324073 0.0531937 0.0350716 0.0233522 0.00804789 0.0358838 0.0145843 -0.0236187 -0.000309688 0.00940404 -0.085171 -0.0173276 0.0151552 -0.00705639 0.0553333 0.0392736 0.020485
349 0.00196541 0.0746858 -0.00527748 0.0159716 -0.0529096 0.0308698 -0.0040024 -0.100383 -0.042838 0.00229534 -0.0153906 -0.0502919 0.0695206 0.0306681 0.0258112 -0.0125435 -0.0162699 -0.0120405 -0.00994237 -0.118913 -0.0766532 -0.0274928 0.0373921 0.0055501 0.0227466 0.0132643 -0.0295427 0.0384125 -0.0205255 -0.115843 0.0307757 -0.0688734 -0.00707076 0.0374237 0.060956 0.0768183 -0.0419442 -0.0418792 0.0597664 0.0232369 -0.00586754 -0.0461306 0.0318923 -0.0544498 0.0212467 0.000332764 -0.0531688 -0.00372232 -0.0360069 0.010315 -0.0119102 0.00625395 0.0315944 -0.00817691 -0.000492665 -0.0114693 -0.00732305 -0.0588075 -0.0103378 0.0272887 0.033091 0.0382952 -0.0104288 -0.0831249 -0.0149866 -0.00415114 -0.00127249 -0.00551862 0.0491107 0.100636 -0.0150769 -0.0297953 0.0124455 0.0234661 -0.0471125 0.0676531 0.0592518 0.0456349 -0.0308312 0.0451828 -0.0568057 0.0329462 -0.0136184 0.00838456 0.0599438 0.0020311 0.017879 0.0200705 0.0352572 0.0339794 -0.0364811 0.00877687 0.0175739 -0.069585 -0.00873798 0.0116642 -0.0407505 0.0472561 0.0360494 0.00399776
350 -0.0131153 0.0718934 -0.0360285 -0.0076993 -0.044383 0.0328055 0.0105366 -0.106506 -0.044671 -0.00394964 0.0140934 -0.0519507 0.0417811 0.00429476 0.0271098 0.031189 0.0184265 0.0246695 -0.0268422 -0.10577 -0.0837229 -0.0171411 0.0477456 -0.0139651 -0.0213452 0.0202969 -0.0139019 0.00202077 -0.0111798 -0.0984379 0.040439 -0.0466993 0.00199028 0.0459031 0.0789003 0.0671265 -0.0133105 -0.0535882 0.032337 -0.00758917 -0.0219294 -0.0348112 0.00688517 -0.0640689 -0.0223432 0.0382789 -0.0457936 -0.0198294 -0.0346695 0.028386 0.00263469 -0.010977 0.0451816 -0.02956 0.00898459 0.0110979 -0.00340585 -0.0388801 -0.0428546 -0.00190839 0.0414718 0.0382895 -0.0311107 -0.0808201 -0.0330095 0.0331873 -0.0206839 0.0341129 0.0612424 0.0374135 0.0239279 -0.0578971 -0.0264575 0.0343776 -0.0204872 0.0642163 0.0513317 0.0459548 -0.0212651 0.0165843 -0.0129506 0.0182596 -0.00185188 0.0318623 0.047142 -0.0162197 -0.00478022 0.0200757 0.032466 0.00919761 -0.0253064 0.0311641 0.0188218 -0.0516522 0.00902903 0.00363577 -0.0491664 0.0656846 0.0334687 0.0136919
351 -0.0263304 0.0439317 0.00921446 -0.0171952 -0.023104 0.0429522 -0.000831605 -0.105748 -0.0569415 0.00436202 -0.00465489 -0.0434593 0.0421279 -0.0451142 0.0474853 0.015312 0.0474083 0.0305377 -0.0348418 -0.0410424 -0.0506068 -0.00874883 0.0224859 -0.00522484 -0.019769 0.0256874 -0.0111067 -0.0163554 -0.00286197 -0.0682168 0.0240642 -0.054507 0.0241926 0.0564643 0.0526028 0.0828961 -0.00324693 -0.0395987 0.0150441 -0.0543237 -0.053905 -0.0558254 0.0131523 -0.0508639 -0.025711 0.0205459 -0.00115807 -0.0194448 -0.0615133 0.0357023 -0.000733175 -0.0124944 0.0446421 -0.0184247 0.0487351 0.00296015 -0.00479083 -0.0603241 -0.0320135 -0.0145686 0.0218078 0.0594423 -0.0235921 -0.0695486 -0.0439103 0.0248879 -0.0137622 0.00379655 0.0528976 -0.0523029 0.0403952 -0.0153711 -0.035353 0.0073641 0.0104971 0.0300826 0.015124 0.0541633 -0.0502415 0.0361202 0.00370628 0.0165841 0.0286903 0.0210246 0.0431691 -0.00728882 -0.0117795 0.0310585 0.0427105 -0.00972145 -0.0408563 0.0159679 0.0111266 -0.0553382 0.0460948 -0.0229786 -0.0136639 0.0843183 0.0177518 0.001813
352 -0.00783877 -0.003913 0.0364275 -0.00566337 -0.0118984 0.0243729 -0.00439449 -0.100399 -0.0490205 -0.0231522 -0.0408843 -0.0712225 0.0767758 -0.0488714 0.0407851 0.0198092 0.0416509 -0.00501843 -0.0136835 -0.0546089 -0.0311572 -0.0303582 -0.0029374 -0.00997184 0.0108844 0.0124183 -0.0478125 0.00870604 0.0227781 -0.0325416 0.00368452 -0.0604744 0.0149355 0.0336471 0.0449285 0.0596411 -0.0281808 -0.0391563 0.0192531 -0.0521653 -0.0647931 -0.0502119 0.0578335 -0.0593449 0.0215825 0.00521643 -0.00907692 -0.00947279 -0.100051 0.0168601 0.0152761 -0.0238501 0.0331597 -0.0111685 0.029136 -0.0206312 0.0223658 -0.0793768 -0.0286995 0.0186889 0.0259797 0.0610817 -0.024931 -0.0624168 -0.0372888 0.0354233 -0.00245059 -0.00386281 0.0538891 -0.0109545 -0.0105116 0.0076428 -0.020327 -0.0223557 -0.00269096 0.0480313 0.00123655 0.0556959 -0.062098 0.0560266 -0.0190208 0.0379665 0.0531422 0.0296309 0.0772429 0.00541024 -0.036425 0.0251045 0.0262404 0.0235122 -0.0380158 -0.00675187 0.0168886 -0.0494552 0.0229314 -0.0257559 0.0335379 0.0770351 0.0115352 0.0204922
353 -0.00466304 -0.00399326 0.010413 0.00719279 -0.00801553 0.0117648 0.00787911 -0.114585 -0.0210511 -0.053602 -0.0697219 -0.0503524 0.0719117 -0.0237051 0.0215986 0.0347635 0.0209983 0.00684201 0.0159514 -0.0507339 -0.0579401 -0.0157624 0.0175174 0.00390001 0.0296542 0.0367359 -0.055068 -0.0109124 0.040156 -0.0266256 0.0500851 -0.0699017 0.0139504 0.0460601 0.0364559 0.0592489 -0.0415266 -0.0368315 -0.00119541 -0.000142704 -0.0544854 -0.00891497 0.0353869 -0.0550989 0.0089334 -0.0234528 -0.0517676 -0.0206964 -0.0776514 -0.00297166 0.0227904 0.0217788 0.0503477 -0.0168314 -0.0185259 -0.0341501 0.0383007 -0.081789 -0.0386244 0.0210961 0.0250044 0.00996707 -0.0422611 -0.0341463 -0.0286889 0.0086176 -0.0191598 0.0315582 0.0847746 0.0165135 -0.0316687 -0.0210402 0.0159214 0.0242273 -0.00477539 0.0871396 0.00976506 0.0572929 -0.0622532 0.0525012 -0.0301357 0.046377 0.0370054 0.0251906 0.0896672 0.000665337 -0.0155183 -0.00681388 0.0192159 0.063869 -0.0442796 0.0082192 0.0202129 -0.0527033 -0.00453983 0.0127477 0.0194023 0.0603712 0.0268162 0.0346781
354 -0.0290278 0.00797801 -0.0167627 0.0291553 -0.0158034 0.0150532 0.0161107 -0.0972328 -0.0183804 -0.0390638 -0.0809898 0.017133 0.0496034 -0.0140284 0.000796109 0.0392176 -0.00894611 -0.0131577 0.0285384 0.00559621 -0.0733857 0.0132846 0.00101531 -0.0140732 0.0330335 0.0637353 -0.0565219 -0.023785 -0.00928042 -0.0509212 0.090063 -0.0680401 0.0107652 0.0337761 0.0167745 0.108752 -0.0496933 -0.0421819 -0.0128238 0.0280274 -0.0453882 0.00956145 0.0100602 -0.0245223 0.00189677 -0.0593524 -0.0480316 -0.0204362 -0.0490215 -0.0104698 0.0287035 0.0362726 0.0708212 -0.01044 -0.0127014 0.00283115 0.0406868 -0.0756274 -0.0043225 -0.0126123 -0.00255246 0.00730533 -0.0156184 -0.0273028 -0.0294601 -0.00321884 -0.0414421 0.0204217 0.0907 0.00111819 -0.00351981 -0.0364747 0.0440928 0.0696291 -0.0229195 0.0700084 -0.00537564 0.0729697 -0.0676392 0.0399357 -0.0126359 0.0385315 0.0433749 0.00307923 0.0614821 0.0200574 0.00936803 0.000781735 0.0235931 0.0293045 -0.0483339 0.0207758 0.0110281 -0.0849134 0.00918671 0.0250274 -0.00874119 0.061699 0.0514033 0.0345018
355 -0.0355481 0.0139961 -0.00610844 0.0085406 -0.0269049 0.0304431 0.0482329 -0.0549844 -0.0147671 0.00214278 -0.0904856 -0.0037681 0.0220787 -0.0376894 -0.0114785 0.0076907 -0.036781 -0.0487914 0.00435502 0.0269479 -0.066665 0.01243 -0.00974422 -0.035044 0.00685521 0.0748348 -0.0536707 0.0170235 -0.0282928 -0.0430257 0.0762085 -0.0512271 -0.0124128 0.0178767 0.0084013 0.0857353 -0.0791438 -0.0641752 -0.024249 0.0248132 -0.0591337 -0.0162235 0.0245982 0.000623373 0.0149385 -0.0200627 -0.0125257 -0.00146844 -0.0905758 -0.0215866 0.0341546 0.00338725 0.0491229 -0.0290358 -0.000447352 0.00584235 0.0292383 -0.0493425 0.0162243 0.00430448 0.0110964 0.0414776 0.000792021 -0.0278719 -0.0387044 0.0231353 -0.0260597 -0.00380578 0.0687848 0.0147203 0.00676656 -0.0243166 0.0348141 0.0620586 -0.0195354 0.0115215 -0.0229859 0.0568394 -0.0500778 0.0390698 -0.0261702 0.055535 0.0625189 0.0284296 0.0632539 0.0304146 0.0060512 0.0537264 0.0349767 0.0093145 -0.0178019 -0.0163841 0.0247791 -0.0927697 0.00996216 0.0188305 -0.0110932 0.0729609 0.0298034 -0.00152517
356 -0.0229946 0.0267891 -0.00941162 -0.0244257 -0.00356672 0.0261107 0.0339871 -0.0406016 -0.0247625 -0.00561301 -0.0868487 -0.0605978 0.0373244 -0.00268679 0.00331231 -0.0094417 -0.00599317 -0.0193414 -0.0194168 0.0135577 -0.0529204 0.00427991 0.0117964 -0.00893142 -0.00683085 0.0722935 -0.0757035 0.0155094 0.00121854 -0.0384178 0.0743875 -0.0319521 -0.0107351 0.0544796 -0.00141452 0.0295302 -0.0691877 -0.0428033 0.011855 -0.014692 -0.0578714 -0.0420206 0.0565353 0.000906558 0.00623931 0.0116197 -0.00839395 0.00872963 -0.069582 -0.0288503 0.0162294 -0.013172 0.0515587 -0.0382844 -0.00523588 0.000837447 0.00840522 -0.0570586 0.0284136 0.0417508 0.00996185 0.0215641 -0.0191859 -0.0204932 -0.0556332 -0.0312658 -0.0207729 -0.00122127 0.0684495 0.030922 -0.00533294 0.0173801 0.0125891 0.0293406 -0.00603243 -0.00284585 -0.00974129 0.0187008 -0.071092 0.0333241 -0.0350644 0.0506898 0.0271237 0.0333553 0.0762007 0.0330681 0.00306449 0.0412242 0.0277127 0.00307006 -0.033613 -0.0453187 0.0576928 -0.0912538 0.025387 -0.0309948 0.00689882 0.0904894 -0.00460223 -0.0338903
357 -0.0233631 0.00397629 -0.0129327 -0.016934 -0.0173295 0.0206903 -0.00340058 -0.0636987 -0.0617761 -0.0280271 -0.0502671 -0.0478557 0.0497115 0.00225956 -0.00186866 0.00916905 0.0284747 0.0131799 -0.0162103 -0.00404562 -0.0732943 -0.0112694 0.0251112 -0.0218639 0.0340212 0.0970137 -0.0705846 -0.0166962 0.0129555 -0.0464117 0.0788351 -0.0383352 -0.00867795 0.0956144 0.0120925 0.0444278 -0.0306989 -0.0289634 0.0255172 -0.0170712 -0.0440962 -0.00659245 0.0381056 -0.0491421 0.0215247 -0.0302031 -0.00185972 -0.0165535 -0.0215246 -0.0218061 -0.00804531 -0.0296832 0.0364555 -0.0408398 -0.00502966 -0.0178539 -0.00446239 -0.0639681 0.0212119 0.0125495 0.00545423 0.00163362 -0.0156834 -0.0118456 -0.016784 -0.0448621 -0.00779357 0.00502643 0.0635862 -0.00392464 -0.0172701 0.00693355 -0.00818301 -0.0126204 -0.0125891 0.00238406 0.0176796 0.0305422 -0.0668144 0.0217975 0.00399944 0.0248183 0.0345474 0.0456833 0.0486188 0.0232338 0.0142054 0.017558 0.034307 0.033393 -0.0826235 -0.0512526 0.0455337 -0.0779148 0.0237938 -0.0351547 0.0223467 0.09045 0.0421791 -0.0270982
358 -0.0143864 0.00110228 0.00949026 -0.0250448 -0.0274971 0.0473964 -0.00878056 -0.0670543 -0.0649911 -0.0398676 -0.0660321 -0.0550792 0.022127 -0.0134226 0.0238891 -3.83942e-05 0.0350688 -0.00914936 -0.0212597 -0.00418296 -0.0741734 -0.0196501 0.0405587 -0.0605854 0.0154117 0.112743 -0.056927 -0.0100854 0.00991506 -0.0566397 0.0689372 -0.0230674 -0.0196119 0.0830679 0.00756896 0.0367708 -0.0321451 -0.0211081 -0.0117576 -0.015346 -0.0246451 0.0275993 -0.00177135 -0.0890038 0.0075058 -0.0277225 -0.00919257 -0.0103506 -0.0176251 -0.00594257 -0.0010274 0.0195144 0.0235454 -0.0423999 0.0178773 -0.0277594 -0.00529029 -0.0497047 0.00364912 -0.0232854 0.0036664 -0.00858523 -0.00990439 -0.00158635 0.0111443 0.0135439 0.00113637 -0.00488232 0.0661027 0.00170979 0.000498985 -0.00925182 0.00365019 -0.00452703 0.0268836 0.00506193 0.0166414 0.0661922 -0.060432 0.0275468 0.00386993 0.0255878 0.0700491 0.0317106 0.0493953 -0.0208048 0.0146528 0.0189262 0.0475896 0.0515009 -0.0581566 -0.0536467 -0.0167223 -0.0853919 0.0178815 -0.0191493 0.0175646 0.0590405 0.0917167 0.000539151
359 0.00211046 -0.0170724 0.00388161 -0.0509702 -0.0209366 0.0587954 0.0234261 -0.0575824 -0.0405918 -0.00484919 -0.0672223 -0.0746543 0.0427094 -0.00302226 0.0460254 0.00200541 0.0377279 -0.037905 -0.0281401 -0.0245989 -0.0511037 -0.0323231 0.0481267 -0.00396539 0.000494073 0.0817535 -0.0369958 0.00987984 0.00266373 -0.0624308 0.0355856 -0.015493 -0.0208099 0.0477855 -0.0120716 0.0332952 -0.0396363 -0.0202098 -0.00510487 -0.022007 -0.0131938 0.00121042 0.0225193 -0.10104 0.00477167 -0.00352041 -0.0347979 -0.0207442 -0.0454292 -0.0177782 0.0186855 0.0285793 0.0361772 -0.0316269 0.0180567 -0.00992787 0.015632 -0.0407562 -0.0090654 -0.00533868 0.00209465 0.00156349 0.0254395 0.0143567 -0.0193648 0.0338866 -0.00642483 -0.0124664 0.0952295 0.0440219 0.00230207 0.00893575 0.0117414 0.0303458 0.0447778 0.0155565 0.00891723 0.0730378 -0.0627915 0.0600966 -0.0629153 0.0390527 0.042801 0.0449218 0.0863567 -0.0218834 -0.0034081 0.00478578 0.0370421 0.0360131 -0.0167521 -0.00267239 -0.0279115 -0.073321 0.00284327 -0.0217575 -0.0098637 0.0633791 0.0560076 0.0183594
360 0.0108111 -0.031863 0.0220872 -0.0719463 -0.0288843 0.0437841 0.00500968 -0.0439274 -0.045075 0.00478242 -0.0405894 -0.0662915 0.0543762 0.01352 -0.00603317 -0.00233604 0.0425697 -0.0419695 -0.00716703 -0.0218538 -0.079957 -0.0413272 0.0736168 0.00765674 0.0230111 0.0623805 -0.00229663 0.00479287 -0.0104324 -0.0684719 0.0401944 -0.0404812 -0.0117206 0.0446172 0.00139436 0.0115563 -0.084074 -0.0278353 0.0223181 -0.0325029 -0.0490124 0.00855067 0.0542708 -0.064659 0.0245904 -0.00691075 -0.03769 -0.0494993 -0.0584441 -0.0188797 0.0204711 0.00997445 0.0403512 -0.0324268 0.0142719 0.0181284 0.0313415 -0.0223941 -0.0340693 0.038308 0.00113439 0.0300763 0.0329379 0.00714383 -0.0121931 0.0338662 0.00492746 0.0145013 0.110364 0.0646828 -0.0129897 0.00622563 0.0258685 0.0472304 0.0417293 0.0316063 0.00685263 0.0380107 -0.0601951 0.0645675 -0.0609892 0.0546148 0.0143746 0.0710117 0.110977 0.00968113 -0.0246574 -0.00915977 -0.00263597 0.0447508 0.0013447 -0.00915325 -0.00444265 -0.0113831 0.00784008 -0.0289437 -0.0170361 0.101265 0.0308205 -0.0260413
361 0.00751188 0.0125163 0.00250123 -0.0574042 -0.0297153 0.0565712 0.0282289 -0.0399619 -0.0541074 -0.0136346 -0.0228192 -0.0379141 0.0387544 0.000872663 -0.0193301 -0.00210565 0.0523584 -0.00580233 -0.0159944 -0.00164092 -0.106247 -0.0308966 0.0666778 -0.0354207 0.029945 0.0911198 -0.00145464 -0.0258117 -0.0140091 -0.0651154 0.0805922 0.00766648 0.00399961 0.0798627 0.0166782 0.0161779 -0.0819031 -0.0471879 0.00180932 -0.052759 -0.066259 -0.000329159 0.0328601 -0.0326348 0.0127294 -0.00890039 -0.0198387 -0.0371582 -0.0282567 -0.00289497 0.0298163 0.00950901 0.0522221 -0.0247878 -0.00192783 0.0104966 0.0127964 -0.0115366 -0.0086529 0.0620725 -0.0185233 0.0323854 0.00602318 0.00687455 0.0101294 0.00445309 0.0408758 0.0194273 0.0918891 0.0407397 -0.0309656 -0.0501258 0.030526 0.0383068 0.0301327 0.0357538 0.0376287 0.0207335 -0.0505425 0.0345242 -0.0105816 0.080339 0.045756 0.0481666 0.0844226 -0.00895969 -0.0336915 0.00579269 -0.0331654 0.0492831 -0.00555256 -0.00235738 0.0143687 -0.0145083 0.0276207 -0.0254174 -0.0291834 0.077483 0.0559205 -0.0258558
362 0.0100051 0.0497144 -0.0103524 -0.036729 -0.0183739 0.0676695 0.032054 -0.0533372 -0.0512415 0.00400111 -0.0129488 -0.0305866 0.0447094 -0.0287152 0.0404231 -0.00159183 0.0444017 -0.0177832 -0.034542 -0.0344157 -0.072954 -0.0246104 0.0204527 -0.05132 0.0192743 0.0716071 -0.00320619 -0.00851856 -0.0288482 -0.0335938 0.0747413 -0.00115265 -0.00235193 0.0931927 -0.00282624 0.0507177 -0.0629435 -0.0586129 -0.0283143 -0.044694 -0.0617578 -0.0100666 0.0138314 -0.0528426 0.00734525 0.00946383 -0.0128202 -0.0275276 -0.0224188 0.0125519 0.0431095 -0.00118658 0.0549771 -0.0127631 -0.0117882 0.00145546 0.0200584 -0.0453692 0.0145087 0.00658167 -0.00305597 0.0459 0.007512 0.0211054 -0.0232129 -0.0493054 0.00719125 0.0277129 0.0508262 -0.00927243 -0.0642959 -0.034362 0.0283647 0.0562741 0.0277347 0.0312886 0.0456305 0.0416588 -0.049388 -0.00859489 -0.0285206 0.0695201 0.0373857 0.0697324 0.0825116 -0.0434589 -0.00590578 0.0262901 -0.0197581 0.0366448 -0.0131401 0.0199623 0.0159184 -0.072757 0.0227893 -0.0471276 -0.0560427 0.0768007 0.0668771 0.0110432
363 0.0104397 0.0208037 -0.00272315 -0.0673075 -0.0156329 0.0333125 -0.00572836 -0.0608233 -0.0466486 0.00639245 -0.0395103 -0.0378456 0.0701766 -0.0485326 0.0772118 -0.00514199 0.0418133 -0.047122 -0.0241509 -0.0539112 -0.0598971 -0.0336603 0.0261641 -0.0618582 0.0134111 0.0363382 -0.0103463 0.0530969 -0.0239834 -0.0205612 0.0467302 -0.0355562 -0.0313321 0.0462457 -0.0482525 0.0588424 -0.04158 -0.0432159 -0.0306469 -0.00765865 -0.0333791 -0.000554539 0.0421558 -0.0886927 -0.00406776 0.0168328 -0.0402842 -0.0274225 -0.0580527 -0.0210639 0.0339957 -0.00176536 0.029832 0.0125596 -0.0146524 -0.033719 0.0497805 -0.0412334 0.0230965 -0.00759738 0.0359406 0.0494973 0.0226713 0.00176889 -0.0509168 -0.014174 -0.0231155 0.0388725 0.0390853 -0.00288695 -0.0534163 0.0189871 0.0199337 0.0711361 0.0038626 0.0146076 0.0059552 0.0369244 -0.0681458 0.00385755 -0.0356574 0.0391072 0.0361611 0.0886016 0.113473 -0.012133 -0.0010401 0.0313812 -0.00143459 0.0215139 -0.0210737 -0.011837 0.00644078 -0.07908 -0.0173927 -0.0661382 -0.0418704 0.095115 0.0652838 0.0253421
364 0.0111888 0.0113845 -0.0198303 -0.0674659 -0.0057731 -0.000925084 0.012864 -0.0593209 -0.0302492 -0.0154282 -0.0605482 -0.0305723 0.0600464 -0.0177878 0.0470015 0.0195684 0.0427408 -0.0527188 -0.0301449 -0.0527842 -0.0689433 -0.0253596 0.0391202 -0.0298464 0.00817563 0.0816589 -0.00519711 0.0350515 -0.0158637 -0.0460627 0.0686754 -0.022581 -0.0356373 0.00787182 -0.0426094 0.0260511 -0.0373622 -0.0318564 -0.030508 -0.0161026 -0.0325898 -0.00590836 0.0350543 -0.0863513 -0.0024253 -0.0044847 -0.0129955 -0.0241314 -0.0580356 -0.0266756 0.0263656 0.00424862 0.0472592 0.0121697 -0.0144331 -0.0454035 0.041042 -0.0294724 -0.002832 0.0564789 0.0146224 0.0179347 0.0487294 -0.0299856 -0.0635624 0.0434365 -0.0123933 0.0331966 0.0551061 0.0242603 0.00579768 0.0221398 -0.021209 0.071139 -0.0299409 0.0384202 -0.0179299 0.0405833 -0.0282309 0.0271604 -0.0230415 0.0116583 0.0438023 0.081844 0.113966 0.00976465 -0.0182374 0.0358389 0.0436169 0.0316693 -0.0254592 -0.00181392 0.012808 -0.0749754 -0.0391311 -0.048821 -0.0027858 0.0904751 0.0391022 0.0356037
365 -0.00233945 0.00759662 -0.0314788 -0.0343594 0.00446644 0.0271246 0.0348459 -0.0636195 -0.0459852 -0.0333081 -0.0412836 -0.0263923 0.071994 0.000128826 0.0338047 0.0357215 0.0388954 -0.035425 -0.0521763 -0.0448434 -0.0876004 0.0182825 0.0191979 -0.0202626 0.00270483 0.0841316 0.0216657 -0.0037852 -0.0163132 -0.049169 0.0744594 -0.0327568 -0.0357268 0.0301401 0.0284218 0.0312185 -0.0301524 -0.0480678 -0.0121255 -0.0465029 -0.0510099 0.0080739 0.0508921 -0.0576264 0.0213329 -0.0315185 0.0165256 -0.00542181 -0.0200595 -0.000669302 0.0153776 -0.00910144 0.0498523 4.59335e-05 0.0288874 -0.0122149 0.0514854 -0.0487085 -0.0304646 0.0350924 0.00171151 0.0231342 0.0372503 -0.0551811 -0.083232 0.0105669 -0.0221044 0.0212128 0.0671891 0.0259227 0.00867779 -0.0127739 -0.0266211 0.0685914 -0.0316151 0.0301493 0.010399 0.0516927 -0.0338867 0.0422129 -0.0207671 0.0158253 0.0292817 0.0461043 0.0885638 0.0156612 0.0264306 0.0611978 0.0731374 0.058142 -0.039266 0.0292761 0.0130346 -0.0795874 -0.0313653 -0.0360703 0.0157332 0.0891744 0.01694 0.0343652
366 0.0261489 0.0091349 -0.00973583 -0.00191814 -0.0271432 0.0506683 0.0361611 -0.0696487 -0.053476 -0.036686 -0.0641122 -0.0412105 0.0699781 -0.0246072 0.0395547 0.00890529 0.0363522 -0.0476166 -0.0589304 -0.0283484 -0.0409975 0.0667576 0.0287555 -0.0551316 0.0252551 0.0660189 0.0373042 0.00379366 -0.00642823 -0.0242301 0.0471946 -0.0338721 -0.054541 0.0387323 0.0401578 0.0626299 -0.0157258 -0.045246 -0.0256679 -0.0683378 -0.0291106 -0.016289 0.036008 -0.0443652 0.01762 -0.0142632 -0.0298611 -0.00465943 -0.00927572 0.0232208 0.0185211 0.00709563 0.018006 -0.0178242 0.0470468 0.0133541 0.0506915 -0.044176 -0.0175297 0.0033291 0.0314603 0.0240416 0.0307263 -0.0253435 -0.0625521 -0.0122697 0.00268811 -0.000328475 0.0441122 0.0335119 -0.00507195 -0.0261791 -0.0183989 0.0416843 -0.0129449 -0.000278374 0.0395812 0.037528 -0.0902518 0.0357377 -0.0323349 0.0478473 0.0360221 0.0268016 0.0900012 0.0337131 0.0408482 0.0829091 0.0222723 0.0180206 -0.0172204 0.0100813 0.00701374 -0.0545006 -0.026483 -0.0301293 0.000339869 0.0858161 0.026619 0.0301695
367 0.0475305 0.0387986 0.0103999 -0.00776992 -0.0295626 0.00164712 0.0392369 -0.0745065 -0.0447851 -0.0535343 -0.0623931 -0.0179993 0.0453161 -0.0274353 0.0238855 0.0106989 0.0300149 -0.0459092 -0.0578705 0.00122496 0.00295576 0.0209183 0.0463177 -0.0648403 0.0424911 0.0559042 -0.0123561 0.0381734 -0.00809378 -0.0158668 0.0576608 -0.0285865 -0.035422 0.0364442 0.021949 0.0693618 -0.0266344 -0.0300824 -0.0144091 -0.0719109 -0.0496912 -0.0530371 0.0320608 -0.0302315 -0.000616166 0.00433604 -0.029314 -0.0347189 0.000749855 0.0173625 0.00122578 0.0252533 0.01435 0.00103585 0.00978481 0.0201544 0.0220153 -0.0257049 0.0251924 0.0259114 0.0487407 -0.00868472 0.0506084 -0.00797563 -0.0480168 0.00694197 -0.0051832 -0.0141818 0.0335918 0.0084827 -0.02771 0.00595262 -0.000956013 0.0306391 -0.00425076 0.0175564 0.0465054 0.0353652 -0.105491 -0.00390538 -0.0496538 0.0617777 0.037219 0.0704195 0.107539 0.0211399 0.0320554 0.0625278 0.00337142 0.00833068 -0.0171819 0.00732032 0.000806543 -0.0663231 -0.0265752 -0.021481 -0.0406085 0.0926222 0.0493536 0.0419235
368 0.00528774 0.0451625 0.0017527 -0.00689309 0.0134879 0.00287604 0.0414802 -0.0863029 -0.0450668 -0.0508148 -0.0421376 -0.00889811 0.0593357 -0.013254 -0.000675813 0.0165612 0.017017 -0.0383519 -0.0359354 0.0257943 -0.0296333 -0.0362657 0.0262396 -0.0506947 0.0365713 0.0622031 -0.028626 0.049578 -0.0335609 -0.0381205 0.072586 -0.058522 -0.000340544 0.0489559 0.0392133 0.070493 -0.0356539 -0.0413523 0.0220578 -0.0548544 -0.063412 -0.0263774 0.0567596 -0.0217225 0.0060904 -0.00714254 0.0351197 -0.0442385 -0.0095587 0.000260548 0.00356079 0.00250727 0.0205474 -0.00117634 0.00698311 0.0408403 0.0244367 -0.0296485 0.00878135 0.0315225 0.000169744 0.0218824 0.0892422 -0.0253972 -0.0601672 -0.0282532 -0.0131762 -0.00232915 0.0751424 -0.0114356 -0.0372893 0.0441407 0.0285249 0.0658907 0.00228846 0.0266967 0.0515253 0.0504169 -0.0759657 -0.0366643 -0.0154311 0.0335344 0.050143 0.0759925 0.0998396 -0.00625589 0.0749992 0.0080335 0.0591389 0.0256829 -0.0236653 0.0397924 -0.00430703 -0.0772903 -0.00806683 -0.0428011 -0.0230772 0.0838488 0.0663631 0.0636049
369 -0.0132881 0.0571201 0.0244001 0.00621453 0.0062118 0.045471 0.0793489 -0.0585128 -0.0522857 -0.0128225 -0.0101048 -0.0479908 0.0657211 -0.000626501 0.0119098 -0.000138859 0.00510803 -0.062011 -0.0256877 -0.00531026 -0.0590251 -0.0252036 0.00337641 -0.0542238 0.0384607 0.0712841 -0.0105218 0.0104138 -0.0401294 -0.0524188 0.0557848 -0.0477592 -0.00949486 0.0546462 0.046446 0.0636526 -0.0336739 -0.0481314 0.0139879 -0.0300671 -0.0296294 -0.0145013 0.0402481 -0.0597549 -0.00141394 -0.00639026 0.0235043 -0.0156995 -0.0127557 0.00973036 0.0268592 0.00231631 0.0280614 -0.0243825 0.0512603 0.0581627 0.0289845 -0.0414548 -0.00263789 0.0013932 -0.0473813 0.0252339 0.0703893 -0.0343597 -0.0476086 -0.0218306 0.0121117 0.00517472 0.0567584 0.00224463 -0.0471215 0.0638378 0.0273733 0.0623882 -0.0172968 0.00344929 0.0300308 0.0331156 -0.0448227 -0.00470955 -0.00695961 0.0210543 0.069136 0.107745 0.0586331 0.00194216 0.0665489 0.0222682 0.0394845 0.0395082 -0.000382956 0.0692498 -0.00735821 -0.0694194 0.028984 -0.0479575 0.0296774 0.0669529 0.0701422 0.0311273
370 0.0177474 0.0448173 0.0113587 -0.00221298 -0.025069 -0.00907961 0.0783241 -0.0648418 -0.0343047 -0.0133945 -0.0259308 -0.0451607 0.0687692 -0.0486514 0.0463983 0.00178036 0.0039503 -0.0457479 -0.035811 -0.0183837 -0.0319058 -0.0108455 0.0297641 -0.0265544 -0.00365539 0.0435931 -0.0151031 0.0115634 -0.0233093 -0.0648895 0.0354663 -0.00590082 -0.035887 0.034187 0.028534 0.0667382 -0.0360126 -0.0297659 0.0402252 -0.0338265 -0.0296119 -0.0137942 0.00987646 -0.0611171 -0.010571 -0.0361051 -0.0518982 -0.0122058 0.0202597 0.000753976 0.011488 0.0347348 0.0264652 -0.0214044 0.0318355 0.0370543 0.00395589 -0.0423496 -0.000292597 -0.0182155 -0.0348094 0.0131491 0.0125689 -0.0434254 -0.0225152 -0.0159619 0.0304407 0.0184764 0.0324724 0.00901128 -0.0504704 0.0442415 0.0212727 0.066216 -0.0527364 0.0171731 0.0454712 0.0385129 -0.0541148 0.00466474 -0.0224353 0.0309923 0.0336465 0.101872 0.0452458 0.00842777 0.0302852 0.0305809 0.0271176 0.0710752 -0.0198085 0.0422067 -0.0240942 -0.0641767 0.0564371 -0.0159391 0.0280461 0.0361414 0.0545534 0.0272112
371 0.0561009 0.0175368 -0.0121556 -0.0168749 -0.0438179 0.0104274 0.0186971 -0.0840258 -0.0262574 -0.0155505 -0.0782993 -0.0188138 0.0763176 -0.077066 0.0239886 -0.0151502 0.02011 -0.0369589 -0.0445297 0.00912852 -0.0276852 -0.0124934 0.057155 0.00418153 0.00978732 0.0362316 -0.00892587 -0.00958482 -0.00462319 -0.0410714 0.031263 -0.0187055 -0.0328928 0.00387978 0.00986536 0.0680154 -0.027128 -0.0549725 0.0362511 -0.0492888 -0.0336137 0.00974958 0.0263238 -0.0105112 -0.0101487 -0.00838296 -0.0355499 -0.0401593 0.00496978 0.012192 0.000376851 0.0231917 0.00865383 -0.0354211 -0.0229601 0.0386097 0.0134757 -0.031468 0.0415221 -0.0432698 0.00355066 0.0261182 -0.0309784 -0.0232884 -0.0312958 0.0124354 0.0220996 -0.0106782 0.0606125 -0.00718113 -0.0393411 0.0555817 0.0254261 0.0966326 -0.0436832 0.0363412 0.0562975 0.0520142 -0.100075 0.00236699 -0.0340134 0.0609612 0.0159416 0.0777587 0.0457408 0.00782477 0.0261202 0.0553904 0.0594948 0.0667603 -0.0508817 0.0327545 -0.0318009 -0.0600192 0.0516009 -0.00121573 0.00434947 0.0748566 0.0278344 0.0386285
372 0.0835093 0.0200282 0.00719002 -0.035589 -0.0593349 0.0471766 0.00799556 -0.060432 -0.0437366 0.0106255 -0.0673372 -0.0306045 0.0465206 -0.0513472 -0.0227733 -0.0110691 0.0155002 -0.0860167 -0.0420203 -0.0200182 -0.0492557 -0.0212031 0.0219653 -0.00317036 0.0392266 0.0535922 -0.0262672 -0.0325361 -0.0132486 -0.0144318 0.055585 -0.016443 -0.02929 -0.017919 0.0196329 0.0246802 -0.0613659 -0.084996 -0.0160308 -0.022371 -0.0266212 0.00521573 0.0371029 -0.042932 0.00407338 0.0352537 0.00799863 -0.0338649 -0.0342506 0.012012 0.00754232 0.00212375 0.0176852 -0.0174713 -0.0349235 0.0541766 0.0283168 -0.0511879 0.0296651 -0.00719 0.0142189 0.0057789 -0.00803151 -0.0122456 -0.0464968 0.0190741 0.0144302 -0.0454957 0.0656772 -0.0242537 -0.0760362 0.0387096 -0.014428 0.087826 -0.0488722 0.0284369 0.0491966 0.0398151 -0.0902624 0.00409489 -0.0369675 0.0568757 0.0522473 0.0793225 0.0591354 0.00026992 0.0420807 0.0882726 0.0683406 0.0526488 -0.0266849 0.0516522 -0.00732001 -0.0538903 0.0318339 -0.0234286 0.00493592 0.0962386 0.0281276 0.0521129
373 0.0695788 0.0290601 -0.00773851 -0.0542104 -0.030768 0.0235168 0.0407711 -0.0831639 -0.0883425 0.0150021 -0.0350291 -0.0634082 0.0146494 -0.010044 -0.0249169 -0.00422985 0.000363015 -0.0902289 -0.0656334 -0.0552719 -0.038909 0.0392401 -0.0174075 0.0191991 0.0521852 0.0541483 -0.0566124 -0.00744496 -0.00187966 -0.0408742 0.0771013 -0.00955997 -0.0197403 -0.000788746 0.0473572 0.018725 -0.0615081 -0.0777857 -0.0300659 0.00649526 -0.0150453 -0.0187121 0.0325632 -0.0514551 0.0111948 0.038251 -0.0116795 0.0101731 -0.0376667 -0.00187728 0.0190447 -0.010486 0.0529511 0.0483822 0.0300355 0.0500026 0.0408591 -0.0617383 -0.00716741 0.0319139 -0.0204496 -0.0283567 0.022988 -0.0496827 -0.0565049 0.000285367 -0.0258062 -0.0164093 0.0485602 -0.0156947 -0.0847316 -0.0300621 -0.03432 0.0706491 -0.0269906 0.0255863 0.0229112 0.0337949 -0.0486592 -0.0344346 0.00832489 -0.00554173 0.0361787 0.057402 0.0586315 0.0124881 0.0357773 0.0587217 0.0226431 0.0375716 0.0227415 0.0838182 0.0114955 -0.0370616 0.0184868 -0.0209646 0.0219488 0.080068 0.0477462 0.0578197
374 0.0557051 0.00934015 -0.0163855 -0.0300733 0.00336142 0.00218548 0.057871 -0.0741599 -0.0734102 0.0119069 -0.0449046 -0.0308209 0.0331285 -0.0104189 -0.0124414 -0.0249861 0.010535 -0.0248327 -0.062471 -0.0753125 -0.0529514 0.0673467 0.0247483 0.0198114 0.0637845 0.0625515 -0.0555826 -4.32229e-05 0.00852308 -0.0608975 0.0793661 -0.0519949 -0.0371367 0.00653333 0.0263972 0.0803304 -0.0445275 -0.0560211 0.00995278 -0.0055033 0.00853545 -0.0314706 0.0230404 -0.0276906 0.0347861 -0.00301121 -0.0157381 0.00781877 -0.0163016 0.0232158 0.0457435 -0.00763613 0.0450726 0.0320094 0.0512826 0.0428618 0.0351431 -0.0473635 0.0104212 0.0351288 -0.0281441 -0.0369472 0.0146353 -0.0464217 -0.0611659 -0.0247355 -0.0181084 0.00705117 0.0377116 0.00314225 -0.0639702 0.000356258 -0.0525456 0.0490149 -0.00652923 0.0331772 -0.000122267 0.0173856 -0.0675631 -0.00605421 0.0293292 -0.0193357 0.0493248 0.0540211 0.0575076 0.00129677 0.0132004 0.0353097 0.017446 0.0228419 0.0246813 0.0423337 -0.0176194 -0.0431743 0.0104706 -0.00912235 0.0321924 0.067274 0.0806414 0.0416659
375 0.0340782 -0.00492986 -0.0061952 -0.0184837 0.00704741 0.0147978 0.0359037 -0.0432541 -0.0292599 -0.00150135 -0.0626757 0.00206139 0.0550516 -0.0512574 -0.0201427 0.0311624 0.0200204 0.00410204 -0.0264838 -0.0708929 -0.0575125 0.0361094 0.0663514 -0.00200019 0.0521508 0.0879416 -0.0401796 -0.0182358 0.00360245 -0.0407284 0.0661676 -0.0358029 -0.0342726 0.012557 0.0074689 0.0657017 -0.0402084 -0.0367383 0.0101347 -0.0371747 -0.00984427 -0.0356428 0.0176567 -0.00581464 0.0563353 -0.0407837 0.00116959 -0.0160006 -0.018475 0.0158899 0.0159347 0.0344395 0.0233555 0.01081 0.0121453 0.0365912 0.0278663 -0.0489962 0.00729039 0.0363425 -0.0161505 -0.0141748 0.0262442 -0.0302858 -0.0268531 -0.0227888 0.0300518 0.0291382 0.0520907 -0.0113765 -0.0180053 0.0925015 -0.0203965 0.046774 -0.0383436 0.0219879 0.0130631 -0.0182179 -0.0928335 0.0321167 0.0083903 0.019335 0.0911463 0.0701018 0.0338764 -0.0474624 0.0135065 0.0438909 0.0423264 0.0290755 0.0022885 -0.0108568 -0.0150364 -0.0123861 -0.0336841 -0.0155072 0.028257 0.0293405 0.0931573 0.0161102
376 0.00788986 -0.00339979 -0.00860211 -0.0555773 0.0113464 0.024451 0.0370265 -0.0506551 -0.0266731 0.00222794 -0.00714539 -0.0630853 0.0340734 -0.0415504 -0.0334147 0.0323276 0.0145984 -0.00369141 -9.38261e-05 -0.0621362 -0.0527468 0.03455 0.0386972 -0.0102373 0.0588921 0.0599086 -0.00703019 -0.0129635 0.012672 -0.0179367 0.0456197 -0.0339862 -0.024721 0.0106701 0.0170202 0.0157204 -0.0455412 -0.0485894 -0.00468166 -0.0568158 -0.0325424 -0.0281784 0.0154152 0.00599789 0.0221343 0.00164057 -0.0049193 0.00399213 -0.0210944 -0.00661288 -0.0358428 -0.00994105 0.0174804 0.0339232 0.0233492 0.0157314 0.0282703 -0.0383818 0.0196536 0.022281 -0.0163316 0.00664714 0.0421639 -0.00938244 -0.0253776 -0.0202866 0.0185977 0.0427922 0.0431282 -0.00706245 -0.0260906 0.0833455 0.0366744 0.0501813 -0.0568939 0.00779219 0.0272878 -0.00295253 -0.0888844 0.0416542 0.0026465 0.0182048 0.0312682 0.0502828 0.0233953 -0.05803 -0.00129301 0.053349 0.0717284 0.0557882 -0.00269696 0.0413072 0.0403851 0.00565121 -0.0662545 -0.0491214 0.0188717 0.0583855 0.0848362 0.0129412
377 0.00779492 0.0129999 -0.0212184 -0.0499654 0.0101145 -0.0042978 0.0449574 -0.0541361 -0.0522727 -0.0137385 0.0137829 -0.0797023 0.0228322 -0.0371864 -0.026862 0.00136889 0.0107875 0.00314038 0.00500113 -0.0516841 -0.0459425 0.0412802 0.00778985 0.0309731 0.0653755 0.0214408 -0.0105293 0.0175607 0.0064787 -0.0247205 0.047742 -0.0740747 -0.00837711 0.0036306 0.018883 0.00572801 -0.0567364 -0.050213 0.0015085 -0.044981 -0.00218005 -0.0405251 0.0120403 -0.0182469 0.0083065 0.0210589 -0.0200528 -0.0124223 -0.0189177 -0.0103774 0.0142542 -0.0514638 0.0174238 0.0222321 0.0248263 0.032495 0.0625765 -0.031826 0.0388122 0.0140719 -0.000987741 0.0222747 0.0486778 -0.0159205 -0.0185786 -0.0242897 -0.00533142 0.0287685 0.00527068 0.0435091 -0.0593728 0.0344634 0.0503659 0.0636982 -0.0564036 -0.00413381 0.044373 0.0114601 -0.0874997 0.0306777 -0.0224719 0.0310061 -0.0224429 0.0529662 0.00813481 -0.049772 -0.0104644 0.0888286 0.0466626 0.079534 -0.00256947 0.0351514 0.0425552 -0.0194693 -0.00154155 -0.0433015 0.00426851 0.0850918 0.0881135 -0.00630033
[truncated: 341,380 more chars]
