# Supplementary material for: Human Neocortical Neurosolver (HNN), a new software tool for interpreting the cellular and network origin of human MEG/EEG data
Source: eLife. 2020 Jan 22;9:e51214. doi: 10.7554/eLife.51214 (PMC7018509; doi:10.7554/eLife.51214)
Supplement: Figure 11—source data 1. [file elife-51214-fig11-data1.txt]

0.000000000000000000e+00 -1.265560165975102791e+01
1.666666666666666741e+00 -1.163996100814287260e+01
3.333333333333333481e+00 -1.095840822720261798e+01
5.000000000000000000e+00 -1.023063363803699843e+01
6.666666666666666963e+00 -9.185330777381457423e+00
8.333333333333333925e+00 -8.422820815377971559e-01
1.000000000000000000e+01 -2.161615546397642085e+00
1.166666666666666785e+01 -3.670658924816713409e+00
1.333333333333333393e+01 -5.295627233109076570e+00
1.500000000000000000e+01 6.532800671483389721e-01
1.666666666666666785e+01 4.301452086733755564e+00
1.833333333333333570e+01 6.859302737397852567e+00
2.000000000000000000e+01 9.046741326536899663e+00
2.166666666666666785e+01 1.542764213892376546e+01
2.333333333333333570e+01 2.029805297757283356e+01
2.500000000000000000e+01 1.175366929531422855e+01
2.666666666666666785e+01 2.194572601211587592e+00
2.833333333333333570e+01 -6.422254248452746950e+00
3.000000000000000000e+01 -1.092039708675791942e+01
3.166666666666666785e+01 -2.421980573325259556e+01
3.333333333333333570e+01 -2.854975352009530454e+01
3.500000000000000000e+01 -1.642003387707057271e+01
3.666666666666667140e+01 1.710374905922447120e-01
3.833333333333333570e+01 6.158531601836580549e+00
4.000000000000000000e+01 7.875253976821628754e+00
4.166666666666667140e+01 8.968477476823739636e+00
4.333333333333333570e+01 1.030620230044781493e+01
4.500000000000000000e+01 1.566671301837493502e+01
4.666666666666667140e+01 2.078031450021305204e+01
4.833333333333333570e+01 2.640052745468464224e+01
5.000000000000000000e+01 2.140175989006012713e+01
5.166666666666667140e+01 2.776794091620295113e+00
5.333333333333333570e+01 -1.457612966780662056e+01
5.500000000000000000e+01 -2.636104581179986184e+01
5.666666666666667140e+01 -3.901958983428232131e+01
5.833333333333333570e+01 -4.696454823640577558e+01
6.000000000000000000e+01 -5.702194408937850767e+01
6.166666666666667140e+01 -6.608538353790424935e+01
6.333333333333333570e+01 -7.539229028688609446e+01
6.500000000000000000e+01 -8.349827464709382241e+01
6.666666666666667140e+01 -9.155892282997402276e+01
6.833333333333334281e+01 -9.975289722248660951e+01
7.000000000000000000e+01 -1.058395208568482957e+02
7.166666666666667140e+01 -1.100517251066597737e+02
7.333333333333334281e+01 -1.123414742872308665e+02
7.500000000000000000e+01 -1.136941786624962276e+02
7.666666666666667140e+01 -1.109522111042946051e+02
7.833333333333334281e+01 -1.062922629473090552e+02
8.000000000000000000e+01 -9.609375924091938259e+01
8.166666666666667140e+01 -7.641223983376957563e+01
8.333333333333334281e+01 -5.688338328578383596e+01
8.500000000000000000e+01 -3.677663990042508146e+01
8.666666666666667140e+01 -2.362664796027543090e+01
8.833333333333334281e+01 -1.045704988512688161e+01
9.000000000000000000e+01 -2.970282206207155884e+00
9.166666666666667140e+01 1.117183205861882023e+01
9.333333333333334281e+01 2.596737494450245620e+01
9.500000000000000000e+01 3.645700136962717863e+01
9.666666666666667140e+01 4.278979330555615235e+01
9.833333333333334281e+01 4.710319786360901162e+01
1.000000000000000000e+02 5.101847834479702470e+01
1.016666666666666714e+02 5.685046058603304431e+01
1.033333333333333428e+02 5.955621381613050858e+01
1.050000000000000000e+02 6.232590441069364573e+01
1.066666666666666714e+02 6.480249331059908968e+01
1.083333333333333428e+02 6.237931936019523960e+01
1.100000000000000000e+02 6.088723970242576655e+01
1.116666666666666714e+02 5.967412769307878051e+01
1.133333333333333428e+02 5.862463659264690108e+01
1.150000000000000000e+02 5.918538847017516957e+01
1.166666666666666714e+02 5.996027132647974156e+01
1.183333333333333428e+02 6.210389518314229917e+01
1.200000000000000000e+02 6.533572088433506053e+01
1.216666666666666714e+02 7.432862690426618713e+01
1.233333333333333428e+02 8.012212784005888011e+01
1.250000000000000000e+02 8.561152342139818927e+01
1.266666666666666714e+02 8.995248478564866446e+01
1.283333333333333428e+02 9.094068849978920355e+01
1.300000000000000000e+02 9.209418227952366465e+01
1.316666666666666856e+02 9.480509496218361676e+01
1.333333333333333428e+02 9.766153087987397896e+01
1.350000000000000000e+02 1.007963634435486426e+02
1.366666666666666856e+02 1.035915971975448713e+02
1.383333333333333428e+02 1.060382135048343173e+02
1.400000000000000000e+02 1.097650334932699110e+02
1.416666666666666856e+02 1.113515649818254616e+02
1.433333333333333428e+02 1.087773954014647586e+02
1.450000000000000000e+02 1.048961016542070865e+02
1.466666666666666856e+02 9.967882427255881339e+01
1.483333333333333428e+02 9.523114039561549760e+01
1.500000000000000000e+02 9.159777074653302975e+01
1.516666666666666856e+02 8.292648951793952961e+01
1.533333333333333428e+02 7.437236316355665622e+01
1.550000000000000000e+02 6.871499773586550930e+01
1.566666666666666856e+02 6.463089343064309844e+01
1.583333333333333428e+02 5.810408993174161196e+01
1.600000000000000000e+02 4.805175215734627159e+01
1.616666666666666856e+02 4.074807621522103318e+01
1.633333333333333428e+02 3.488352104889536776e+01
1.650000000000000000e+02 3.018036678558762986e+01
1.666666666666666856e+02 2.498224669281869836e+01
1.683333333333333428e+02 2.062155624681433608e+01
1.700000000000000000e+02 1.679677659317943039e+01
1.716666666666666856e+02 1.351701140735917051e+01
1.733333333333333428e+02 1.198451729076989025e+01
